# Supplementary material for: Molecular pathology of Usher 1B patient-derived retinal organoids at single cell resolution
Source: Stem Cell Reports. 2022 Oct 13;17(11):2421–37. doi: 10.1016/j.stemcr.2022.09.006 (PMC9669639; doi:10.1016/j.stemcr.2022.09.006)
Supplement: Table S4. Bulk RNA-seq analysis, related to Figures 3 and 4 [file mmc2.xlsx]

## Sheet: ctrl.d0-vs-ush1b.d0
Bulk RNA-seq control versus USH1B differentially expressed genes at day0
ENTREZID	SYMBOL	GENENAME	logFC	AveExpr	t	P.Value	adj.P.Val	B
121256	TMEM132D	transmembrane protein 132D	-7.8442	-2.28084	-21.5145	2.34e-16	4.58e-12	22.5637
127253	TYW3	tRNA-yW synthesizing protein 3 homolog	-9.06311	-1.06043	-19.7215	1.47e-15	1.44e-11	22.9366
25817	TAFA5	TAFA chemokine like family member 5	-8.88668	-1.02073	-18.061	9.28e-15	5.67e-11	21.0983
163742	SLC25A3P1	solute carrier family 25 member 3 pseudogene 1	-6.86259	-3.97831	-17.834	1.21e-14	5.67e-11	20.626
349408	TLR8-AS1	TLR8 antisense RNA 1	-4.41792	-3.41153	-17.6797	1.45e-14	5.67e-11	22.0811
400655	LINC02864	long intergenic non-protein coding RNA 2864	-8.08455	-1.89441	-17.2049	2.54e-14	8.31e-11	19.9349
256536	TCERG1L	transcription elongation regulator 1 like	-7.10015	-1.90763	-15.5567	2.02e-13	5.65e-10	18.3274
654433	PAX8-AS1	PAX8 antisense RNA 1	-8.22054	0.550743	-14.7322	6.1e-13	1.49e-09	18.363
246126	TXLNGY	taxilin gamma pseudogene, Y-linked	10.4324	1.68848	14.6315	7e-13	1.53e-09	14.8474
266812	NAP1L5	nucleosome assembly protein 1 like 5	-5.96574	-1.70834	-14.0238	1.64e-12	3.22e-09	16.7425
63934	ZNF667	zinc finger protein 667	7.72671	2.12425	13.132	6.08e-12	1.08e-08	14.9208
9643	MORF4L2	mortality factor 4 like 2	-1.4029	8.7059	-12.8613	9.17e-12	1.5e-08	17.0437
8284	KDM5D	lysine demethylase 5D	8.74184	2.38197	12.7757	1.05e-11	1.58e-08	14.5635
8653	DDX3Y	DEAD-box helicase 3 Y-linked	6.46963	4.28006	12.6281	1.31e-11	1.84e-08	16.3985
9086	EIF1AY	eukaryotic translation initiation factor 1A Y-linked	6.69889	1.59702	12.5252	1.54e-11	2.01e-08	14.828
400713	ZNF880	zinc finger protein 880	3.8699	3.51452	12.4513	1.73e-11	2.12e-08	16.2201
6567	SLC16A2	solute carrier family 16 member 2	-1.26001	6.5983	-12.2199	2.49e-11	2.87e-08	16.0353
1429	CRYZ	crystallin zeta	-9.63945	-0.0053394	-11.9891	3.61e-11	3.93e-08	14.7774
100462981	MTRNR2L2	MT-RNR2 like 2	-2.50849	5.476	-11.7659	5.19e-11	5.35e-08	15.307
3119	HLA-DQB1	major histocompatibility complex, class II, DQ beta 1	-5.35986	-1.66243	-11.5598	7.28e-11	7.14e-08	14.2745
64595	TTTY15	testis-specific transcript, Y-linked 15	8.75636	1.60429	11.4585	8.62e-11	8.04e-08	12.241
101927915	LOC101927915	uncharacterized LOC101927915	-2.84957	-3.2641	-11.2888	1.15e-10	1.02e-07	14.4012
653550	TP53TG3C	TP53 target 3C	-4.5423	-2.74574	-10.9411	2.07e-10	1.77e-07	12.4306
92293	TMEM132C	transmembrane protein 132C	-6.76817	-1.91508	-10.8228	2.54e-10	2.08e-07	12.763
105375816	LOC105375816	putative coiled-coil domain-containing protein 144C	-4.51402	-4.24041	-10.7272	3e-10	2.36e-07	12.5603
6192	RPS4Y1	ribosomal protein S4 Y-linked 1	12.3238	4.04564	10.5686	3.97e-10	2.99e-07	11.223
105375817	LOC105375817	POTE ankyrin domain family member A-like	-4.43244	-4.36224	-10.5342	4.22e-10	3.04e-07	12.0964
386757	SLC6A10P	solute carrier family 6 member 10, pseudogene	-3.25039	2.51805	-10.517	4.35e-10	3.04e-07	13.2819
339975	LOC339975	uncharacterized LOC339975	-4.74364	-2.61997	-10.2854	6.58e-10	4.45e-07	11.6057
84856	LINC00839	long intergenic non-protein coding RNA 839	-5.15237	-2.41456	-9.77616	1.67e-09	1.09e-06	10.9638
374899	ZNF829	zinc finger protein 829	2.85693	2.24849	9.57628	2.43e-09	1.53e-06	11.5491
119391	GSTO2	glutathione S-transferase omega 2	-1.55568	3.13257	-9.48039	2.91e-09	1.78e-06	11.2995
404663	LINC01194	long intergenic non-protein coding RNA 1194	-4.43039	-2.82414	-9.44067	3.14e-09	1.85e-06	10.6471
6607	SMN2	survival of motor neuron 2, centromeric	-1.26215	3.90137	-9.42941	3.2e-09	1.85e-06	11.191
8433	UTF1	undifferentiated embryonic cell transcription factor 1	-2.95411	-1.75781	-9.34982	3.73e-09	2.09e-06	11.091
144423	GLT1D1	glycosyltransferase 1 domain containing 1	-7.65235	-0.618229	-9.3044	4.07e-09	2.18e-06	10.6128
79868	ALG13	ALG13 UDP-N-acetylglucosaminyltransferase subunit	-1.19689	5.23922	-9.29839	4.12e-09	2.18e-06	10.8646
7030	TFE3	transcription factor binding to IGHM enhancer 3	-1.05732	6.39631	-9.24518	4.56e-09	2.35e-06	10.7412
65982	ZSCAN18	zinc finger and SCAN domain containing 18	3.03861	5.77034	9.23291	4.67e-09	2.35e-06	10.9306
7620	ZNF69	zinc finger protein 69	4.46105	1.92306	9.20674	4.91e-09	2.41e-06	10.6008
114	ADCY8	adenylate cyclase 8	-4.00403	2.26519	-9.18654	5.11e-09	2.44e-06	10.8673
113278	SLC52A3	solute carrier family 52 member 3	-2.05555	-1.10669	-9.07488	6.34e-09	2.96e-06	10.5687
7404	UTY	ubiquitously transcribed tetratricopeptide repeat containing, Y-linked	7.60246	2.19029	8.97107	7.77e-09	3.54e-06	9.70661
100128252	ZNF667-AS1	ZNF667 antisense RNA 1 (head to head)	8.5312	1.23935	8.68051	1.38e-08	6.15e-06	8.46433
119710	C11orf74	chromosome 11 open reading frame 74	-2.96199	3.28706	-8.6556	1.45e-08	6.32e-06	9.83658
90592	ZNF700	zinc finger protein 700	2.82066	3.07587	8.63584	1.51e-08	6.43e-06	9.81438
159013	CXorf38	chromosome X open reading frame 38	-1.46476	4.53048	-8.59941	1.62e-08	6.67e-06	9.54461
94056	SYAP1	synapse associated protein 1	-1.36287	5.65482	-8.59643	1.63e-08	6.67e-06	9.45547
8226	PUDP	pseudouridine 5'-phosphatase	-1.02091	4.78062	-8.47996	2.07e-08	8.27e-06	9.26198
100505738	MIR4458HG	MIR4458 host gene	-4.03427	-2.86537	-8.3951	2.45e-08	9.59e-06	8.67573
27287	VENTX	VENT homeobox	-1.64227	-0.846976	-8.38693	2.5e-08	9.59e-06	9.14739
100289574	HERC2P4	hect domain and RLD 2 pseudogene 4	-5.06105	-1.9947	-8.342	2.74e-08	1.03e-05	8.80814
388336	SHISA6	shisa family member 6	-6.07806	-1.16167	-8.33384	2.78e-08	1.03e-05	8.91614
3363	HTR7	5-hydroxytryptamine receptor 7	-1.81271	1.03766	-8.3072	2.94e-08	1.07e-05	9.09691
728448	PPIEL	peptidylprolyl isomerase E like pseudogene	3.66188	1.90633	8.26078	3.23e-08	1.15e-05	8.7784
6736	SRY	sex determining region Y	6.76676	-1.4524	8.18941	3.74e-08	1.31e-05	7.67372
100874216	ZNF385D-AS1	ZNF385D antisense RNA 1	-3.27814	-3.73802	-8.09431	4.56e-08	1.57e-05	8.60134
132228	LSMEM2	leucine rich single-pass membrane protein 2	-2.38607	-0.0722661	-8.02687	5.24e-08	1.77e-05	8.58061
10159	ATP6AP2	ATPase H+ transporting accessory protein 2	-0.997995	7.09534	-8.01896	5.33e-08	1.77e-05	8.2413
266740	MAGEA2B	MAGE family member A2B	-2.60978	0.0742187	-8.00377	5.5e-08	1.78e-05	8.54856
3107	HLA-C	major histocompatibility complex, class I, C	3.55686	5.23173	8.00024	5.54e-08	1.78e-05	8.51545
9367	RAB9A	RAB9A, member RAS oncogene family	-1.4247	4.7587	-7.96103	6.02e-08	1.9e-05	8.1768
71	ACTG1	actin gamma 1	-1.1849	11.6045	-7.89233	6.95e-08	2.16e-05	8.05332
169026	SLC30A8	solute carrier family 30 member 8	-6.93871	0.409097	-7.86193	7.41e-08	2.27e-05	8.08816
58526	MID1IP1	MID1 interacting protein 1	-1.28514	6.09067	-7.77529	8.9e-08	2.68e-05	7.72112
100126447	LOC100126447	uncharacterized LOC100126447	-1.68441	-2.2774	-7.76179	9.15e-08	2.72e-05	7.92461
126549	ANKLE1	ankyrin repeat and LEM domain containing 1	1.77132	2.60725	7.70032	1.04e-07	3.05e-05	7.86064
8239	USP9X	ubiquitin specific peptidase 9 X-linked	-1.33452	8.33736	-7.65793	1.14e-07	3.29e-05	7.51693
8908	GYG2	glycogenin 2	-0.955405	5.6854	-7.64563	1.17e-07	3.33e-05	7.44253
64180	DPEP3	dipeptidase 3	-1.76604	-2.3537	-7.61198	1.26e-07	3.53e-05	7.61928
440515	ZNF506	zinc finger protein 506	2.69182	2.67596	7.56918	1.38e-07	3.79e-05	7.66366
5931	RBBP7	RB binding protein 7, chromatin remodeling factor	-1.11309	7.42745	-7.56491	1.39e-07	3.79e-05	7.26602
55384	MEG3	maternally expressed 3	8.87288	4.70097	7.54363	1.46e-07	3.92e-05	7.50986
7114	TMSB4X	thymosin beta 4 X-linked	-1.93821	10.0121	-7.53585	1.48e-07	3.93e-05	7.24446
1046	CDX4	caudal type homeobox 4	-3.13083	-3.82232	-7.52065	1.53e-07	4.01e-05	7.44516
199704	ZNF585A	zinc finger protein 585A	1.80116	3.38603	7.49903	1.61e-07	4.1e-05	7.44705
8287	USP9Y	ubiquitin specific peptidase 9 Y-linked	3.98446	3.58584	7.4978	1.61e-07	4.1e-05	7.46818
54806	AHI1	Abelson helper integration site 1	1.44565	4.38928	7.43573	1.84e-07	4.63e-05	7.26012
79981	FRMD1	FERM domain containing 1	5.51771	-3.22771	7.40233	1.98e-07	4.91e-05	6.35398
5165	PDK3	pyruvate dehydrogenase kinase 3	-1.13786	5.49848	-7.38549	2.05e-07	5e-05	6.88161
653238	GTF2H2B	general transcription factor IIH subunit 2B (pseudogene)	-1.18586	2.60747	-7.3797	2.08e-07	5e-05	7.08047
166863	RBM46	RNA binding motif protein 46	-3.13504	-3.54588	-7.37703	2.09e-07	5e-05	7.22879
63948	DMRTB1	DMRT like family B with proline rich C-terminal 1	-3.86658	-3.95738	-7.33875	2.27e-07	5.37e-05	6.94455
2925	GRPR	gastrin releasing peptide receptor	-1.85856	1.95032	-7.32865	2.32e-07	5.39e-05	6.75387
22998	LIMCH1	LIM and calponin homology domains 1	2.67694	5.14719	7.3259	2.34e-07	5.39e-05	7.04228
729264	TP53TG3D	TP53 target 3D	-3.11423	-3.03674	-7.31793	2.38e-07	5.42e-05	6.52423
56474	CTPS2	CTP synthase 2	-1.13788	5.70912	-7.31114	2.41e-07	5.44e-05	6.71159
83869	TTTY14	testis-specific transcript, Y-linked 14	6.62967	-0.469487	7.30582	2.44e-07	5.44e-05	6.23045
374900	ZNF568	zinc finger protein 568	3.80022	2.88321	7.2974	2.49e-07	5.48e-05	7.00474
171484	FAM9C	family with sequence similarity 9 member C	-3.53289	-4.14635	-7.26116	2.69e-07	5.86e-05	6.64926
8481	OFD1	OFD1 centriole and centriolar satellite protein	-1.14708	5.26903	-7.25117	2.75e-07	5.93e-05	6.62499
55787	TXLNG	taxilin gamma	-1.52918	5.48289	-7.12665	3.62e-07	7.65e-05	6.2995
9248	GPR50	G protein-coupled receptor 50	-3.10465	2.36105	-7.12478	3.63e-07	7.65e-05	6.65695
64321	SOX17	SRY-box transcription factor 17	4.28107	-1.09821	7.07002	4.1e-07	8.55e-05	6.54615
8228	PNPLA4	patatin like phospholipase domain containing 4	-1.16272	4.37011	-7.05838	4.2e-07	8.68e-05	6.2696
340543	TCEAL5	transcription elongation factor A like 5	-3.35591	2.3244	-7.00627	4.72e-07	9.58e-05	6.44112
3123	HLA-DRB1	major histocompatibility complex, class II, DR beta 1	-6.18685	-1.02502	-7.0045	4.74e-07	9.58e-05	6.39169
251	ALPG	alkaline phosphatase, germ cell	-2.00299	-2.16448	-6.95251	5.32e-07	0.000106409	6.1589
283	ANG	angiogenin	-2.57827	2.53877	-6.92134	5.7e-07	0.000112915	6.2064
5716	PSMD10	proteasome 26S subunit, non-ATPase 10	-1.06475	5.76154	-6.90608	5.9e-07	0.000115659	5.83468
100128946	LINC01310	long intergenic non-protein coding RNA 1310	-3.594	-3.619	-6.88457	6.19e-07	0.000120154	5.80216
7544	ZFY	zinc finger protein Y-linked	5.35925	1.33135	6.85487	6.62e-07	0.000127156	6.01991
677838	SNORA61	small nucleolar RNA, H/ACA box 61	-1.96144	0.261818	-6.84766	6.72e-07	0.000127515	6.12186
6928	HNF1B	HNF1 homeobox B	4.53657	-1.20309	6.84495	6.77e-07	0.000127515	5.98937
6611	SMS	spermine synthase	-1.31527	6.47114	-6.83634	6.9e-07	0.000128764	5.64122
100507428	LINC00458	long intergenic non-protein coding RNA 458	-1.46736	-0.541328	-6.82185	7.12e-07	0.000131763	5.68153
729355	TP53TG3B	TP53 target 3B	-3.06424	-2.99254	-6.7817	7.8e-07	0.000142857	5.53075
1472	CST4	cystatin S	3.43039	-1.72284	6.76927	8.02e-07	0.000144294	5.96648
5973	RENBP	renin binding protein	-1.41521	3.73407	-6.76903	8.02e-07	0.000144294	5.71951
6399	TRAPPC2	trafficking protein particle complex 2	-1.5068	3.95503	-6.73192	8.72e-07	0.000155454	5.65673
90843	TCEAL8	transcription elongation factor A like 8	-1.2071	6.14772	-6.72283	8.9e-07	0.000157249	5.39207
147804	TPM3P9	tropomyosin 3 pseudogene 9	0.873766	3.57755	6.70804	9.21e-07	0.000161137	5.57375
5616	PRKY	protein kinase Y-linked (pseudogene)	1.76485	3.52557	6.65087	1.05e-06	0.000180682	5.52972
79921	TCEAL4	transcription elongation factor A like 4	-1.25363	6.71383	-6.64963	1.05e-06	0.000180682	5.2267
6606	SMN1	survival of motor neuron 1, telomeric	-1.16288	3.65746	-6.64185	1.07e-06	0.000182297	5.34705
79135	APOO	apolipoprotein O	-1.32385	4.4612	-6.62482	1.11e-06	0.000187847	5.27438
10587	TXNRD2	thioredoxin reductase 2	-1.66618	1.64042	-6.61149	1.15e-06	0.000191964	5.46817
256643	BCLAF3	BCLAF1 and THRAP3 family member 3	-1.17818	3.93095	-6.57715	1.24e-06	0.000205791	5.26909
9227	LRAT	lecithin retinol acyltransferase	-2.3827	-0.146914	-6.56592	1.27e-06	0.000209348	5.1461
4103	MAGEA4	MAGE family member A4	-2.73368	-3.13345	-6.54322	1.34e-06	0.000218622	5.47727
408	ARRB1	arrestin beta 1	-1.22653	5.94755	-6.52988	1.38e-06	0.000223515	4.94414
55510	DDX43	DEAD-box helicase 43	-2.54505	-3.67308	-6.51344	1.43e-06	0.000230161	5.36706
3720	JARID2	jumonji and AT-rich interaction domain containing 2	-1.27939	6.36529	-6.49535	1.49e-06	0.000237924	4.88111
11040	PIM2	Pim-2 proto-oncogene, serine/threonine kinase	-1.58284	5.07563	-6.49055	1.51e-06	0.000238607	4.85506
11211	FZD10	frizzled class receptor 10	-5.74848	-2.73716	-6.44798	1.66e-06	0.000260928	5.12896
340252	ZNF680	zinc finger protein 680	7.43974	0.514137	6.4174	1.78e-06	0.000277472	4.74531
3127	HLA-DRB5	major histocompatibility complex, class II, DR beta 5	-4.7948	-2.91764	-6.41425	1.8e-06	0.000277472	5.00376
163183	SYNE4	spectrin repeat containing nuclear envelope family member 4	-1.26682	1.17844	-6.41083	1.81e-06	0.00027748	4.87557
4860	PNP	purine nucleoside phosphorylase	-1.20974	5.42778	-6.38386	1.93e-06	0.000292932	4.59977
1968	EIF2S3	eukaryotic translation initiation factor 2 subunit gamma	-1.04373	7.5952	-6.37153	1.98e-06	0.000299039	4.57958
5127	CDK16	cyclin dependent kinase 16	-0.815428	7.746	-6.32411	2.21e-06	0.000331018	4.45744
80010	RMI1	RecQ mediated genome instability 1	-1.2834	3.31841	-6.28667	2.41e-06	0.000358167	4.59301
284390	ZNF763	zinc finger protein 763	2.86715	1.40267	6.25654	2.59e-06	0.000381132	4.82681
55124	PIWIL2	piwi like RNA-mediated gene silencing 2	-1.87465	1.02275	-6.24402	2.66e-06	0.000389415	4.60672
9949	AMMECR1	AMMECR nuclear protein 1	-1.04143	3.82892	-6.23531	2.72e-06	0.000394408	4.30854
57402	S100A14	S100 calcium binding protein A14	3.59481	2.50904	6.20126	2.94e-06	0.000423684	4.56466
642946	FLVCR1-DT	FLVCR1 divergent transcript	2.11978	1.66043	6.19687	2.97e-06	0.0004249	4.65388
4826	NNAT	neuronatin	-3.83608	2.71003	-6.17871	3.1e-06	0.000439987	4.53055
286467	FIRRE	firre intergenic repeating RNA element	-1.13726	3.03006	-6.15911	3.24e-06	0.000457194	4.3009
9282	MED14	mediator complex subunit 14	-1.21267	6.31632	-6.14509	3.35e-06	0.000468981	4.0425
9087	TMSB4Y	thymosin beta 4 Y-linked	2.63872	1.11154	6.12633	3.5e-06	0.00048645	4.56013
5456	POU3F4	POU class 3 homeobox 4	-3.52311	-3.17693	-6.1099	3.64e-06	0.000501881	4.27995
100996702	LINC01356	long intergenic non-protein coding RNA 1356	0.966885	2.73495	6.08899	3.82e-06	0.000523286	3.96381
83881	MIXL1	Mix paired-like homeobox	3.82501	-0.678802	6.0521	4.16e-06	0.000566422	4.37426
340168	DPPA5	developmental pluripotency associated 5	-2.15748	-3.23161	-6.04195	4.26e-06	0.000576027	4.34871
22929	SEPHS1	selenophosphate synthetase 1	-1.0921	6.94885	-6.02645	4.42e-06	0.000593214	3.77359
27018	BEX3	brain expressed X-linked 3	-1.10993	8.32832	-6.01736	4.51e-06	0.000601862	3.74508
79784	MYH14	myosin heavy chain 14	-1.43784	4.26154	-5.99829	4.72e-06	0.000622005	3.76149
7403	KDM6A	lysine demethylase 6A	-1.18828	5.52828	-5.99379	4.77e-06	0.000622005	3.68716
102724441	NA	NA	-1.35683	1.49398	-5.99265	4.78e-06	0.000622005	4.1503
90594	ZNF439	zinc finger protein 439	4.39162	1.82419	5.99171	4.79e-06	0.000622005	4.15995
9215	LARGE1	LARGE xylosyl- and glucuronyltransferase 1	-0.836895	5.67551	-5.98904	4.82e-06	0.000622005	3.68019
85012	TCEAL3	transcription elongation factor A like 3	-1.32684	5.04218	-5.98151	4.91e-06	0.000626814	3.86424
1730	DIAPH2	diaphanous related formin 2	-1.33269	4.1549	-5.98018	4.92e-06	0.000626814	3.66227
23767	FLRT3	fibronectin leucine rich transmembrane protein 3	3.99432	4.92312	5.9722	5.02e-06	0.000634544	4.12683
7804	LRP8	LDL receptor related protein 8	-1.41677	6.05607	-5.95478	5.23e-06	0.000656802	3.5958
6899	TBX1	T-box transcription factor 1	-3.79895	-1.31369	-5.94766	5.32e-06	0.00066363	4.16028
6862	TBXT	T-box transcription factor T	5.55951	-3.06609	5.94177	5.39e-06	0.000668628	4.03929
29103	DNAJC15	DnaJ heat shock protein family (Hsp40) member C15	1.9132	4.8827	5.92773	5.57e-06	0.000686717	3.7152
9185	REPS2	RALBP1 associated Eps domain containing 2	-1.25512	3.10442	-5.92409	5.62e-06	0.000688291	3.81701
23324	MAN2B2	mannosidase alpha class 2B member 2	2.30464	5.02979	5.91938	5.68e-06	0.000691645	3.93879
57541	ZNF398	zinc finger protein 398	-1.03772	5.08069	-5.90303	5.9e-06	0.000714343	3.469
90665	TBL1Y	transducin beta like 1 Y-linked	4.16562	-1.01509	5.8799	6.23e-06	0.000749717	3.92138
78989	COLEC11	collectin subfamily member 11	5.20474	0.388618	5.86147	6.51e-06	0.000778252	3.86787
100131187	TSTD1	thiosulfate sulfurtransferase like domain containing 1	-1.42944	3.39799	-5.83254	6.97e-06	0.000828196	3.40647
8490	RGS5	regulator of G protein signaling 5	2.50373	4.09958	5.79991	7.53e-06	0.000889226	3.43683
79603	CERS4	ceramide synthase 4	-0.749409	5.90573	-5.79225	7.67e-06	0.000900068	3.21149
8237	USP11	ubiquitin specific peptidase 11	-0.976321	8.07999	-5.78094	7.88e-06	0.00091769	3.17425
5634	PRPS2	phosphoribosyl pyrophosphate synthetase 2	-1.14676	4.50625	-5.77903	7.91e-06	0.00091769	3.21684
2201	FBN2	fibrillin 2	3.53701	7.11878	5.77561	7.98e-06	0.000919705	3.35834
92285	ZNF585B	zinc finger protein 585B	4.15984	1.83021	5.77079	8.07e-06	0.000924831	3.76918
5354	PLP1	proteolipid protein 1	-1.74439	5.76337	-5.75453	8.38e-06	0.00095556	3.12095
103908605	LOC103908605	uncharacterized LOC103908605	-3.32071	-1.84091	-5.72174	9.06e-06	0.00102687	3.61758
25797	QPCT	glutaminyl-peptide cyclotransferase	1.76764	2.41768	5.71563	9.19e-06	0.00103589	3.54842
3773	KCNJ16	potassium inwardly rectifying channel subfamily J member 16	3.67186	-2.12165	5.69857	9.57e-06	0.00107256	3.56684
389906	LOC389906	zinc finger protein 839 pseudogene	-1.13912	4.37813	-5.69588	9.64e-06	0.0010733	3.12266
144568	A2ML1	alpha-2-macroglobulin like 1	-1.80735	-0.293661	-5.69061	9.76e-06	0.0010807	3.34147
7317	UBA1	ubiquitin like modifier activating enzyme 1	-0.798971	9.10115	-5.67881	1e-05	0.00110519	2.95578
22829	NLGN4Y	neuroligin 4 Y-linked	1.78914	4.20476	5.66881	1.03e-05	0.00112545	3.09981
4675	NAP1L3	nucleosome assembly protein 1 like 3	-1.31214	5.57968	-5.65846	1.05e-05	0.00114711	2.93691
56271	BEX4	brain expressed X-linked 4	-0.889599	6.78573	-5.65259	1.07e-05	0.00115565	2.8835
729739	PPIAP46	peptidylprolyl isomerase A pseudogene 46	2.19718	0.0854816	5.6507	1.07e-05	0.00115565	3.4774
1964	EIF1AX	eukaryotic translation initiation factor 1A X-linked	-1.18226	6.07511	-5.64754	1.08e-05	0.00115803	2.85767
65981	CAPRIN2	caprin family member 2	-1.19693	6.00977	-5.6343	1.12e-05	0.00118863	2.83589
79822	ARHGAP28	Rho GTPase activating protein 28	3.24759	4.25494	5.59774	1.22e-05	0.00128987	3.18716
101978785	PCAT14	prostate cancer associated transcript 14	2.24184	-0.327521	5.57975	1.27e-05	0.00133921	3.1391
548644	POLR2J3	RNA polymerase II subunit J3	0.983492	4.64842	5.55972	1.33e-05	0.00139386	2.90973
1469	CST1	cystatin SN	3.66316	0.755786	5.55852	1.34e-05	0.00139386	3.0235
6712	SPTBN2	spectrin beta, non-erythrocytic 2	1.15406	7.06378	5.55233	1.36e-05	0.00140357	2.64032
84691	FAM71F1	family with sequence similarity 71 member F1	-1.62657	-0.914938	-5.54934	1.37e-05	0.00140357	3.04559
102724127	TP53TG3F	TP53 target 3 family member F	-3.11382	-3.2042	-5.54899	1.37e-05	0.00140357	3.09978
57573	ZNF471	zinc finger protein 471	3.22834	3.07117	5.53359	1.42e-05	0.00144862	3.23174
170082	TCEANC	transcription elongation factor A N-terminal and central domain containing	-1.36512	2.17591	-5.52361	1.45e-05	0.00147594	3.06845
3170	FOXA2	forkhead box A2	4.25256	-1.46138	5.51301	1.49e-05	0.00150608	3.19002
254528	MEIOB	meiosis specific with OB-fold	-1.93043	0.501587	-5.49433	1.56e-05	0.00156687	2.86835
10599	SLCO1B1	solute carrier organic anion transporter family member 1B1	-3.06881	-2.3756	-5.48532	1.59e-05	0.0015929	3.12214
650368	TSSC2	tumor suppressing subtransferable candidate 2 pseudogene	-1.13355	3.29349	-5.47282	1.64e-05	0.001633	2.47713
4567	TRNL1	tRNA	1.73518	4.09433	5.46703	1.66e-05	0.00164748	2.79743
101929369	NA	NA	5.47422	-1.54489	5.44874	1.74e-05	0.0017127	2.7539
126070	ZNF440	zinc finger protein 440	2.01937	3.16468	5.43753	1.79e-05	0.00175062	2.88771
347694	ECEL1P2	endothelin converting enzyme like 1 pseudogene 2	-1.61399	-1.48077	-5.39765	1.97e-05	0.00191699	2.52686
127262	TPRG1L	tumor protein p63 regulated 1 like	0.866074	5.31306	5.38926	2.01e-05	0.00194635	2.34123
7849	PAX8	paired box 8	-3.80189	-0.00540576	-5.37916	2.05e-05	0.00198442	2.88847
5625	PRODH	proline dehydrogenase 1	-1.09747	3.56338	-5.3764	2.07e-05	0.0019878	2.30529
9555	MACROH2A1	macroH2A.1 histone	1.36774	7.25357	5.36271	2.14e-05	0.00203704	2.26885
102724101	TP53TG3E	TP53 target 3 family member E	-3.06424	-3.05294	-5.36218	2.14e-05	0.00203704	2.70987
256710	GLIPR1L1	GLIPR1 like 1	3.29913	-0.918256	5.34509	2.23e-05	0.00210475	2.80935
3352	HTR1D	5-hydroxytryptamine receptor 1D	-1.06209	1.05117	-5.34318	2.24e-05	0.00210475	2.31492
256714	MAP7D2	MAP7 domain containing 2	-1.88966	2.16526	-5.34259	2.24e-05	0.00210475	2.60629
4744	NEFH	neurofilament heavy	-1.40602	3.00313	-5.33765	2.27e-05	0.00211979	2.27841
554203	JPX	JPX transcript, XIST activator	-1.20818	2.78485	-5.33211	2.3e-05	0.00213808	2.3858
2118	ETV4	ETS variant transcription factor 4	-1.37417	4.18245	-5.32494	2.34e-05	0.00216509	2.08261
80760	ITIH5	inter-alpha-trypsin inhibitor heavy chain 5	2.97732	4.25953	5.32295	2.35e-05	0.00216531	2.69226
57568	SIPA1L2	signal induced proliferation associated 1 like 2	2.43055	6.00277	5.30979	2.43e-05	0.00222462	2.21427
84316	NAA38	N(alpha)-acetyltransferase 38, NatC auxiliary subunit	1.50152	5.39424	5.28905	2.55e-05	0.00231778	2.24028
6617	SNAPC1	small nuclear RNA activating complex polypeptide 1	-0.989355	3.73468	-5.28893	2.55e-05	0.00231778	2.16712
64777	RMND5B	required for meiotic nuclear division 5 homolog B	-0.845328	5.39549	-5.28312	2.59e-05	0.00233965	2.00652
266553	OFCC1	orofacial cleft 1 candidate 1	-2.91525	-4.14021	-5.27211	2.66e-05	0.00239164	2.59661
6718	AKR1D1	aldo-keto reductase family 1 member D1	3.95348	-1.85084	5.26423	2.71e-05	0.00242642	2.5855
140612	ZFP28	ZFP28 zinc finger protein	1.47328	3.55041	5.25862	2.75e-05	0.00244331	2.45925
101927721	LNCPRESS1	lncRNA p53 regulated and ESC associated 1	-1.06505	-1.40019	-5.25759	2.75e-05	0.00244331	1.93485
51142	CHCHD2	coiled-coil-helix-coiled-coil-helix domain containing 2	-1.40168	6.10045	-5.24191	2.86e-05	0.00251897	1.92595
389058	SP5	Sp5 transcription factor	3.73346	1.62515	5.24124	2.87e-05	0.00251897	2.54542
54960	GEMIN8	gem nuclear organelle associated protein 8	-0.858871	4.80406	-5.23869	2.88e-05	0.00252324	1.99832
10138	YAF2	YY1 associated factor 2	2.64936	2.92074	5.20817	3.1e-05	0.00270437	2.50336
7267	TTC3	tetratricopeptide repeat domain 3	1.48504	8.36595	5.19874	3.18e-05	0.00275453	1.81988
169200	TMEM64	transmembrane protein 64	-1.01915	4.92843	-5.1891	3.25e-05	0.00280709	1.76105
199777	ZNF626	zinc finger protein 626	1.40032	2.5409	5.18299	3.3e-05	0.00283644	2.21882
56849	TCEAL7	transcription elongation factor A like 7	-1.84981	4.49279	-5.18081	3.32e-05	0.00283898	2.11045
357	SHROOM2	shroom family member 2	-0.989684	4.98928	-5.16245	3.47e-05	0.00295518	1.75939
10160	FARP1	FERM, ARH/RhoGEF and pleckstrin domain protein 1	0.798885	7.12027	5.15934	3.49e-05	0.00296459	1.67098
374860	ANKRD30B	ankyrin repeat domain 30B	-2.6293	-3.78475	-5.15194	3.56e-05	0.00300522	2.26651
2535	FZD2	frizzled class receptor 2	2.01292	6.09965	5.1203	3.84e-05	0.00323083	1.88785
7431	VIM	vimentin	1.64808	10.7886	5.11344	3.9e-05	0.00327097	1.56264
80781	COL18A1	collagen type XVIII alpha 1 chain	1.59117	8.66957	5.10375	4e-05	0.00333452	1.54943
2335	FN1	fibronectin 1	3.56714	11.6727	5.10154	4.02e-05	0.00333829	1.56459
100131138	LINC01405	long intergenic non-protein coding RNA 1405	-1.39108	-0.681651	-5.08785	4.15e-05	0.00343585	1.67104
64847	SPATA20	spermatogenesis associated 20	0.945437	5.98339	5.08619	4.17e-05	0.00343585	1.63223
84256	FLYWCH1	FLYWCH-type zinc finger 1	0.70479	5.87985	5.06005	4.44e-05	0.00364566	1.54218
10370	CITED2	Cbp/p300 interacting transactivator with Glu/Asp rich carboxy-terminal domain 2	1.07769	6.60779	5.05651	4.48e-05	0.00366188	1.44569
166824	RASSF6	Ras association domain family member 6	3.43274	-0.79179	5.04541	4.61e-05	0.00374635	2.12778
9063	PIAS2	protein inhibitor of activated STAT 2	-0.672197	5.00533	-5.0384	4.68e-05	0.00379063	1.43198
90485	ZNF835	zinc finger protein 835	3.34016	-0.990586	5.0365	4.71e-05	0.00379063	2.02565
54704	PDP1	pyruvate dehyrogenase phosphatase catalytic subunit 1	-1.14283	4.53159	-5.03548	4.72e-05	0.00379063	1.51745
389741	GLIDR	glioblastoma down-regulated RNA	-2.12066	1.53811	-5.02965	4.79e-05	0.003829	1.97435
102723796	TLE7	TLE family member 7	-2.373	-3.48678	-5.01831	4.92e-05	0.00392007	2.05952
5799	PTPRN2	protein tyrosine phosphatase receptor type N2	-3.32248	3.26385	-5.01224	4.99e-05	0.00396223	1.98632
250	ALPP	alkaline phosphatase, placental	-1.81284	-2.36386	-5.00578	5.07e-05	0.00400781	1.85032
284408	ZNF790-AS1	ZNF790 antisense RNA 1	2.33382	0.936954	5.00423	5.09e-05	0.00400781	2.03551
2563	GABRD	gamma-aminobutyric acid type A receptor delta subunit	-2.04363	0.939271	-4.9922	5.24e-05	0.00411024	1.81295
128408	BHLHE23	basic helix-loop-helix family member e23	-2.92565	-1.85988	-4.98382	5.35e-05	0.00417822	1.98025
284312	ZSCAN1	zinc finger and SCAN domain containing 1	4.64523	1.03126	4.96325	5.62e-05	0.00437531	1.88448
30812	SOX8	SRY-box transcription factor 8	-1.19209	4.41749	-4.95579	5.73e-05	0.004438	1.37044
100874203	COL4A2-AS1	COL4A2 antisense RNA 1	3.64928	-2.74727	4.94101	5.94e-05	0.00458249	1.69058
6646	SOAT1	sterol O-acyltransferase 1	1.96151	4.03059	4.92486	6.18e-05	0.00474769	1.61448
55540	IL17RB	interleukin 17 receptor B	-1.14174	2.74855	-4.91533	6.32e-05	0.00484034	1.32915
54994	GID8	GID complex subunit 8 homolog	-0.601965	6.66305	-4.90848	6.43e-05	0.00490267	1.05966
136306	SVOPL	SVOP like	-1.63999	-0.605221	-4.90455	6.49e-05	0.00491495	1.65246
83473	KATNAL2	katanin catalytic subunit A1 like 2	-1.04794	2.46226	-4.90427	6.49e-05	0.00491495	1.43998
100506013	APELA	apelin receptor early endogenous ligand	-1.28851	1.16924	-4.90163	6.54e-05	0.00492775	1.05048
151871	DPPA2	developmental pluripotency associated 2	-1.37335	-1.25912	-4.89403	6.66e-05	0.00499794	1.22481
84284	NTPCR	nucleoside-triphosphatase, cancer-related	-0.999901	5.05587	-4.89235	6.69e-05	0.00499794	1.07148
5422	POLA1	DNA polymerase alpha 1, catalytic subunit	-1.12952	5.14762	-4.89112	6.71e-05	0.00499794	1.04331
142684	RAB40A	RAB40A, member RAS oncogene family	-1.25274	1.63551	-4.88573	6.79e-05	0.00503784	1.55098
2966	GTF2H2	general transcription factor IIH subunit 2	-0.94288	1.58272	-4.88476	6.81e-05	0.00503784	1.43863
171023	ASXL1	ASXL transcriptional regulator 1	1.11116	6.70104	4.88055	6.88e-05	0.00507064	1.0858
57642	COL20A1	collagen type XX alpha 1 chain	-2.15823	0.515605	-4.8753	6.97e-05	0.00511681	1.61143
50700	RDH8	retinol dehydrogenase 8	-2.71892	-3.73713	-4.87288	7.01e-05	0.00512785	1.7467
81619	TSPAN14	tetraspanin 14	0.857138	6.62115	4.86972	7.06e-05	0.0051483	1.00699
1470	CST2	cystatin SA	3.18402	-2.21377	4.86741	7.1e-05	0.00515827	1.72638
54757	FAM20A	FAM20A golgi associated secretory pathway pseudokinase	-1.64086	3.31875	-4.85714	7.29e-05	0.00526251	0.971512
27063	ANKRD1	ankyrin repeat domain 1	3.6255	2.36937	4.85574	7.31e-05	0.00526251	1.57663
100129792	CCDC152	coiled-coil domain containing 152	-2.70735	1.01603	-4.85468	7.33e-05	0.00526251	1.33733
650	BMP2	bone morphogenetic protein 2	2.79493	3.83311	4.85261	7.37e-05	0.00526988	1.35012
28231	SLCO4A1	solute carrier organic anion transporter family member 4A1	-0.90548	2.78803	-4.85029	7.41e-05	0.0052805	1.1702
283120	H19	H19 imprinted maternally expressed transcript	4.9712	9.76686	4.8374	7.64e-05	0.00542961	0.985524
5896	RAG1	recombination activating 1	-2.08983	-0.883106	-4.8185	8.01e-05	0.00565004	1.57688
217	ALDH2	aldehyde dehydrogenase 2 family member	1.30247	6.50147	4.81814	8.01e-05	0.00565004	0.905173
3037	HAS2	hyaluronan synthase 2	2.93794	4.72731	4.79908	8.39e-05	0.00589812	1.03249
645745	MT1HL1	metallothionein 1H like 1	-2.18368	-2.82177	-4.79626	8.45e-05	0.00591775	1.49846
647946	MIR924HG	MIR924 host gene	3.20361	-1.11334	4.79186	8.54e-05	0.00596041	1.55455
7158	TP53BP1	tumor protein p53 binding protein 1	0.905508	6.90843	4.78506	8.69e-05	0.00603005	0.778491
84262	PSMG3	proteasome assembly chaperone 3	-0.87335	4.53706	-4.78339	8.72e-05	0.00603005	0.859642
441666	LOC441666	zinc finger protein 91 pseudogene	-2.36014	3.29675	-4.78276	8.74e-05	0.00603005	0.801773
51059	FAM135B	family with sequence similarity 135 member B	-4.06374	-1.95286	-4.76977	9.02e-05	0.00618135	1.49828
101410536	EVX1-AS	EVX1 antisense RNA	4.57272	-3.83456	4.76975	9.02e-05	0.00618135	1.36021
58498	MYL7	myosin light chain 7	2.3885	1.6119	4.76077	9.22e-05	0.0062966	1.18151
55153	SDAD1	SDA1 domain containing 1	-0.671998	5.09947	-4.74796	9.51e-05	0.00647429	0.69642
4935	GPR143	G protein-coupled receptor 143	-1.71003	3.69532	-4.73744	9.76e-05	0.00662004	0.781514
91947	ARRDC4	arrestin domain containing 4	-1.95194	5.40834	-4.72898	9.96e-05	0.00673523	0.793202
1618	DAZL	deleted in azoospermia like	-2.41149	-1.3323	-4.71096	0.000104129	0.00701458	1.18226
283659	PRTG	protogenin	4.08251	4.89424	4.70145	0.000106579	0.00715095	0.868103
335	APOA1	apolipoprotein A1	4.37137	2.88007	4.70029	0.000106883	0.00715095	0.899679
100128023	DPPA2P3	developmental pluripotency associated 2 pseudogene 3	-2.11617	-3.99712	-4.69591	0.000108036	0.00720347	1.34811
81035	COLEC12	collectin subfamily member 12	3.24529	6.38608	4.68832	0.000110059	0.00731354	0.861892
55504	TNFRSF19	TNF receptor superfamily member 19	2.36726	4.62136	4.68652	0.000110546	0.00732103	1.06051
28962	OSTM1	osteoclastogenesis associated transmembrane protein 1	1.11281	4.14825	4.68489	0.000110987	0.00732554	0.776837
8846	ALKBH1	alkB homolog 1, histone H2A dioxygenase	-0.65052	3.8149	-4.68062	0.000112154	0.00735419	0.698328
6578	SLCO2A1	solute carrier organic anion transporter family member 2A1	2.58947	2.05542	4.68055	0.000112172	0.00735419	0.968001
10049	DNAJB6	DnaJ heat shock protein family (Hsp40) member B6	-0.752781	6.61503	-4.67526	0.000113636	0.00742532	0.494076
1912	PHC2	polyhomeotic homolog 2	1.37111	6.94898	4.67223	0.00011448	0.00743389	0.739162
2626	GATA4	GATA binding protein 4	4.26637	1.57012	4.67119	0.000114773	0.00743389	1.12644
152007	GLIPR2	GLI pathogenesis related 2	1.54654	5.17816	4.67072	0.000114904	0.00743389	0.721912
23331	TTC28	tetratricopeptide repeat domain 28	1.2246	5.91777	4.66765	0.000115773	0.00746544	0.689194
100170841	EPOP	elongin BC and polycomb repressive complex 2 associated protein	1.35911	3.14601	4.66534	0.000116428	0.00748305	1.00771
286122	C8orf31	chromosome 8 open reading frame 31	4.51453	-1.46721	4.65924	0.000118179	0.00757082	1.13451
1510	CTSE	cathepsin E	4.21965	-1.56448	4.65476	0.000119483	0.00762938	1.25564
5638	PRRG1	proline rich and Gla domain 1	-1.05186	3.54838	-4.64928	0.000121097	0.00770736	0.61235
728118	NUTM2A	NUT family member 2A	2.02167	1.74516	4.64473	0.000122455	0.00776853	1.21254
127281	PRXL2B	peroxiredoxin like 2B	-0.651549	5.17116	-4.6247	0.000128611	0.00813278	0.437491
2877	GPX2	glutathione peroxidase 2	2.3953	-0.192956	4.6228	0.000129211	0.00814444	1.06431
642280	ZNF876P	zinc finger protein 876, pseudogene	2.00267	1.76356	4.61828	0.000130649	0.00818597	0.87509
8495	PPFIBP2	PPFIA binding protein 2	1.71857	4.38068	4.61811	0.000130705	0.00818597	0.734586
100463486	MTRNR2L8	MT-RNR2 like 8	-1.17586	5.5614	-4.61603	0.000131371	0.0082015	0.383677
205860	TRIML2	tripartite motif family like 2	-1.18209	-0.25043	-4.61246	0.000132528	0.00824745	0.453023
5570	PKIB	cAMP-dependent protein kinase inhibitor beta	-1.84923	3.9516	-4.61049	0.000133169	0.00826111	0.592901
6795	AURKC	aurora kinase C	-1.67693	1.43588	-4.59495	0.000138336	0.00855457	0.738665
161176	SYNE3	spectrin repeat containing nuclear envelope family member 3	4.24489	0.831366	4.59241	0.000139201	0.00856778	1.1
26015	RPAP1	RNA polymerase II associated protein 1	0.598662	5.4365	4.59175	0.000139424	0.00856778	0.318172
57143	ADCK1	aarF domain containing kinase 1	-0.827991	3.97258	-4.58409	0.000142066	0.00870289	0.473059
1000	CDH2	cadherin 2	1.66152	7.42325	4.57791	0.000144234	0.00880445	0.358097
8507	ENC1	ectodermal-neural cortex 1	1.81258	6.57838	4.57681	0.000144622	0.00880445	0.518221
23742	NPAP1	nuclear pore associated protein 1	5.2708	-2.29536	4.57524	0.000145181	0.00881109	1.04265
140828	LINC00261	long intergenic non-protein coding RNA 261	4.63025	-1.11303	4.56294	0.000149624	0.00904773	1.02187
390927	ZNF793	zinc finger protein 793	1.38104	3.44505	4.56191	0.000150003	0.00904773	0.705433
3172	HNF4A	hepatocyte nuclear factor 4 alpha	3.54188	0.717437	4.54681	0.000155659	0.00936008	0.94138
148645	LINC00337	long intergenic non-protein coding RNA 337	-1.26085	0.268173	-4.54508	0.00015632	0.00937105	0.587612
7789	ZXDA	zinc finger X-linked duplicated A	-2.04924	0.876939	-4.54346	0.000156941	0.00937963	0.879862
340591	CA5BP1	carbonic anhydrase 5B pseudogene 1	-1.02935	3.2942	-4.54162	0.000157651	0.00938156	0.431799
84436	ZNF528	zinc finger protein 528	0.926487	4.23674	4.5409	0.000157931	0.00938156	0.445358
399668	SMIM10L2A	small integral membrane protein 10 like 2A	-1.03925	4.08279	-4.53809	0.000159023	0.00941789	0.299484
94122	SYTL5	synaptotagmin like 5	4.01641	1.45206	4.52737	0.000163256	0.00963948	0.858597
100216479	FAR2P2	fatty acyl-CoA reductase 2 pseudogene 2	1.45835	2.86	4.52447	0.000164424	0.009651	0.625205
1312	COMT	catechol-O-methyltransferase	-1.42573	3.64208	-4.52369	0.000164737	0.009651	0.448788
22800	RRAS2	RAS related 2	-0.848509	4.52579	-4.52322	0.000164928	0.009651	0.128893
8435	SOAT2	sterol O-acyltransferase 2	4.99229	-1.92449	4.50995	0.000170383	0.00994052	0.901584
2960	GTF2E1	general transcription factor IIE subunit 1	-0.727848	4.19536	-4.50754	0.00017139	0.00994151	0.122483
9657	IQCB1	IQ motif containing B1	-0.611308	5.33618	-4.50749	0.000171414	0.00994151	0.120898
83893	SPATA16	spermatogenesis associated 16	3.14274	-3.67101	4.50052	0.000174366	0.0100829	0.876971
2625	GATA3	GATA binding protein 3	3.66741	2.19307	4.49849	0.000175239	0.0101036	0.73475
274	BIN1	bridging integrator 1	1.09626	6.51124	4.49253	0.000177819	0.010205	0.156104
2208	FCER2	Fc fragment of IgE receptor II	-3.56556	-2.54662	-4.49202	0.00017804	0.010205	0.890172
9542	NRG2	neuregulin 2	2.8976	1.55441	4.48378	0.000181677	0.0103831	0.837311
104355152	LINC01090	long intergenic non-protein coding RNA 1090	-1.06375	-1.32059	-4.48142	0.000182732	0.010413	0.473559
147660	ZNF578	zinc finger protein 578	0.749242	2.54206	4.47647	0.000184962	0.0104884	0.225715
339263	LINC02693	long intergenic non-protein coding RNA 2693	-1.42191	4.09631	-4.47568	0.00018532	0.0104884	0.265825
163223	ZNF676	zinc finger protein 676	2.598	-2.40086	4.47478	0.00018573	0.0104884	0.851895
6133	RPL9	ribosomal protein L9	-1.08804	5.95861	-4.47376	0.000186195	0.0104884	0.0242476
2049	EPHB3	EPH receptor B3	2.62894	4.92184	4.46867	0.000188536	0.0105899	0.569407
57575	PCDH10	protocadherin 10	2.73836	5.49285	4.46426	0.000190587	0.0106745	0.353124
728673	LOC728673	uncharacterized LOC728673	-1.86024	0.0975929	-4.46277	0.000191285	0.0106831	0.772323
56165	TDRD1	tudor domain containing 1	-1.83249	-2.82167	-4.45595	0.000194511	0.0108318	0.685123
5775	PTPN4	protein tyrosine phosphatase non-receptor type 4	-0.78183	4.91911	-4.45429	0.000195303	0.0108318	-0.018399
7757	ZNF208	zinc finger protein 208	4.6886	-1.23512	4.45276	0.000196036	0.0108318	0.795984
9350	CER1	cerberus 1, DAN family BMP antagonist	2.2736	-0.997353	4.4515	0.000196645	0.0108318	0.426232
105372315	ERVS71-1	endogenous retrovirus group S71 member 1, envelope	2.90872	-0.52356	4.45116	0.000196808	0.0108318	0.664672
66004	LYNX1	Ly6/neurotoxin 1	-0.971601	4.18077	-4.44946	0.00019763	0.0108318	0.188472
440905	FAR2P1	fatty acyl-CoA reductase 2 pseudogene 1	-1.23477	4.12325	-4.44908	0.000197816	0.0108318	0.207834
9021	SOCS3	suppressor of cytokine signaling 3	2.97917	6.88243	4.44011	0.000202214	0.0110253	0.212384
4143	MAT1A	methionine adenosyltransferase 1A	-1.27205	0.401985	-4.43959	0.000202474	0.0110253	0.273058
8728	ADAM19	ADAM metallopeptidase domain 19	2.32377	5.17184	4.43748	0.000203527	0.0110519	0.1105
554235	ASPDH	aspartate dehydrogenase domain containing	3.34931	-0.412114	4.42915	0.000207729	0.0112489	0.676323
202	CRYBG1	crystallin beta-gamma domain containing 1	-0.894833	2.25337	-4.42769	0.000208471	0.011258	-0.0125863
55506	MACROH2A2	macroH2A.2 histone	1.30629	6.26766	4.42511	0.000209798	0.0112617	0.0253554
3714	JAG2	jagged canonical Notch ligand 2	-0.974784	4.69494	-4.42357	0.000210591	0.0112617	0.0762434
90987	ZNF251	zinc finger protein 251	-0.721588	3.66938	-4.42355	0.0002106	0.0112617	0.210334
10123	ARL4C	ADP ribosylation factor like GTPase 4C	1.17608	6.06766	4.42309	0.000210837	0.0112617	0.0653765
27165	GLS2	glutaminase 2	-1.3456	3.50984	-4.41922	0.000212849	0.0113268	0.0339426
79686	NA	NA	4.62888	1.10136	4.4184	0.000213277	0.0113268	0.667681
10723	SLC12A7	solute carrier family 12 member 7	0.814377	5.09064	4.41711	0.000213953	0.0113268	-0.0127483
219347	TMEM254-AS1	TMEM254 antisense RNA 1	-1.34459	1.93779	-4.41603	0.00021452	0.0113268	0.42464
201514	ZNF584	zinc finger protein 584	1.01364	3.81575	4.41523	0.000214946	0.0113268	0.427758
1281	COL3A1	collagen type III alpha 1 chain	5.14681	12.1951	4.41154	0.000216899	0.0113865	-0.0656022
130951	M1AP	meiosis 1 associated protein	-0.948233	0.338369	-4.4109	0.00021724	0.0113865	0.230883
388960	C2orf78	chromosome 2 open reading frame 78	-1.61145	-3.77659	-4.40773	0.000218936	0.0114161	0.688491
545	ATR	ATR serine/threonine kinase	0.64941	4.65783	4.40686	0.000219405	0.0114161	0.0149939
83660	TLN2	talin 2	1.14609	5.75104	4.4065	0.000219597	0.0114161	-0.103472
26047	CNTNAP2	contactin associated protein like 2	1.90067	7.44531	4.4055	0.000220134	0.0114161	-0.122071
102724843	LOC102724843	uncharacterized LOC102724843	-0.87233	2.8344	-4.40326	0.000221347	0.0114487	0.178894
84727	SPSB2	splA/ryanodine receptor domain and SOCS box containing 2	-0.901861	3.90107	-4.40154	0.000222287	0.0114671	-0.0641871
151477	LINC00471	long intergenic non-protein coding RNA 471	-1.8756	-0.182398	-4.39989	0.000223185	0.0114679	0.547488
643008	SMIM5	small integral membrane protein 5	-2.57769	0.864719	-4.39937	0.000223473	0.0114679	0.611142
148738	HJV	hemojuvelin BMP co-receptor	-3.05786	-2.6232	-4.3956	0.000225547	0.0115441	0.658286
4879	NPPB	natriuretic peptide B	2.83821	-0.0376706	4.38907	0.000229192	0.0117001	0.511281
401630	FAM224A	family with sequence similarity 224 member A	4.88464	-1.00237	4.38795	0.000229819	0.0117017	0.578252
55534	MAML3	mastermind like transcriptional coactivator 3	1.43046	4.54503	4.38484	0.00023158	0.0117563	0.206978
9277	WDR46	WD repeat domain 46	-0.794235	4.01688	-4.38372	0.00023222	0.0117563	-0.0890763
23208	SYT11	synaptotagmin 11	-1.63002	6.62065	-4.38289	0.00023269	0.0117563	-0.0177856
80212	CCDC92	coiled-coil domain containing 92	3.57878	3.87359	4.36773	0.000241511	0.0121657	0.583037
22836	RHOBTB3	Rho related BTB domain containing 3	2.76657	5.90871	4.36685	0.000242036	0.0121657	0.0493005
200010	SLC5A9	solute carrier family 5 member 9	2.55783	-0.175896	4.36254	0.000244607	0.0122493	0.484403
6615	SNAI1	snail family transcriptional repressor 1	1.01969	2.62042	4.36113	0.000245451	0.0122493	-0.0351083
100131289	LOC100131289	uncharacterized LOC100131289	2.96143	-1.5783	4.36093	0.000245573	0.0122493	0.598331
201475	RAB12	RAB12, member RAS oncogene family	-0.730752	5.19477	-4.35653	0.000248239	0.0123508	-0.219459
57646	USP28	ubiquitin specific peptidase 28	-0.792014	5.8788	-4.35219	0.000250896	0.0124514	-0.295609
154810	AMOTL1	angiomotin like 1	1.42129	6.28031	4.34895	0.000252897	0.012519	-0.217014
57037	ANKMY2	ankyrin repeat and MYND domain containing 2	1.28412	5.38099	4.34662	0.00025435	0.0125592	-0.0403725
100130331	LOC100130331	POTE ankyrin domain family, member F pseudogene	-1.49611	2.56408	-4.34242	0.000256982	0.0126573	0.0923323
153684	LOC153684	uncharacterized LOC153684	3.74185	-1.43546	4.33832	0.000259582	0.0127534	0.460161
56142	PCDHA6	protocadherin alpha 6	2.39183	1.36696	4.33582	0.000261181	0.0127998	0.484107
284581	LOC284581	uncharacterized LOC284581	-0.919193	3.41936	-4.33056	0.000264575	0.0129213	0.0521015
6231	RPS26	ribosomal protein S26	-0.859334	3.78932	-4.32994	0.000264978	0.0129213	-0.191409
7478	WNT8A	Wnt family member 8A	4.67221	-2.01478	4.32489	0.000268278	0.0130497	0.516564
6714	SRC	SRC proto-oncogene, non-receptor tyrosine kinase	1.18337	6.4979	4.32364	0.000269101	0.0130574	-0.322769
129401	NUP35	nucleoporin 35	-0.676463	3.9625	-4.32201	0.000270178	0.0130773	-0.307
2239	GPC4	glypican 4	-1.12041	7.62803	-4.31682	0.000273641	0.0131972	-0.355357
4565	TRNI	tRNA	-2.02424	0.466417	-4.31629	0.000274002	0.0131972	0.388344
9543	IGDCC3	immunoglobulin superfamily DCC subclass member 3	1.50002	5.46011	4.31368	0.000275759	0.0132493	-0.31537
25805	BAMBI	BMP and activin membrane bound inhibitor	2.45858	6.08786	4.30798	0.000279642	0.013403	-0.314647
5587	PRKD1	protein kinase D1	1.83259	3.82042	4.30264	0.000283332	0.0135467	0.176514
101927415	TMED2-DT	TMED2 divergent transcript	-2.15757	-1.25911	-4.29689	0.00028736	0.01369	0.407375
644649	APOOP5	apolipoprotein O pseudogene 5	-1.49443	0.23949	-4.29637	0.000287726	0.01369	0.305826
131118	DNAJC19	DnaJ heat shock protein family (Hsp40) member C19	-0.742782	4.37824	-4.28837	0.000293429	0.0139079	-0.307628
5270	SERPINE2	serpin family E member 2	2.13333	8.20683	4.28796	0.000293723	0.0139079	-0.441581
8233	ZRSR2	zinc finger CCCH-type, RNA binding motif and serine/arginine rich 2	-1.10055	3.40515	-4.28665	0.000294671	0.0139191	-0.130759
93517	SDR42E1	short chain dehydrogenase/reductase family 42E, member 1	4.24382	-2.69048	4.28414	0.00029649	0.0139714	0.400668
7425	VGF	VGF nerve growth factor inducible	-2.1736	4.15995	-4.28227	0.000297853	0.0140019	-0.201164
162966	ZNF600	zinc finger protein 600	1.27361	2.42501	4.28085	0.000298888	0.014017	-0.0537432
401164	LINC01060	long intergenic non-protein coding RNA 1060	2.41904	-2.52873	4.27807	0.000300939	0.0140523	0.411329
388796	SNHG17	small nucleolar RNA host gene 17	1.15578	4.69327	4.27788	0.000301074	0.0140523	-0.325176
10003	NAALAD2	N-acetylated alpha-linked acidic dipeptidase 2	2.0017	2.5962	4.27619	0.000302329	0.0140701	0.0934869
102723360	LOC102723360	uncharacterized LOC102723360	-1.64688	0.357325	-4.27543	0.000302892	0.0140701	0.215942
400499	LOC400499	putative uncharacterized protein LOC400499	-1.524	0.262144	-4.27153	0.000305807	0.0141719	0.096285
887	CCKBR	cholecystokinin B receptor	2.477	3.82357	4.26229	0.000312815	0.0144464	-0.0129524
7225	TRPC6	transient receptor potential cation channel subfamily C member 6	-1.44341	0.541205	-4.26178	0.000313204	0.0144464	-0.017476
92162	TMEM88	transmembrane protein 88	4.60487	4.11513	4.25784	0.000316246	0.0145525	0.0948562
5366	PMAIP1	phorbol-12-myristate-13-acetate-induced protein 1	-0.991496	3.89641	-4.25404	0.000319206	0.0146543	-0.532921
101927021	LOC101927021	uncharacterized LOC101927021	-0.933798	2.19497	-4.25294	0.000320073	0.0146598	0.0856236
117245	PLAAT5	phospholipase A and acyltransferase 5	-0.999223	1.25369	-4.25015	0.000322272	0.0147261	-0.426544
55020	TTC38	tetratricopeptide repeat domain 38	0.733538	4.48379	4.24499	0.000326374	0.014847	-0.34639
105369972	NA	NA	-1.57592	-1.6101	-4.24362	0.000327474	0.014847	0.0717257
101928437	LOC101928437	uncharacterized LOC101928437	1.73277	-3.60829	4.24338	0.000327666	0.014847	0.332502
340024	SLC6A19	solute carrier family 6 member 19	3.601	-1.54736	4.24303	0.000327947	0.014847	0.333451
23768	FLRT2	fibronectin leucine rich transmembrane protein 2	2.82415	5.50881	4.24167	0.000329048	0.0148625	-0.0836495
8322	FZD4	frizzled class receptor 4	1.39831	4.42443	4.23668	0.000333096	0.0150108	-0.358369
1021	CDK6	cyclin dependent kinase 6	1.1925	5.70836	4.23269	0.000336372	0.0151168	-0.457533
5196	PF4	platelet factor 4	-2.06192	-3.08771	-4.23194	0.000336991	0.0151168	0.198046
4101	MAGEA2	MAGE family member A2	-2.90729	-2.80062	-4.22921	0.000339259	0.0151729	0.296768
100505876	CEBPZOS	CEBPZ opposite strand	-0.924376	5.38232	-4.22807	0.000340204	0.0151729	-0.587186
4188	MDFI	MyoD family inhibitor	1.50954	6.06324	4.22764	0.000340564	0.0151729	-0.382215
650794	MIPEPP3	mitochondrial intermediate peptidase pseudogene 3	-1.31405	0.593465	-4.22267	0.000344742	0.0152586	0.122088
131583	FAM43A	family with sequence similarity 43 member A	1.52383	3.55057	4.22259	0.000344808	0.0152586	-0.123479
3485	IGFBP2	insulin like growth factor binding protein 2	-1.21751	8.7642	-4.22258	0.000344823	0.0152586	-0.605221
54621	VSIG10	V-set and immunoglobulin domain containing 10	-0.68474	4.27361	-4.21902	0.000347842	0.0153575	-0.612535
727	C5	complement C5	2.07569	2.57949	4.21734	0.000349275	0.0153862	0.209385
645961	SPATA31C2	SPATA31 subfamily C member 2	-2.15281	-3.17051	-4.21434	0.000351858	0.0154652	0.188308
4091	SMAD6	SMAD family member 6	2.61471	3.72869	4.20933	0.000356213	0.0156216	-0.156889
3398	ID2	inhibitor of DNA binding 2	1.73875	6.79037	4.20742	0.000357884	0.0156598	-0.579692
9368	SLC9A3R1	SLC9A3 regulator 1	1.46012	6.67143	4.20002	0.00036444	0.0159112	-0.655267
55897	MESP1	mesoderm posterior bHLH transcription factor 1	4.34508	1.57157	4.19578	0.000368243	0.0160316	0.231549
9968	MED12	mediator complex subunit 12	0.738716	5.9942	4.19474	0.000369188	0.0160316	-0.610852
388503	C3P1	complement component 3 precursor pseudogene	-2.12595	-3.41469	-4.19377	0.000370064	0.0160316	0.183939
284422	SMIM24	small integral membrane protein 24	-1.25523	0.521157	-4.19281	0.000370938	0.0160316	-0.390641
101927096	CLMAT3	colorectal liver metastasis associated transcript 3	3.76839	-1.68847	4.19242	0.000371288	0.0160316	0.160418
102724951	LOC102724951	uncharacterized LOC102724951	-0.772771	4.12029	-4.18625	0.000376952	0.0162404	-0.540559
84629	TNRC18	trinucleotide repeat containing 18	1.49161	6.76766	4.18468	0.000378409	0.0162675	-0.459838
10336	PCGF3	polycomb group ring finger 3	-0.443822	6.50718	-4.18282	0.000380137	0.0162781	-0.69524
10807	ENTR1	endosome associated trafficking regulator 1	-0.60582	5.68235	-4.18262	0.000380319	0.0162781	-0.694834
84365	NIFK	nucleolar protein interacting with the FHA domain of MKI67	-0.738682	4.94981	-4.17874	0.000383962	0.0163983	-0.684811
26011	TENM4	teneurin transmembrane protein 4	2.7977	5.85907	4.1727	0.00038969	0.0166057	-0.245944
9960	USP3	ubiquitin specific peptidase 3	2.01971	4.85089	4.17147	0.000390861	0.0166057	-0.0900153
128077	LIX1L	limb and CNS expressed 1 like	1.71032	5.20428	4.17095	0.000391361	0.0166057	-0.182288
60494	CCDC81	coiled-coil domain containing 81	2.25289	1.1967	4.16846	0.000393759	0.0166714	0.132552
143	PARP4	poly(ADP-ribose) polymerase family member 4	0.679758	5.58447	4.1658	0.000396336	0.0167444	-0.678669
23621	BACE1	beta-secretase 1	1.12418	6.3138	4.16082	0.0004012	0.0169099	-0.629218
80031	SEMA6D	semaphorin 6D	3.12968	5.53329	4.16003	0.00040198	0.0169099	-0.283339
11202	KLK8	kallikrein related peptidase 8	-1.69256	0.440784	-4.15798	0.00040401	0.0169589	-0.31101
3549	IHH	Indian hedgehog signaling molecule	3.97211	-1.48633	4.15534	0.000406626	0.0170323	0.0802188
187	APLNR	apelin receptor	4.99943	2.0182	4.1534	0.000408567	0.0170654	-0.206346
51186	TCEAL9	transcription elongation factor A like 9	-0.916865	6.26112	-4.15281	0.00040916	0.0170654	-0.75596
10371	SEMA3A	semaphorin 3A	1.39883	5.13531	4.14517	0.000416893	0.0173511	-0.477427
26118	WSB1	WD repeat and SOCS box containing 1	-0.771247	7.86834	-4.14153	0.000420633	0.0174696	-0.810467
4254	KITLG	KIT ligand	2.46268	3.92547	4.13701	0.000425313	0.01759	-0.374571
80745	THUMPD2	THUMP domain containing 2	-1.05062	3.59101	-4.137	0.000425325	0.01759	-0.577604
284217	LAMA1	laminin subunit alpha 1	1.383	6.21019	4.12681	0.00043608	0.0179968	-0.842306
64116	SLC39A8	solute carrier family 39 member 8	1.4179	4.13202	4.12196	0.000441298	0.018138	-0.50657
7499	XG	Xg glycoprotein (Xg blood group)	-1.49159	-2.5839	-4.12191	0.000441353	0.018138	-0.122949
55715	DOK4	docking protein 4	2.12773	6.52429	4.11322	0.000450852	0.0184896	-0.816542
728340	GTF2H2C	GTF2H2 family member C	-0.804571	2.16947	-4.1107	0.000453643	0.0185558	-0.540717
121260	SLC15A4	solute carrier family 15 member 4	-2.68565	3.26461	-4.11006	0.000454358	0.0185558	-0.542711
57007	ACKR3	atypical chemokine receptor 3	2.99457	4.68979	4.10876	0.000455811	0.0185764	-0.243645
100034743	PDZK1P1	PDZ domain containing 1 pseudogene 1	1.4362	0.749263	4.10423	0.000460895	0.0187447	-0.16117
285500	LOC285500	uncharacterized LOC285500	-1.61036	-0.0657545	-4.0922	0.000474679	0.0192653	-0.182091
126123	IZUMO2	IZUMO family member 2	-1.65238	-2.89041	-4.09014	0.000477079	0.0192808	-0.213272
29894	CPSF1	cleavage and polyadenylation specific factor 1	0.496352	6.87818	4.08941	0.000477937	0.0192808	-0.937187
197358	NLRC3	NLR family CARD domain containing 3	1.59011	1.14737	4.08732	0.000480386	0.0192808	-0.100251
4804	NGFR	nerve growth factor receptor	-1.26841	4.29276	-4.08706	0.000480701	0.0192808	-0.811207
23504	RIMBP2	RIMS binding protein 2	-2.68157	0.810082	-4.087	0.000480764	0.0192808	-0.018358
399815	LOC399815	chromosome 10 open reading frame 88 pseudogene	-1.88145	-1.91494	-4.08683	0.000480962	0.0192808	-0.174273
112	ADCY6	adenylate cyclase 6	0.761584	6.09155	4.08554	0.000482492	0.0193027	-0.863411
90121	TSR2	TSR2 ribosome maturation factor	-0.551892	5.36669	-4.08124	0.000487603	0.0194348	-0.913553
79104	MEG8	maternally expressed 8, small nucleolar RNA host gene	4.26083	-2.1396	4.08109	0.000487779	0.0194348	-0.0669331
440416	CCDC144NL-AS1	CCDC144NL antisense RNA 1	-0.905867	3.14603	-4.07816	0.000491286	0.0195349	-0.718173
222255	ATXN7L1	ataxin 7 like 1	-0.7695	3.57259	-4.0695	0.000501827	0.0199136	-0.841133
954	ENTPD2	ectonucleoside triphosphate diphosphohydrolase 2	-1.51462	1.1105	-4.06686	0.000505072	0.0199521	-0.531056
84870	RSPO3	R-spondin 3	5.2116	5.20042	4.0665	0.000505523	0.0199521	-0.19995
26762	HAVCR1	hepatitis A virus cellular receptor 1	5.07884	-3.06997	4.06624	0.00050585	0.0199521	-0.0909201
7535	ZAP70	zeta chain of T cell receptor associated protein kinase 70	2.62299	0.268944	4.06392	0.000508729	0.0200253	-0.160311
84260	TCHP	trichoplein keratin filament binding	1.16859	3.82095	4.05673	0.000517768	0.0203403	-0.487575
84549	MAK16	MAK16 homolog	-0.802455	4.17303	-4.05243	0.000523239	0.0204796	-0.955866
79962	DNAJC22	DnaJ heat shock protein family (Hsp40) member C22	2.95016	1.08064	4.05189	0.000523938	0.0204796	-0.106588
54993	ZSCAN2	zinc finger and SCAN domain containing 2	-0.645701	4.41844	-4.05149	0.000524448	0.0204796	-0.898414
22932	POMZP3	POM121 and ZP3 fusion	1.69263	2.34294	4.05045	0.000525784	0.020491	-0.315086
8293	SERF1A	small EDRK-rich factor 1A	-1.07505	2.83896	-4.04524	0.000532535	0.0206822	-0.537697
971	CD72	CD72 molecule	-1.0924	1.92217	-4.04448	0.000533527	0.0206822	-0.536788
9037	SEMA5A	semaphorin 5A	1.84513	5.63475	4.04423	0.000533857	0.0206822	-0.829429
105378948	LOC105378948	uncharacterized LOC105378948	-1.57837	0.781055	-4.04176	0.000537093	0.0207486	-0.206672
4576	TRNT	tRNA	2.49185	1.61263	4.04112	0.000537937	0.0207486	-0.228442
102724238	LOC102724238	uncharacterized LOC102724238	-2.1564	-1.40154	-4.0405	0.000538747	0.0207486	-0.137136
170591	S100Z	S100 calcium binding protein Z	3.2057	-3.44187	4.03761	0.00054258	0.0208303	-0.130051
116113	FOXP4	forkhead box P4	1.51339	6.09076	4.0373	0.000542994	0.0208303	-0.827414
387778	SPDYC	speedy/RINGO cell cycle regulator family member C	-1.36996	-3.54366	-4.03545	0.000545459	0.0208841	-0.211338
54902	TTC19	tetratricopeptide repeat domain 19	-0.626945	6.27735	-4.02738	0.000556331	0.0212588	-1.08171
83478	ARHGAP24	Rho GTPase activating protein 24	3.39425	3.02239	4.02598	0.000558239	0.0212902	-0.203636
148022	TICAM1	toll like receptor adaptor molecule 1	-1.32614	3.20026	-4.01901	0.000567848	0.0216146	-0.650027
8828	NRP2	neuropilin 2	1.58424	6.64433	4.0179	0.000569398	0.0216316	-0.979098
55296	TBC1D19	TBC1 domain family member 19	1.6442	2.81907	4.01609	0.000571926	0.0216856	-0.34195
79971	WLS	Wnt ligand secretion mediator	3.19032	7.10194	4.01312	0.000576099	0.0218017	-0.697611
10750	GRAP	GRB2 related adaptor protein	2.54658	-1.04744	4.00699	0.000584805	0.0220885	-0.182251
1848	DUSP6	dual specificity phosphatase 6	1.59926	4.95964	4.00208	0.000591864	0.0222973	-0.979961
57502	NLGN4X	neuroligin 4 X-linked	-1.06152	5.35124	-4.00157	0.000592609	0.0222973	-1.14314
863	CBFA2T3	CBFA2/RUNX1 partner transcriptional co-repressor 3	-1.48096	3.68017	-4.00004	0.000594822	0.0223377	-0.615495
8325	FZD8	frizzled class receptor 8	1.11348	5.61666	3.99646	0.000600057	0.0224912	-0.923287
55733	HHAT	hedgehog acyltransferase	2.84357	1.82264	3.99133	0.000607643	0.0227321	-0.218248
104355147	LINC00428	long intergenic non-protein coding RNA 428	-0.8176	-1.51791	-3.98913	0.000610915	0.0228013	-1.11067
101927248	LOC101927248	uncharacterized LOC101927248	-2.16611	0.561303	-3.98853	0.000611818	0.0228013	-0.48831
55471	NDUFAF7	NADH:ubiquinone oxidoreductase complex assembly factor 7	-0.694477	4.23831	-3.9871	0.000613962	0.0228378	-1.11915
140690	CTCFL	CCCTC-binding factor like	-1.50655	-1.74278	-3.98498	0.000617154	0.022913	-0.593001
51646	YPEL5	yippee like 5	0.777341	6.25756	3.97939	0.000625651	0.0231555	-1.05139
85481	PSKH2	protein serine kinase H2	3.16296	-3.28859	3.97913	0.000626047	0.0231555	-0.243442
140883	ZNF280B	zinc finger protein 280B	-0.869688	2.40015	-3.97648	0.00063012	0.0232622	-0.777224
2492	FSHR	follicle stimulating hormone receptor	5.4758	-1.21848	3.97474	0.000632796	0.0233171	-0.265268
5218	CDK14	cyclin dependent kinase 14	1.15769	5.2282	3.97377	0.000634298	0.0233286	-0.925944
340544	MORF4L2-AS1	MORF4L2 antisense RNA 1	-1.38924	1.01006	-3.9663	0.000645991	0.0237142	-0.604196
79922	MRM1	mitochondrial rRNA methyltransferase 1	-0.867583	1.33307	-3.96423	0.000649269	0.0237899	-0.783079
117246	FTSJ3	FtsJ RNA 2'-O-methyltransferase 3	-0.680361	5.80717	-3.96264	0.000651808	0.0238384	-1.23984
163071	ZNF114	zinc finger protein 114	-0.842684	2.31637	-3.9567	0.000661334	0.0241418	-1.02149
27302	BMP10	bone morphogenetic protein 10	4.18608	-3.66422	3.95494	0.000664194	0.0242011	-0.301754
4809	SNU13	small nuclear ribonucleoprotein 13	-0.792491	7.24218	-3.95376	0.00066611	0.0242259	-1.26399
170960	ZNF721	zinc finger protein 721	-0.704164	5.11131	-3.95299	0.000667352	0.0242261	-1.24154
6787	NEK4	NIMA related kinase 4	-0.928682	3.85252	-3.95151	0.000669775	0.0242691	-1.1005
2581	GALC	galactosylceramidase	0.820884	5.23789	3.94122	0.000686837	0.0248414	-1.01843
7473	WNT3	Wnt family member 3	3.04689	0.255329	3.93993	0.000689009	0.0248552	-0.334589
4313	MMP2	matrix metallopeptidase 2	2.91602	8.02754	3.93948	0.000689754	0.0248552	-1.18116
55572	FOXRED1	FAD dependent oxidoreductase domain containing 1	-0.567991	5.4671	-3.93739	0.000693293	0.0249227	-1.27208
23158	TBC1D9	TBC1 domain family member 9	3.59385	5.02999	3.93687	0.00069417	0.0249227	-0.470936
644128	RPL23AP53	ribosomal protein L23a pseudogene 53	1.81816	2.67719	3.93436	0.000698454	0.0250307	-0.474225
28999	KLF15	Kruppel like factor 15	1.01045	2.79077	3.92966	0.000706516	0.0252658	-0.88391
54660	PCDHB18P	protocadherin beta 18 pseudogene	-1.64166	-0.138223	-3.92904	0.000707591	0.0252658	-0.470336
401074	LINC00960	long intergenic non-protein coding RNA 960	-1.12632	1.20522	-3.92158	0.000720601	0.0256835	-0.694794
5091	PC	pyruvate carboxylase	0.862509	4.85053	3.91968	0.000723944	0.0257558	-0.99655
101929194	LNCPRESS2	lncRNA p53 regulated and ESC associated 2	-0.738544	-1.64032	-3.91876	0.000725573	0.0257671	-1.25851
5362	PLXNA2	plexin A2	3.14121	5.68038	3.91474	0.000732742	0.0259535	-0.796965
3547	IGSF1	immunoglobulin superfamily member 1	-0.976047	3.90466	-3.91433	0.000733472	0.0259535	-1.32175
2627	GATA6	GATA binding protein 6	5.45958	3.40303	3.91285	0.000736135	0.0260008	-0.555409
10302	SNAPC5	small nuclear RNA activating complex polypeptide 5	-0.667375	3.14285	-3.9099	0.000741451	0.0261415	-1.04438
7582	ZNF33B	zinc finger protein 33B	-0.645055	4.64973	-3.90092	0.000757894	0.0266732	-1.28091
7748	ZNF195	zinc finger protein 195	-0.743168	5.68804	-3.89822	0.000762901	0.0268014	-1.37869
9304	SNORD22	small nucleolar RNA, C/D box 22	-0.970921	2.10791	-3.89731	0.0007646	0.026813	-1.06483
23136	EPB41L3	erythrocyte membrane protein band 4.1 like 3	1.05048	5.92578	3.89468	0.000769517	0.0269372	-1.08404
148327	CREB3L4	cAMP responsive element binding protein 3 like 4	-0.818472	4.54341	-3.89141	0.000775681	0.0271046	-1.30541
10743	RAI1	retinoic acid induced 1	2.37273	5.3371	3.89006	0.000778251	0.027146	-0.8516
339761	CYP27C1	cytochrome P450 family 27 subfamily C member 1	1.08232	2.53055	3.88829	0.000781618	0.0271468	-0.867974
145581	LRFN5	leucine rich repeat and fibronectin type III domain containing 5	3.33178	3.65542	3.88804	0.000782091	0.0271468	-0.63549
54931	TRMT10C	tRNA methyltransferase 10C, mitochondrial RNase P subunit	-0.630324	4.89309	-3.88787	0.000782428	0.0271468	-1.39396
6332	SCN7A	sodium voltage-gated channel alpha subunit 7	3.00273	0.0783632	3.88606	0.000785884	0.0271895	-0.444599
3371	TNC	tenascin C	3.18174	8.5554	3.8852	0.000787537	0.0271895	-1.20315
6450	SH3BGR	SH3 domain binding glutamate rich protein	-0.992525	3.06202	-3.88505	0.000787821	0.0271895	-1.06684
169981	SPIN3	spindlin family member 3	-0.892277	4.06887	-3.88408	0.000789699	0.0272064	-1.22968
4013	VWA5A	von Willebrand factor A domain containing 5A	1.18489	5.54482	3.88317	0.000791452	0.027219	-1.20948
25818	KLK5	kallikrein related peptidase 5	-2.02776	-0.983979	-3.88039	0.00079683	0.027356	-0.729804
5613	PRKX	protein kinase X-linked	-0.825729	5.67268	-3.87826	0.000800981	0.0273981	-1.43838
1262	CNGA4	cyclic nucleotide gated channel subunit alpha 4	1.63777	0.992076	3.87769	0.000802095	0.0273981	-0.575143
89796	NAV1	neuron navigator 1	1.00117	6.90342	3.87761	0.000802251	0.0273981	-1.40988
10402	ST3GAL6	ST3 beta-galactoside alpha-2,3-sialyltransferase 6	1.28718	3.34954	3.8756	0.000806203	0.0274852	-1.01019
730100	LOC730100	uncharacterized LOC730100	3.83398	-3.08768	3.87416	0.000809043	0.0275342	-0.477322
55132	LARP1B	La ribonucleoprotein 1B	-0.644194	4.96032	-3.87269	0.000811941	0.0275849	-1.43238
121601	ANO4	anoctamin 4	2.06502	2.47657	3.87169	0.000813936	0.0276048	-0.728792
9435	CHST2	carbohydrate sulfotransferase 2	1.01463	5.32501	3.86972	0.000817848	0.0276896	-1.26957
6624	FSCN1	fascin actin-bundling protein 1	0.68235	8.6325	3.86558	0.000826152	0.0279225	-1.46875
151176	ERFE	erythroferrone	-1.43259	1.2465	-3.86274	0.000831909	0.0280687	-0.776956
284254	DYNAP	dynactin associated protein	-1.98682	-3.48496	-3.8607	0.000836057	0.0281602	-0.579106
8837	CFLAR	CASP8 and FADD like apoptosis regulator	1.11106	4.14483	3.85484	0.000848076	0.028516	-1.21165
149603	RNF187	ring finger protein 187	-0.65648	6.21495	-3.85224	0.000853479	0.0286042	-1.45365
284611	FAM102B	family with sequence similarity 102 member B	-0.850572	4.74978	-3.85217	0.000853617	0.0286042	-1.41241
2128	EVX1	even-skipped homeobox 1	5.00531	-1.65602	3.84908	0.000860083	0.0287717	-0.534615
55337	SHFL	shiftless antiviral inhibitor of ribosomal frameshifting	-0.77579	4.80557	-3.84498	0.000868714	0.0290109	-1.41908
8115	TCL1A	T cell leukemia/lymphoma 1A	-1.18333	-3.03749	-3.84362	0.000871599	0.0290396	-0.8522
1289	COL5A1	collagen type V alpha 1 chain	3.28617	9.70929	3.84283	0.000873295	0.0290396	-1.49392
285676	ZNF454	zinc finger protein 454	1.11567	1.71167	3.84209	0.000874854	0.0290396	-0.811019
9623	TCL1B	T cell leukemia/lymphoma 1B	-1.15214	-2.85655	-3.84179	0.0008755	0.0290396	-0.898992
1282	COL4A1	collagen type IV alpha 1 chain	2.44141	8.91296	3.83644	0.000887001	0.0293714	-1.54189
100507433	ZNF571-AS1	ZNF571 antisense RNA 1	2.73001	1.22224	3.83413	0.000891998	0.0294871	-0.583667
150135	LINC00479	long intergenic non-protein coding RNA 479	2.9266	-2.06747	3.83048	0.000899971	0.0297005	-0.599089
6689	SPIB	Spi-B transcription factor	-1.07011	-0.36371	-3.82958	0.000901958	0.0297161	-1.20545
390705	LOC390705	protein phosphatase 2 regulatory subunit B'', beta pseudogene	-2.47351	-2.7662	-3.82811	0.000905194	0.0297727	-0.572183
5156	PDGFRA	platelet derived growth factor receptor alpha	3.61815	6.17752	3.82658	0.000908569	0.0297954	-1.09407
100128893	GATA6-AS1	GATA6 antisense RNA 1 (head to head)	5.336	0.803492	3.82583	0.000910232	0.0297954	-0.600167
79673	ZNF329	zinc finger protein 329	0.638094	4.81824	3.82571	0.000910509	0.0297954	-1.37812
3792	KEL	Kell metallo-endopeptidase (Kell blood group)	1.82064	1.50717	3.82462	0.000912911	0.0297954	-0.986229
84108	PCGF6	polycomb group ring finger 6	-0.777796	3.17338	-3.82437	0.000913483	0.0297954	-1.34351
64319	FBRS	fibrosin	0.803953	6.08471	3.82083	0.000921398	0.0299582	-1.39509
84172	POLR1B	RNA polymerase I subunit B	-0.640529	4.64816	-3.82077	0.000921531	0.0299582	-1.55595
285	ANGPT2	angiopoietin 2	3.5585	0.600002	3.81901	0.000925496	0.0300373	-0.654282
64784	CRTC3	CREB regulated transcription coactivator 3	1.08255	4.7734	3.81705	0.000929908	0.0300726	-1.17698
100128890	FAM66B	family with sequence similarity 66 member B	-2.4766	-2.94733	-3.81599	0.000932321	0.0300726	-0.600238
7903	ST8SIA4	ST8 alpha-N-acetyl-neuraminide alpha-2,8-sialyltransferase 4	3.51896	2.36012	3.81552	0.00093339	0.0300726	-0.606983
56848	SPHK2	sphingosine kinase 2	0.974231	4.87592	3.81534	0.000933801	0.0300726	-1.41891
84317	CCDC115	coiled-coil domain containing 115	-0.619816	5.20388	-3.81514	0.000934254	0.0300726	-1.43456
145873	MESP2	mesoderm posterior bHLH transcription factor 2	2.31578	-0.0802255	3.81283	0.000939528	0.0301275	-0.677776
728492	SERF1B	small EDRK-rich factor 1B	-1.012	3.03256	-3.81263	0.000939993	0.0301275	-1.16881
6840	SVIL	supervillin	1.5402	5.18514	3.81161	0.000942328	0.0301275	-1.34627
4739	NEDD9	neural precursor cell expressed, developmentally down-regulated 9	2.38438	4.91866	3.81091	0.000943921	0.0301275	-1.01067
79802	HHIPL2	HHIP like 2	3.44198	-1.41564	3.81079	0.000944209	0.0301275	-0.612496
21	ABCA3	ATP binding cassette subfamily A member 3	-0.893823	6.0815	-3.81037	0.000945182	0.0301275	-1.50644
84221	SPATC1L	spermatogenesis and centriole associated 1 like	-1.1109	2.26108	-3.80672	0.000953608	0.0302988	-1.12425
57470	LRRC47	leucine rich repeat containing 47	-0.541305	6.39079	-3.80671	0.000953647	0.0302988	-1.61572
2043	EPHA4	EPH receptor A4	1.68252	4.78889	3.80354	0.000961017	0.030433	-1.17094
165918	RNF168	ring finger protein 168	-0.603383	4.56904	-3.80285	0.000962651	0.030433	-1.57538
80139	ZNF703	zinc finger protein 703	2.40385	4.75107	3.80228	0.000963984	0.030433	-1.00727
84236	RHBDD1	rhomboid domain containing 1	-0.509906	4.39376	-3.80224	0.000964082	0.030433	-1.46904
284716	RIMKLA	ribosomal modification protein rimK like family member A	-1.35575	4.3014	-3.79965	0.000970166	0.0305758	-1.38302
100862728	UPK1A-AS1	UPK1A antisense RNA 1	-1.98477	-1.53258	-3.79133	0.00099003	0.0311518	-0.874469
253017	TECRL	trans-2,3-enoyl-CoA reductase like	3.8615	-2.71175	3.78718	0.00100009	0.0313798	-0.662263
121227	LRIG3	leucine rich repeats and immunoglobulin like domains 3	1.89008	4.5847	3.78702	0.00100048	0.0313798	-1.19339
8623	ASMTL	acetylserotonin O-methyltransferase like	-0.600219	6.18389	-3.78109	0.00101502	0.0317851	-1.67998
79960	JADE1	jade family PHD finger 1	-0.642255	6.12399	-3.77944	0.0010191	0.031839	-1.68032
115701	ALPK2	alpha kinase 2	4.40665	4.00945	3.77908	0.00101999	0.031839	-0.899943
23135	KDM6B	lysine demethylase 6B	1.64002	6.15386	3.77578	0.00102821	0.0320015	-1.49026
4703	NEB	nebulin	-0.880112	2.55764	-3.77417	0.00103226	0.0320015	-1.33655
242	ALOX12B	arachidonate 12-lipoxygenase, 12R type	-1.63719	0.913502	-3.77402	0.00103262	0.0320015	-0.878318
7038	TG	thyroglobulin	2.96841	-0.356559	3.77392	0.00103289	0.0320015	-0.7105
11137	PWP1	PWP1 homolog, endonuclein	-0.538584	5.85328	-3.77373	0.00103336	0.0320015	-1.68446
1123	CHN1	chimerin 1	0.968078	5.65125	3.77182	0.00103818	0.0321001	-1.55069
7474	WNT5A	Wnt family member 5A	3.66576	4.93362	3.77098	0.00104029	0.0321028	-1.13024
79774	GRTP1	growth hormone regulated TBC protein 1	-1.13908	2.91735	-3.77049	0.00104154	0.0321028	-1.58677
2159	F10	coagulation factor X	2.5869	3.01729	3.76897	0.00104538	0.0321706	-0.912139
222698	NKAPL	NFKB activating protein like	-2.67372	-3.15872	-3.76354	0.00105931	0.032548	-0.747662
3801	KIFC3	kinesin family member C3	1.60616	4.81941	3.76125	0.00106521	0.0326294	-1.20702
84321	THOC3	THO complex 3	-0.653905	4.11766	-3.76122	0.00106529	0.0326294	-1.57257
10395	DLC1	DLC1 Rho GTPase activating protein	2.94298	4.12369	3.75975	0.0010691	0.0326951	-1.15676
101927668	LOC101927668	uncharacterized LOC101927668	-1.21639	-0.745312	-3.75643	0.00107777	0.0328694	-1.56865
30011	SH3KBP1	SH3 domain containing kinase binding protein 1	-0.610412	5.57989	-3.75618	0.00107842	0.0328694	-1.69066
4351	MPI	mannose phosphate isomerase	-0.596967	5.96468	-3.75565	0.00107983	0.0328694	-1.69409
6926	TBX3	T-box transcription factor 3	4.24015	2.9888	3.75143	0.00109096	0.0331569	-1.11295
692099	FAM86DP	family with sequence similarity 86 member D, pseudogene	0.890291	2.64727	3.74981	0.00109527	0.0331871	-1.18436
162632	USP32P1	ubiquitin specific peptidase 32 pseudogene 1	-0.891684	1.35227	-3.74978	0.00109534	0.0331871	-1.26389
114780	PKD1L2	polycystin 1 like 2 (gene/pseudogene)	-1.43962	1.50133	-3.74433	0.00110994	0.0335604	-1.20834
11201	POLI	DNA polymerase iota	-0.470565	5.19108	-3.74391	0.00111109	0.0335604	-1.71196
221935	SDK1	sidekick cell adhesion molecule 1	1.49228	5.4075	3.73856	0.00112564	0.0339476	-1.51992
220441	RNF152	ring finger protein 152	1.63068	4.04095	3.73601	0.00113264	0.0341062	-1.21182
23048	FNBP1	formin binding protein 1	0.710128	5.7952	3.73536	0.00113441	0.034107	-1.69797
29089	UBE2T	ubiquitin conjugating enzyme E2 T	-1.08746	4.31179	-3.73132	0.0011456	0.0343908	-1.66176
4635	MYL4	myosin light chain 4	4.50705	3.52856	3.72985	0.0011497	0.034461	-1.03359
5133	PDCD1	programmed cell death 1	-1.56075	-3.46621	-3.72716	0.00115723	0.0345654	-0.916719
5627	PROS1	protein S	2.8542	5.04946	3.72675	0.0011584	0.0345654	-1.07751
9615	GDA	guanine deaminase	-3.06681	0.53823	-3.7264	0.00115939	0.0345654	-0.859812
284805	C20orf203	chromosome 20 open reading frame 203	-1.47456	1.69074	-3.7261	0.00116023	0.0345654	-1.14459
155368	METTL27	methyltransferase like 27	-1.07816	2.10763	-3.72283	0.00116947	0.0347878	-1.42379
343578	ARHGAP40	Rho GTPase activating protein 40	2.19395	-0.592759	3.72116	0.00117425	0.034877	-1.04966
11200	CHEK2	checkpoint kinase 2	-0.647902	4.53336	-3.71875	0.00118114	0.0349625	-1.8157
7301	TYRO3	TYRO3 protein tyrosine kinase	0.702869	6.19617	3.71847	0.00118194	0.0349625	-1.82455
57604	TRMT9B	tRNA methyltransferase 9B (putative)	4.45398	2.75779	3.71828	0.00118248	0.0349625	-0.815916
26807	SNORD43	small nucleolar RNA, C/D box 43	-1.62867	-3.40797	-3.71448	0.00119345	0.0352338	-0.906579
441454	PTMAP11	prothymosin alpha pseudogene 11	-0.810959	1.8842	-3.7096	0.00120768	0.0355713	-1.42138
102724301	LOC102724301	uncharacterized LOC102724301	-2.05674	-1.88717	-3.70889	0.00120975	0.0355713	-0.893565
56265	CPXM1	carboxypeptidase X, M14 family member 1	0.815898	7.26072	3.70869	0.00121033	0.0355713	-1.80761
3488	IGFBP5	insulin like growth factor binding protein 5	2.27166	7.97114	3.69953	0.00123757	0.0363174	-1.56476
1293	COL6A3	collagen type VI alpha 3 chain	3.60539	8.5878	3.69819	0.00124158	0.0363808	-1.77718
105373991	LOC105373991	uncharacterized LOC105373991	2.9561	-1.8678	3.6949	0.00125153	0.0366176	-0.881852
653	BMP5	bone morphogenetic protein 5	5.389	2.25632	3.6935	0.00125581	0.0366492	-0.883985
7694	ZNF135	zinc finger protein 135	1.19098	3.13935	3.69332	0.00125635	0.0366492	-1.34292
441452	SPATA31C1	SPATA31 subfamily C member 1	-1.7244	-2.92025	-3.69188	0.00126074	0.0367226	-1.04911
824	CAPN2	calpain 2	1.28007	7.15556	3.68535	0.00128089	0.0370569	-1.8523
7587	ZNF37A	zinc finger protein 37A	-1.04331	3.743	-3.68531	0.001281	0.0370569	-1.62938
26108	PYGO1	pygopus family PHD finger 1	2.54148	3.36803	3.68477	0.00128269	0.0370569	-1.09077
10446	LRRN2	leucine rich repeat neuronal 2	2.32783	5.42291	3.68461	0.0012832	0.0370569	-1.22639
221806	VWDE	von Willebrand factor D and EGF domains	-0.787312	0.344255	-3.68458	0.00128327	0.0370569	-1.77206
642636	RAD21L1	RAD21 cohesin complex component like 1	-2.80462	-3.14766	-3.68449	0.00128356	0.0370569	-0.92908
5993	RFX5	regulatory factor X5	-0.444121	5.95194	-3.68328	0.00128732	0.0371108	-1.89787
154043	CNKSR3	CNKSR family member 3	1.73267	3.57637	3.68235	0.00129023	0.0371399	-1.33833
84259	DCUN1D5	defective in cullin neddylation 1 domain containing 5	-0.535886	5.77784	-3.67411	0.00131628	0.0378342	-1.92572
338758	ATP2B1-AS1	ATP2B1 antisense RNA 1	3.38751	0.941377	3.66935	0.00133156	0.0382174	-0.908593
23081	KDM4C	lysine demethylase 4C	-0.623143	5.0442	-3.66868	0.00133373	0.0382237	-1.88312
55813	UTP6	UTP6 small subunit processome component	-0.586316	5.5191	-3.66763	0.00133712	0.0382651	-1.93631
284	ANGPT1	angiopoietin 1	2.66569	1.13692	3.6627	0.00135321	0.0386267	-1.00632
100506985	NCMAP-DT	NCMAP divergent transcript	1.30202	1.67486	3.66255	0.0013537	0.0386267	-1.15204
54541	DDIT4	DNA damage inducible transcript 4	-1.40794	6.89469	-3.65966	0.00136322	0.0388419	-1.95173
30818	KCNIP3	potassium voltage-gated channel interacting protein 3	-1.3899	3.12624	-3.65688	0.00137241	0.0390469	-1.32873
49856	WRAP73	WD repeat containing, antisense to TP73	-0.619218	4.79544	-3.65289	0.00138577	0.0393699	-1.8545
2030	SLC29A1	solute carrier family 29 member 1 (Augustine blood group)	-0.71715	6.04964	-3.65139	0.00139081	0.0394558	-1.987
285401	LINC00698	long intergenic non-protein coding RNA 698	-1.28844	-0.445991	-3.6492	0.00139819	0.0396079	-1.72232
29118	DDX25	DEAD-box helicase 25	-1.04024	3.91659	-3.64693	0.00140591	0.0397691	-1.88444
9299	SNORD30	small nucleolar RNA, C/D box 30	-1.01902	-0.0252129	-3.64103	0.00142613	0.0402642	-1.47453
554202	MIR31HG	MIR31 host gene	3.79805	-0.852381	3.64034	0.00142853	0.0402642	-0.979168
23404	EXOSC2	exosome component 2	-0.519702	5.12615	-3.64004	0.00142957	0.0402642	-1.98813
9421	HAND1	heart and neural crest derivatives expressed 1	4.95008	3.55962	3.63887	0.00143363	0.0403206	-1.49433
728026	PTMAP12	prothymosin alpha pseudogene 12	-0.677628	2.09948	-3.63804	0.00143652	0.0403439	-1.62362
5495	PPM1B	protein phosphatase, Mg2+/Mn2+ dependent 1B	-0.655035	5.96276	-3.63721	0.00143939	0.0403669	-2.02169
340596	LHFPL1	LHFPL tetraspan subfamily member 1	-1.56188	0.356947	-3.63533	0.00144597	0.0404934	-1.40758
51176	LEF1	lymphoid enhancer binding factor 1	3.53518	4.56691	3.634	0.00145063	0.0405547	-1.38174
8174	MADCAM1	mucosal vascular addressin cell adhesion molecule 1	-1.35165	1.73098	-3.63312	0.00145374	0.0405547	-1.644
387509	GPR153	G protein-coupled receptor 153	-0.74274	5.75266	-3.63294	0.00145436	0.0405547	-1.90792
199870	FAM76A	family with sequence similarity 76 member A	-0.605951	3.38439	-3.62747	0.00147375	0.040989	-1.72444
27241	BBS9	Bardet-Biedl syndrome 9	-0.647822	4.7064	-3.62736	0.00147412	0.040989	-1.93814
9427	ECEL1	endothelin converting enzyme like 1	-1.64567	5.91123	-3.62448	0.00148445	0.0412176	-1.87002
23054	NCOA6	nuclear receptor coactivator 6	0.949904	6.04438	3.62225	0.00149248	0.041382	-1.82415
64318	NOC3L	NOC3 like DNA replication regulator	-0.521528	3.85583	-3.62058	0.00149854	0.0414913	-1.98393
128218	TMEM125	transmembrane protein 125	-0.709678	1.45516	-3.61967	0.00150184	0.0415241	-1.90951
51360	MBTPS2	membrane bound transcription factor peptidase, site 2	-1.06655	4.64622	-3.61637	0.00151385	0.0417973	-1.84004
645332	FAM86C2P	family with sequence similarity 86, member A pseudogene	-0.612205	2.75546	-3.61462	0.00152031	0.0419164	-1.68417
1310	COL19A1	collagen type XIX alpha 1 chain	3.62502	-0.726918	3.61378	0.00152338	0.0419421	-1.02544
101927746	EMSLR	E2F1 mRNA stabilizing lncRNA	-0.755798	1.48421	-3.61176	0.00153085	0.0420689	-1.99842
441502	RPS26P11	ribosomal protein S26 pseudogene 11	-0.994432	3.5093	-3.61135	0.00153237	0.0420689	-1.85374
80000	GREB1L	GREB1 like retinoic acid receptor coactivator	3.8782	3.27663	3.6108	0.00153442	0.0420689	-1.38038
140032	RPS4Y2	ribosomal protein S4 Y-linked 2	2.18969	-0.180147	3.60869	0.00154227	0.0422251	-1.17152
100132618	ZRANB2-AS1	ZRANB2 antisense RNA 1	-2.30173	-0.914907	-3.60695	0.00154875	0.0423434	-1.23023
100507257	MEG9	maternally expressed 9	3.04208	2.48404	3.60469	0.00155724	0.0425162	-1.34814
139728	PNCK	pregnancy up-regulated nonubiquitous CaM kinase	-1.02085	4.16137	-3.60311	0.00156322	0.042575	-1.78388
3038	HAS3	hyaluronan synthase 3	-1.07998	4.16843	-3.60297	0.00156374	0.042575	-2.04511
10570	DPYSL4	dihydropyrimidinase like 4	-1.50864	6.24761	-3.60192	0.00156771	0.042624	-1.92696
11097	NUP42	nucleoporin 42	-0.479113	4.27696	-3.60007	0.00157473	0.0426889	-1.92278
728485	LOC728485	uncharacterized LOC728485	1.07424	1.96914	3.59975	0.00157594	0.0426889	-1.58879
644945	KRT16P3	keratin 16 pseudogene 3	4.81383	-1.35857	3.59943	0.00157718	0.0426889	-1.05527
10385	BTN2A2	butyrophilin subfamily 2 member A2	-0.627284	4.13387	-3.599	0.00157881	0.0426889	-1.85439
51208	CLDN18	claudin 18	3.2994	-1.60072	3.59469	0.00159536	0.0430569	-1.07431
10184	LHFPL2	LHFPL tetraspan subfamily member 2	1.02509	5.23516	3.59431	0.00159681	0.0430569	-2.05415
57493	HEG1	heart development protein with EGF like domains 1	2.10321	5.6939	3.59307	0.00160163	0.0431275	-1.83738
23597	ACOT9	acyl-CoA thioesterase 9	-0.72638	4.5627	-3.59123	0.00160876	0.0432601	-2.04669
101805492	CASC9	cancer susceptibility 9	-1.79099	0.00928905	-3.58914	0.0016169	0.0434193	-1.37188
57120	GOPC	golgi associated PDZ and coiled-coil motif containing	-0.700076	4.90452	-3.588	0.00162135	0.0434616	-2.00066
100132169	WASIR2	WASH and IL9R antisense RNA 2	-2.23512	-1.78994	-3.5876	0.00162291	0.0434616	-1.11712
23412	COMMD3	COMM domain containing 3	1.91103	3.71144	3.58491	0.00163351	0.0436857	-1.28623
150590	C2orf15	chromosome 2 open reading frame 15	-1.1469	1.38943	-3.58315	0.00164048	0.0438124	-1.50916
150383	CDPF1	cysteine rich DPF motif domain containing 1	-0.790397	3.63699	-3.58147	0.00164715	0.0439307	-1.80887
100996631	TCP11X1	t-complex 11 family, X-linked 1	-2.33215	-2.98352	-3.58001	0.00165298	0.0439853	-1.12937
113878	DTX2	deltex E3 ubiquitin ligase 2	0.728055	3.11289	3.57956	0.00165478	0.0439853	-1.87585
51196	PLCE1	phospholipase C epsilon 1	4.11534	4.23563	3.57927	0.00165593	0.0439853	-1.29527
9047	SH2D2A	SH2 domain containing 2A	-1.07847	1.48254	-3.57831	0.00165976	0.0440276	-1.66059
80005	DOCK5	dedicator of cytokinesis 5	-1.14211	3.34114	-3.57728	0.00166389	0.0440774	-1.94993
6001	RGS10	regulator of G protein signaling 10	-1.08316	3.90752	-3.57441	0.00167547	0.0442997	-1.97835
2517	FUCA1	alpha-L-fucosidase 1	-0.781475	4.63058	-3.57408	0.0016768	0.0442997	-1.89034
255082	CASC2	cancer susceptibility 2	2.30766	0.548945	3.57229	0.00168406	0.0444315	-1.11832
1404	HAPLN1	hyaluronan and proteoglycan link protein 1	4.51491	5.05143	3.57092	0.00168965	0.0444495	-1.77747
26155	NOC2L	NOC2 like nucleolar associated transcriptional repressor	-0.4314	6.02625	-3.57082	0.00169005	0.0444495	-2.17686
57608	JCAD	junctional cadherin 5 associated	2.20372	3.92538	3.57046	0.00169154	0.0444495	-1.76348
1471	CST3	cystatin C	1.41049	7.04781	3.56762	0.00170316	0.0446669	-2.0288
5066	PAM	peptidylglycine alpha-amidating monooxygenase	0.839612	7.21228	3.56683	0.00170643	0.0446669	-2.14281
80818	ZNF436	zinc finger protein 436	2.17625	4.12486	3.56677	0.00170665	0.0446669	-1.32003
23560	GTPBP4	GTP binding protein 4	-0.567098	5.8793	-3.56593	0.00171015	0.0446987	-2.19016
10584	COLEC10	collectin subfamily member 10	3.622	-2.00321	3.56412	0.00171764	0.0448347	-1.12879
728130	NUTM2D	NUT family member 2D	1.99999	1.25595	3.56342	0.00172054	0.0448508	-1.20199
57209	ZNF248	zinc finger protein 248	-1.09551	4.76946	-3.56283	0.001723	0.0448551	-1.91248
8487	GEMIN2	gem nuclear organelle associated protein 2	-0.680482	3.97046	-3.5608	0.00173146	0.0449797	-2.05627
93973	ACTR8	actin related protein 8	-0.533074	4.72717	-3.56058	0.00173237	0.0449797	-2.08001
8797	TNFRSF10A	TNF receptor superfamily member 10a	1.62849	-0.241582	3.55936	0.00173747	0.0450523	-1.40765
9128	PRPF4	pre-mRNA processing factor 4	-0.426305	5.45747	-3.55822	0.00174227	0.0451173	-2.18012
791114	PWRN1	Prader-Willi region non-protein coding RNA 1	2.3417	-2.14581	3.55736	0.00174587	0.0451508	-1.15053
7455	ZAN	zonadhesin (gene/pseudogene)	1.88604	-3.40148	3.55364	0.00176163	0.0454454	-1.16203
643253	CCT6P1	chaperonin containing TCP1 subunit 6 pseudogene 1	-0.714697	3.58044	-3.55357	0.0017619	0.0454454	-1.9404
1284	COL4A2	collagen type IV alpha 2 chain	1.89068	9.37827	3.55126	0.00177178	0.0455993	-2.22015
619279	ZNF704	zinc finger protein 704	1.29298	5.52163	3.55102	0.00177279	0.0455993	-1.78103
340542	BEX5	brain expressed X-linked 5	-2.06474	2.88109	-3.55054	0.00177485	0.0455993	-1.67695
222611	ADGRF2	adhesion G protein-coupled receptor F2	4.5091	-1.89562	3.54852	0.00178353	0.0457626	-1.1685
8675	STX16	syntaxin 16	-0.45928	6.25121	-3.54398	0.00180317	0.0461764	-2.24152
3026	HABP2	hyaluronan binding protein 2	3.63633	-0.853058	3.5437	0.00180437	0.0461764	-1.24307
84548	TMEM185A	transmembrane protein 185A	1.32304	4.19601	3.53937	0.00182329	0.0465997	-1.8926
9241	NOG	noggin	2.90079	2.88505	3.53844	0.00182741	0.0466441	-1.30514
8573	CASK	calcium/calmodulin dependent serine protein kinase	-0.628739	6.77834	-3.53666	0.00183524	0.0467832	-2.24968
6753	SSTR3	somatostatin receptor 3	-1.2671	0.619594	-3.53545	0.00184061	0.0468591	-1.46715
6482	ST3GAL1	ST3 beta-galactoside alpha-2,3-sialyltransferase 1	2.28044	5.15448	3.53082	0.0018613	0.0472878	-1.87773
6256	RXRA	retinoid X receptor alpha	0.660123	5.74973	3.53031	0.00186359	0.0472878	-2.19598
4495	MT1G	metallothionein 1G	-1.51859	-0.260748	-3.52991	0.00186539	0.0472878	-2.0888
2631	NIPSNAP2	nipsnap homolog 2	-0.479734	5.76088	-3.52906	0.00186921	0.0472878	-2.21119
4129	MAOB	monoamine oxidase B	-1.43131	2.79393	-3.52899	0.00186951	0.0472878	-1.74238
10082	GPC6	glypican 6	1.66445	5.80665	3.52643	0.00188107	0.0475188	-2.04464
339231	ARL16	ADP ribosylation factor like GTPase 16	-0.579725	4.97046	-3.52542	0.00188567	0.0475737	-2.15136
56977	STOX2	storkhead box 2	1.96626	5.15683	3.52332	0.0018952	0.0477254	-1.77107
93134	ZNF561	zinc finger protein 561	-0.455245	4.89701	-3.52237	0.00189957	0.0477254	-2.23501
84842	HPDL	4-hydroxyphenylpyruvate dioxygenase like	-0.730628	2.43583	-3.52215	0.0019006	0.0477254	-2.16304
59343	SENP2	SUMO specific peptidase 2	-0.596502	5.58411	-3.52197	0.00190142	0.0477254	-2.27842
79955	PDZD7	PDZ domain containing 7	-1.27785	3.14319	-3.52097	0.001906	0.0477791	-1.68255
196792	FAM24B	family with sequence similarity 24 member B	-1.6497	-1.7657	-3.51983	0.00191122	0.0477885	-1.48147
400043	LINC02381	long intergenic non-protein coding RNA 2381	5.75507	3.03312	3.51983	0.00191125	0.0477885	-1.24419
90865	IL33	interleukin 33	3.79425	0.813479	3.51669	0.00192573	0.0480891	-1.23173
8444	DYRK3	dual specificity tyrosine phosphorylation regulated kinase 3	1.37274	3.2258	3.51609	0.0019285	0.0480972	-1.58616
10581	IFITM2	interferon induced transmembrane protein 2	-1.42097	6.28007	-3.51513	0.00193299	0.048148	-2.28715
8462	KLF11	Kruppel like factor 11	-0.767044	5.23876	-3.51273	0.0019442	0.0483658	-2.28292
56124	PCDHB12	protocadherin beta 12	-1.28125	0.652124	-3.51078	0.00195335	0.0484972	-1.52812
81931	ZNF93	zinc finger protein 93	-0.748835	4.42485	-3.51038	0.00195522	0.0484972	-2.30685
54741	LEPROT	leptin receptor overlapping transcript	0.965091	5.83115	3.51002	0.00195691	0.0484972	-2.20023
1947	EFNB1	ephrin B1	2.20117	5.94984	3.50915	0.00196102	0.0485377	-1.90563
5134	PDCD2	programmed cell death 2	-0.566321	5.89794	-3.50792	0.00196685	0.0485746	-2.31765
79258	MMEL1	membrane metalloendopeptidase like 1	-1.51638	0.604739	-3.50779	0.00196746	0.0485746	-1.52832
9663	LPIN2	lipin 2	0.838211	5.53875	3.50522	0.00197966	0.0488141	-2.14325
1290	COL5A2	collagen type V alpha 2 chain	3.16157	8.67096	3.50371	0.00198687	0.0488821	-2.18886
100652758	LOC100652758	uncharacterized LOC100652758	-1.20714	0.69022	-3.5036	0.0019874	0.0488821	-1.54079
147700	KLC3	kinesin light chain 3	-0.574788	4.00575	-3.50163	0.00199685	0.0490529	-2.22117
282996	RBM20	RNA binding motif protein 20	2.41885	1.0121	3.49607	0.00202375	0.0495918	-1.41676
101928238	ZNF426-DT	ZNF426 divergent transcript	-1.26881	1.96744	-3.49605	0.00202384	0.0495918	-1.63276
84971	ATG4D	autophagy related 4D cysteine peptidase	-0.486268	4.51827	-3.4954	0.00202702	0.0496075	-2.23032
285195	SLC9A9	solute carrier family 9 member A9	3.02944	2.16042	3.49382	0.00203474	0.0497344	-1.34675
54331	GNG2	G protein subunit gamma 2	2.62521	6.13744	3.49283	0.00203958	0.0497906	-1.83644

## Sheet: ctrl.w7-vs-ush1b.w7
Bulk RNA-seq control versus USH1B differentially expressed genes at 7wks
ENTREZID	SYMBOL	GENENAME	logFC	AveExpr	t	P.Value	adj.P.Val	B
121256	TMEM132D	transmembrane protein 132D	-8.19894	-2.28084	-23.2184	4.61e-17	5.11e-13	24.1386
266812	NAP1L5	nucleosome assembly protein 1 like 5	-9.19304	-1.70834	-23.0862	5.21e-17	5.11e-13	24.2098
653550	TP53TG3C	TP53 target 3C	-7.0032	-2.74574	-20.1639	9.21e-16	6.02e-12	22.1493
25817	TAFA5	TAFA chemokine like family member 5	-9.83876	-1.02073	-19.2851	2.35e-15	1.15e-11	22.0591
729264	TP53TG3D	TP53 target 3D	-6.03704	-3.03674	-18.3187	6.9e-15	2.71e-11	20.6476
92293	TMEM132C	transmembrane protein 132C	-9.91466	-1.91508	-17.4361	1.93e-14	6.3e-11	20.5439
400655	LINC02864	long intergenic non-protein coding RNA 2864	-7.88629	-1.89441	-17.0611	3.03e-14	8.19e-11	20.1813
729355	TP53TG3B	TP53 target 3B	-5.85302	-2.99254	-16.9788	3.34e-14	8.19e-11	19.6898
105369184	NA	NA	-6.98305	-3.00875	-16.7202	4.59e-14	1e-10	19.6275
256536	TCERG1L	transcription elongation regulator 1 like	-7.18259	-1.90763	-16.5097	5.96e-14	1.17e-10	19.7011
339975	LOC339975	uncharacterized LOC339975	-6.2167	-2.61997	-16.1577	9.28e-14	1.59e-10	19.2426
390705	LOC390705	protein phosphatase 2 regulatory subunit B'', beta pseudogene	-7.28226	-2.7662	-16.0938	1.01e-13	1.59e-10	19.132
9086	EIF1AY	eukaryotic translation initiation factor 1A Y-linked	9.60261	1.59702	16.0567	1.06e-13	1.59e-10	17.8334
127253	TYW3	tRNA-yW synthesizing protein 3 homolog	-7.91014	-1.06043	-15.9794	1.17e-13	1.63e-10	19.5983
246126	TXLNGY	taxilin gamma pseudogene, Y-linked	8.91974	1.68848	15.5412	2.06e-13	2.69e-10	17.5567
8284	KDM5D	lysine demethylase 5D	10.1972	2.38197	15.2349	3.09e-13	3.78e-10	17.3207
23504	RIMBP2	RIMS binding protein 2	-4.63597	0.810082	-15.1448	3.48e-13	4.02e-10	20.1214
654433	PAX8-AS1	PAX8 antisense RNA 1	-6.23727	0.550743	-15.093	3.73e-13	4.07e-10	19.7655
6567	SLC16A2	solute carrier family 16 member 2	-1.31386	6.5983	-14.9167	4.74e-13	4.89e-10	19.9566
63934	ZNF667	zinc finger protein 667	6.68592	2.12425	14.5136	8.24e-13	8.08e-10	17.8195
101929605	NA	NA	-7.57025	-2.76092	-14.2024	1.28e-12	1.19e-09	17.3057
119391	GSTO2	glutathione S-transferase omega 2	-2.84022	3.13257	-14.0141	1.67e-12	1.49e-09	18.7547
4826	NNAT	neuronatin	-9.72396	2.71003	-13.9163	1.92e-12	1.63e-09	18.3944
64595	TTTY15	testis-specific transcript, Y-linked 15	8.6955	1.60429	13.8643	2.07e-12	1.69e-09	16.1368
6192	RPS4Y1	ribosomal protein S4 Y-linked 1	13.3738	4.04564	13.4352	3.87e-12	3.03e-09	15.5011
100505738	MIR4458HG	MIR4458 host gene	-5.6749	-2.86537	-13.2659	4.97e-12	3.75e-09	15.9794
8653	DDX3Y	DEAD-box helicase 3 Y-linked	7.62169	4.28006	13.1643	5.79e-12	4.2e-09	16.986
8226	PUDP	pseudouridine 5'-phosphatase	-1.43202	4.78062	-13.0682	6.69e-12	4.68e-09	17.3294
3107	HLA-C	major histocompatibility complex, class I, C	4.70149	5.23173	12.6743	1.22e-11	8.18e-09	16.8071
3119	HLA-DQB1	major histocompatibility complex, class II, DQ beta 1	-6.4698	-1.66243	-12.6587	1.25e-11	8.18e-09	15.5602
102724127	TP53TG3F	TP53 target 3 family member F	-5.43216	-3.2042	-12.2066	2.55e-11	1.61e-08	14.6794
728448	PPIEL	peptidylprolyl isomerase E like pseudogene	3.55443	1.90633	12.0556	3.24e-11	1.99e-08	15.6295
102724101	TP53TG3E	TP53 target 3 family member E	-5.26232	-3.05294	-11.9267	3.99e-11	2.37e-08	14.4135
386757	SLC6A10P	solute carrier family 6 member 10, pseudogene	-4.00164	2.51805	-11.8985	4.18e-11	2.41e-08	15.5874
340543	TCEAL5	transcription elongation factor A like 5	-4.41278	2.3244	-11.8555	4.48e-11	2.51e-08	15.5253
65982	ZSCAN18	zinc finger and SCAN domain containing 18	2.60962	5.77034	11.7544	5.28e-11	2.88e-08	15.253
10587	TXNRD2	thioredoxin reductase 2	-3.27463	1.64042	-11.6365	6.41e-11	3.4e-08	15.1426
84856	LINC00839	long intergenic non-protein coding RNA 839	-5.29476	-2.41456	-11.5052	7.97e-11	4.11e-08	13.9782
100462981	MTRNR2L2	MT-RNR2 like 2	-2.1746	5.476	-11.2654	1.19e-10	5.99e-08	14.388
284581	LOC284581	uncharacterized LOC284581	-1.83842	3.41936	-11.2184	1.29e-10	6.32e-08	14.4308
5456	POU3F4	POU class 3 homeobox 4	-5.18831	-3.17693	-11.0525	1.71e-10	8.03e-08	13.1886
283888	IL21R-AS1	IL21R antisense RNA 1	-5.36211	-3.36599	-11.0493	1.72e-10	8.03e-08	13.1456
101928039	LOC101928039	uncharacterized LOC101928039	-5.45913	-3.43195	-10.9817	1.93e-10	8.81e-08	13.0738
388336	SHISA6	shisa family member 6	-6.95826	-1.16167	-10.8634	2.37e-10	1.05e-07	13.4168
100128252	ZNF667-AS1	ZNF667 antisense RNA 1 (head to head)	8.21149	1.23935	10.8542	2.41e-10	1.05e-07	12.668
1429	CRYZ	crystallin zeta	-5.1436	-0.0053394	-10.7381	2.95e-10	1.26e-07	13.655
7404	UTY	ubiquitously transcribed tetratricopeptide repeat containing, Y-linked	7.58863	2.19029	10.5963	3.78e-10	1.58e-07	12.7589
7784	ZP3	zona pellucida glycoprotein 3	4.21557	2.13565	10.5763	3.92e-10	1.59e-07	13.1826
1312	COMT	catechol-O-methyltransferase	-2.55276	3.64208	-10.5688	3.97e-10	1.59e-07	13.2543
5127	CDK16	cyclin dependent kinase 16	-1.19256	7.746	-10.5374	4.19e-10	1.64e-07	13.0498
389906	LOC389906	zinc finger protein 839 pseudogene	-1.89692	4.37813	-10.4674	4.75e-10	1.83e-07	13.0594
102723828	LINC02506	long intergenic non-protein coding RNA 2506	-6.89728	-2.25158	-10.2868	6.56e-10	2.47e-07	12.2351
5799	PTPRN2	protein tyrosine phosphatase receptor type N2	-3.06419	3.26385	-10.1242	8.8e-10	3.26e-07	12.4624
404663	LINC01194	long intergenic non-protein coding RNA 1194	-4.8361	-2.82414	-9.9618	1.18e-09	4.3e-07	11.4816
55384	MEG3	maternally expressed 3	9.94896	4.70097	9.819	1.54e-09	5.49e-07	11.8763
6611	SMS	spermine synthase	-1.68439	6.47114	-9.76068	1.72e-09	6.01e-07	11.6282
440515	ZNF506	zinc finger protein 506	3.34247	2.67596	9.7503	1.75e-09	6.02e-07	11.8977
51059	FAM135B	family with sequence similarity 135 member B	-6.8171	-1.95286	-9.71033	1.89e-09	6.38e-07	11.3209
7620	ZNF69	zinc finger protein 69	3.7641	1.92306	9.29803	4.12e-09	1.37e-06	10.9929
100289574	HERC2P4	hect domain and RLD 2 pseudogene 4	-4.83382	-1.9947	-9.24133	4.59e-09	1.5e-06	10.6809
9643	MORF4L2	mortality factor 4 like 2	-0.869036	8.7059	-9.15019	5.48e-09	1.75e-06	10.4377
105378948	LOC105378948	uncharacterized LOC105378948	-2.18933	0.781055	-9.14551	5.53e-09	1.75e-06	10.7912
7317	UBA1	ubiquitin like modifier activating enzyme 1	-1.11966	9.10115	-9.11193	5.9e-09	1.84e-06	10.3689
285103	MED15P9	mediator complex subunit 15 pseudogene 9	-2.36937	0.608175	-9.08048	6.27e-09	1.92e-06	10.6714
286467	FIRRE	firre intergenic repeating RNA element	-1.6862	3.03006	-9.03764	6.82e-09	2.06e-06	10.4846
22829	NLGN4Y	neuroligin 4 Y-linked	3.47847	4.20476	9.02313	7.01e-09	2.08e-06	10.5156
56271	BEX4	brain expressed X-linked 4	-1.20629	6.78573	-8.94217	8.22e-09	2.4e-06	10.007
83869	TTTY14	testis-specific transcript, Y-linked 14	6.52254	-0.469487	8.90784	8.79e-09	2.53e-06	9.57442
3375	IAPP	islet amyloid polypeptide	-5.40266	-3.13125	-8.86498	9.57e-09	2.72e-06	9.77721
374860	ANKRD30B	ankyrin repeat domain 30B	-3.88824	-3.78475	-8.85402	9.78e-09	2.74e-06	9.58311
56474	CTPS2	CTP synthase 2	-1.25955	5.70912	-8.83037	1.02e-08	2.83e-06	9.82578
284312	ZSCAN1	zinc finger and SCAN domain containing 1	5.19622	1.03126	8.8182	1.05e-08	2.86e-06	10.0367
5716	PSMD10	proteasome 26S subunit, non-ATPase 10	-1.17334	5.76154	-8.79436	1.1e-08	2.95e-06	9.7376
147660	ZNF578	zinc finger protein 578	2.68915	2.54206	8.75771	1.18e-08	3.14e-06	10.0288
256643	BCLAF3	BCLAF1 and THRAP3 family member 3	-1.34081	3.93095	-8.73744	1.23e-08	3.22e-06	9.79016
3127	HLA-DRB5	major histocompatibility complex, class II, DR beta 5	-5.82422	-2.91764	-8.71886	1.28e-08	3.3e-06	9.55666
100131187	TSTD1	thiosulfate sulfurtransferase like domain containing 1	-2.45595	3.39799	-8.57441	1.71e-08	4.31e-06	9.55441
9338	TCEAL1	transcription elongation factor A like 1	-1.30994	3.85955	-8.57208	1.72e-08	4.31e-06	9.39066
7544	ZFY	zinc finger protein Y-linked	7.04845	1.33135	8.49019	2.02e-08	5.02e-06	9.08694
8287	USP9Y	ubiquitin specific peptidase 9 Y-linked	6.94306	3.58584	8.46154	2.14e-08	5.26e-06	9.39189
10752	CHL1	cell adhesion molecule L1 like	-8.29323	-0.379552	-8.45546	2.17e-08	5.26e-06	9.32394
90592	ZNF700	zinc finger protein 700	2.44056	3.07587	8.42267	2.32e-08	5.55e-06	9.36387
4852	NPY	neuropeptide Y	3.78562	4.19156	8.40772	2.39e-08	5.65e-06	9.04071
5613	PRKX	protein kinase X-linked	-1.70051	5.67268	-8.37761	2.54e-08	5.94e-06	8.92764
126661	CCDC163	coiled-coil domain containing 163	-1.9965	2.04926	-8.3469	2.71e-08	6.25e-06	9.1631
56001	NXF2	nuclear RNA export factor 2	-5.09096	-2.08486	-8.34121	2.74e-08	6.25e-06	9.02067
440905	FAR2P1	fatty acyl-CoA reductase 2 pseudogene 1	-1.80384	4.12325	-8.26415	3.21e-08	7.23e-06	8.76736
4281	MID1	midline 1	-1.32211	5.9639	-8.25116	3.3e-08	7.34e-06	8.60198
8237	USP11	ubiquitin specific peptidase 11	-1.22332	8.07999	-8.17411	3.86e-08	8.47e-06	8.4382
27018	BEX3	brain expressed X-linked 3	-1.32482	8.32832	-8.17098	3.89e-08	8.47e-06	8.433
79135	APOO	apolipoprotein O	-1.49202	4.4612	-8.13717	4.17e-08	8.98e-06	8.50345
8228	PNPLA4	patatin like phospholipase domain containing 4	-1.1661	4.37011	-8.07197	4.77e-08	1.01e-05	8.34472
159013	CXorf38	chromosome X open reading frame 38	-1.25637	4.53048	-8.0659	4.83e-08	1.01e-05	8.34564
9248	GPR50	G protein-coupled receptor 50	-2.96687	2.36105	-8.06513	4.84e-08	1.01e-05	8.56436
90594	ZNF439	zinc finger protein 439	3.34548	1.82419	7.98614	5.71e-08	1.18e-05	8.52044
79921	TCEAL4	transcription elongation factor A like 4	-1.28798	6.71383	-7.94461	6.23e-08	1.27e-05	7.94035
8908	GYG2	glycogenin 2	-0.914266	5.6854	-7.9226	6.52e-08	1.31e-05	7.94183
56940	DUSP22	dual specificity phosphatase 22	-0.90602	5.49324	-7.92017	6.55e-08	1.31e-05	7.92671
5931	RBBP7	RB binding protein 7, chromatin remodeling factor	-1.00924	7.42745	-7.89527	6.91e-08	1.37e-05	7.83183
440173	LOC440173	uncharacterized LOC440173	-2.8854	2.11849	-7.85162	7.57e-08	1.48e-05	8.11272
152330	CNTN4	contactin 4	-7.63613	-1.23203	-7.84834	7.62e-08	1.48e-05	8.11684
401074	LINC00960	long intergenic non-protein coding RNA 960	-2.01379	1.20522	-7.83842	7.78e-08	1.5e-05	8.19352
3123	HLA-DRB1	major histocompatibility complex, class II, DR beta 1	-5.86069	-1.02502	-7.7815	8.78e-08	1.67e-05	8.06834
57573	ZNF471	zinc finger protein 471	2.67759	3.07117	7.77458	8.91e-08	1.68e-05	8.01815
119710	C11orf74	chromosome 11 open reading frame 74	-1.83767	3.28706	-7.7627	9.14e-08	1.71e-05	7.78108
650368	TSSC2	tumor suppressing subtransferable candidate 2 pseudogene	-2.22815	3.29349	-7.75088	9.37e-08	1.73e-05	7.8953
92285	ZNF585B	zinc finger protein 585B	5.81464	1.83021	7.74803	9.43e-08	1.73e-05	7.94428
6399	TRAPPC2	trafficking protein particle complex 2	-1.34964	3.95503	-7.70993	1.02e-07	1.86e-05	7.61502
127262	TPRG1L	tumor protein p63 regulated 1 like	1.09866	5.31306	7.68824	1.07e-07	1.92e-05	7.50315
5165	PDK3	pyruvate dehydrogenase kinase 3	-1.09804	5.49848	-7.66194	1.13e-07	2.02e-05	7.39403
7694	ZNF135	zinc finger protein 135	2.11067	3.13935	7.65252	1.16e-07	2.03e-05	7.72534
56849	TCEAL7	transcription elongation factor A like 7	-1.65838	4.49279	-7.64993	1.16e-07	2.03e-05	7.38317
8481	OFD1	OFD1 centriole and centriolar satellite protein	-1.06598	5.26903	-7.63836	1.19e-07	2.07e-05	7.34159
144423	GLT1D1	glycosyltransferase 1 domain containing 1	-4.5616	-0.618229	-7.63122	1.21e-07	2.08e-05	7.79163
7849	PAX8	paired box 8	-3.80349	-0.00540576	-7.56299	1.4e-07	2.38e-05	7.64808
104355152	LINC01090	long intergenic non-protein coding RNA 1090	-3.94239	-1.32059	-7.557	1.42e-07	2.4e-05	7.38034
401630	FAM224A	family with sequence similarity 224 member A	6.75275	-1.00237	7.52583	1.52e-07	2.54e-05	7.13443
79868	ALG13	ALG13 UDP-N-acetylglucosaminyltransferase subunit	-0.886428	5.23922	-7.41167	1.94e-07	3.21e-05	6.85789
6907	TBL1X	transducin beta like 1 X-linked	-0.942197	6.03749	-7.40944	1.95e-07	3.21e-05	6.79287
169026	SLC30A8	solute carrier family 30 member 8	-3.88734	0.409097	-7.39952	1.99e-07	3.25e-05	7.26759
196792	FAM24B	family with sequence similarity 24 member B	-4.79893	-1.7657	-7.38764	2.04e-07	3.3e-05	7.09484
169044	COL22A1	collagen type XXII alpha 1 chain	-2.42297	3.03992	-7.38553	2.05e-07	3.3e-05	7.00088
139065	SLITRK4	SLIT and NTRK like family member 4	-2.14205	2.67008	-7.34202	2.26e-07	3.6e-05	6.9998
80010	RMI1	RecQ mediated genome instability 1	-1.43884	3.31841	-7.26165	2.69e-07	4.25e-05	6.75061
1183	CLCN4	chloride voltage-gated channel 4	-1.58004	5.24481	-7.25753	2.71e-07	4.25e-05	6.48324
85012	TCEAL3	transcription elongation factor A like 3	-1.14146	5.04218	-7.20264	3.06e-07	4.76e-05	6.36377
4671	NAIP	NLR family apoptosis inhibitory protein	-1.45033	1.68945	-7.17925	3.22e-07	4.97e-05	6.72001
266740	MAGEA2B	MAGE family member A2B	-2.64075	0.0742187	-7.13884	3.52e-07	5.39e-05	6.75777
100507387	LOC100507387	uncharacterized LOC100507387	-3.83481	-3.44438	-7.11666	3.7e-07	5.59e-05	6.45314
55007	FAM118A	family with sequence similarity 118 member A	-1.22843	5.06841	-7.11559	3.71e-07	5.59e-05	6.20439
374899	ZNF829	zinc finger protein 829	1.92727	2.24849	7.08503	3.96e-07	5.93e-05	6.60665
10656	KHDRBS3	KH RNA binding domain containing, signal transduction associated 3	-1.51633	4.62459	-6.99599	4.83e-07	7.17e-05	6.02375
400713	ZNF880	zinc finger protein 880	1.54258	3.51452	6.9858	4.94e-07	7.28e-05	6.24376
440119	FZD10-AS1	FZD10 antisense divergent transcript	-5.69018	-3.26949	-6.94958	5.35e-07	7.83e-05	6.24074
140032	RPS4Y2	ribosomal protein S4 Y-linked 2	5.57832	-0.180147	6.93651	5.51e-07	7.94e-05	6.06376
256714	MAP7D2	MAP7 domain containing 2	-2.03111	2.16526	-6.93251	5.56e-07	7.94e-05	6.14007
101060376	TBC1D3L	TBC1 domain family member 3L	-2.52779	-0.473926	-6.93052	5.59e-07	7.94e-05	6.3154
10159	ATP6AP2	ATPase H+ transporting accessory protein 2	-0.748705	7.09534	-6.93007	5.59e-07	7.94e-05	5.69718
3547	IGSF1	immunoglobulin superfamily member 1	-2.10064	3.90466	-6.86002	6.54e-07	9.22e-05	5.85058
728343	NXF2B	nuclear RNA export factor 2B	-4.28275	-2.91814	-6.84698	6.73e-07	9.43e-05	5.99399
51209	RAB9B	RAB9B, member RAS oncogene family	-1.41966	2.34269	-6.83662	6.89e-07	9.58e-05	5.78281
11211	FZD10	frizzled class receptor 10	-5.55661	-2.73716	-6.82143	7.13e-07	9.83e-05	5.99662
23324	MAN2B2	mannosidase alpha class 2B member 2	1.44431	5.02979	6.81881	7.17e-07	9.83e-05	5.53535
2155	F7	coagulation factor VII	3.02362	1.43355	6.79517	7.57e-07	0.000102819	6.02306
646396	REREP3	arginine-glutamic acid dipeptide repeats pseudogene 3	-4.75316	-1.28359	-6.7928	7.61e-07	0.000102819	5.96969
8239	USP9X	ubiquitin specific peptidase 9 X-linked	-0.965224	8.33736	-6.78756	7.7e-07	0.000103326	5.37521
25893	TRIM58	tripartite motif containing 58	3.93289	0.0567181	6.78118	7.81e-07	0.000104106	5.9585
6736	SRY	sex determining region Y	4.79273	-1.4524	6.73878	8.59e-07	0.000113454	5.58507
51142	CHCHD2	coiled-coil-helix-coiled-coil-helix domain containing 2	-1.50512	6.10045	-6.73701	8.62e-07	0.000113454	5.27144
647946	MIR924HG	MIR924 host gene	4.82811	-1.11334	6.73015	8.76e-07	0.000114456	5.6093
399744	LINC00999	long intergenic non-protein coding RNA 999	-1.90624	1.94159	-6.72334	8.89e-07	0.00011546	5.70963
357	SHROOM2	shroom family member 2	-1.14211	4.98928	-6.70737	9.22e-07	0.000118912	5.28234
100128946	LINC01310	long intergenic non-protein coding RNA 1310	-3.28678	-3.619	-6.70049	9.36e-07	0.000119987	5.59226
55841	WWC3	WWC family member 3	-1.07138	5.51518	-6.67819	9.85e-07	0.000125373	5.18344
105369266	LOC105369266	uncharacterized LOC105369266	-3.61321	-3.87419	-6.63751	1.08e-06	0.00013659	5.49525
340252	ZNF680	zinc finger protein 680	6.393	0.514137	6.62598	1.11e-06	0.000139313	5.46644
5973	RENBP	renin binding protein	-1.19086	3.73407	-6.60029	1.18e-06	0.000146743	5.19303
66004	LYNX1	Ly6/neurotoxin 1	-1.22234	4.18077	-6.58732	1.21e-06	0.000150178	5.12633
5616	PRKY	protein kinase Y-linked (pseudogene)	1.8213	3.52557	6.58402	1.22e-06	0.000150358	5.3773
4675	NAP1L3	nucleosome assembly protein 1 like 3	-1.30818	5.57968	-6.55384	1.31e-06	0.000160047	4.88148
6607	SMN2	survival of motor neuron 2, centromeric	-0.9034	3.90137	-6.54921	1.32e-06	0.000160739	5.09247
1002	CDH4	cadherin 4	-2.11998	3.06575	-6.54578	1.33e-06	0.000161002	5.08858
56172	ANKH	ANKH inorganic pyrophosphate transport regulator	1.03081	5.1233	6.51116	1.44e-06	0.000173165	4.84283
116443	GRIN3A	glutamate ionotropic receptor NMDA type subunit 3A	3.53573	0.43952	6.47051	1.58e-06	0.000188628	5.31935
54960	GEMIN8	gem nuclear organelle associated protein 8	-0.90572	4.80406	-6.46842	1.59e-06	0.000188628	4.75046
6545	SLC7A4	solute carrier family 7 member 4	3.21105	1.45807	6.43514	1.71e-06	0.000202349	5.06548
83692	CD99L2	CD99 molecule like 2	-0.836116	6.21925	-6.42731	1.74e-06	0.000204781	4.54134
55203	LGI2	leucine rich repeat LGI family member 2	1.68253	3.81114	6.38932	1.9e-06	0.000222122	4.73195
9056	SLC7A7	solute carrier family 7 member 7	3.09114	3.93304	6.3408	2.13e-06	0.000246899	4.61001
2239	GPC4	glypican 4	-1.39474	7.62803	-6.32375	2.21e-06	0.000255289	4.30314
285500	LOC285500	uncharacterized LOC285500	-2.4902	-0.0657545	-6.31792	2.24e-06	0.000257234	4.97225
101929369	NA	NA	5.15336	-1.54489	6.30999	2.29e-06	0.00026046	4.78139
5354	PLP1	proteolipid protein 1	-1.86967	5.76337	-6.29815	2.35e-06	0.000266131	4.35248
115201	ATG4A	autophagy related 4A cysteine peptidase	-1.02499	3.43711	-6.2758	2.47e-06	0.000278629	4.43238
338799	LINC01089	long intergenic non-protein coding RNA 1089	-1.10896	5.16278	-6.21102	2.87e-06	0.00032189	4.08406
646300	COL6A4P2	collagen type VI alpha 4 pseudogene 2	-1.91727	0.983199	-6.19796	2.96e-06	0.000329909	4.53946
105375355	UPK3B	uroplakin 3B	2.8402	0.814856	6.18511	3.05e-06	0.00033798	4.57302
692099	FAM86DP	family with sequence similarity 86 member D, pseudogene	1.26048	2.64727	6.17881	3.1e-06	0.000340709	4.45953
91851	CHRDL1	chordin like 1	-2.0873	4.71507	-6.17682	3.11e-06	0.000340709	4.11641
94056	SYAP1	synapse associated protein 1	-0.883873	5.65482	-6.17273	3.14e-06	0.000342044	3.99332
4147	MATN2	matrilin 2	2.65797	6.8486	6.16621	3.19e-06	0.000345351	3.9421
57631	LRCH2	leucine rich repeats and calponin homology domain containing 2	-1.44942	4.11748	-6.16142	3.22e-06	0.000347302	4.0828
100240735	LOC100240735	uncharacterized LOC100240735	4.25986	-2.66256	6.15743	3.25e-06	0.000348628	4.448
161497	STRC	stereocilin	-1.32744	2.2158	-6.1369	3.41e-06	0.000363705	4.27491
4988	OPRM1	opioid receptor mu 1	-3.01636	-0.799494	-6.07571	3.94e-06	0.000417223	4.41567
84532	ACSS1	acyl-CoA synthetase short chain family member 1	-0.951785	3.49181	-6.05425	4.14e-06	0.000436319	3.88098
101928238	ZNF426-DT	ZNF426 divergent transcript	-1.5052	1.96744	-6.0364	4.32e-06	0.000452492	4.09798
79104	MEG8	maternally expressed 8, small nucleolar RNA host gene	5.15215	-2.1396	6.02595	4.42e-06	0.000460168	4.17017
22932	POMZP3	POM121 and ZP3 fusion	1.89569	2.34294	6.02467	4.44e-06	0.000460168	4.1564
3570	IL6R	interleukin 6 receptor	2.90036	2.02812	6.01798	4.51e-06	0.000464972	4.20848
30011	SH3KBP1	SH3 domain containing kinase binding protein 1	-0.862417	5.57989	-6.01527	4.54e-06	0.000465487	3.62683
57502	NLGN4X	neuroligin 4 X-linked	-1.61472	5.35124	-6.00335	4.66e-06	0.00047617	3.68227
1770	DNAH9	dynein axonemal heavy chain 9	-5.10743	-1.82875	-6.00023	4.7e-06	0.000477182	4.27967
79784	MYH14	myosin heavy chain 14	-1.49639	4.26154	-5.99589	4.75e-06	0.000479578	3.75384
29103	DNAJC15	DnaJ heat shock protein family (Hsp40) member C15	1.62565	4.8827	5.98815	4.83e-06	0.000485864	3.67944
8260	NAA10	N(alpha)-acetyltransferase 10, NatA catalytic subunit	-1.16168	6.08676	-5.97521	4.98e-06	0.000498283	3.49116
8293	SERF1A	small EDRK-rich factor 1A	-1.23987	2.83896	-5.96564	5.1e-06	0.00050701	3.84622
389903	CSAG3	CSAG family member 3	-2.96283	-0.0984847	-5.91571	5.73e-06	0.000567272	4.06154
5422	POLA1	DNA polymerase alpha 1, catalytic subunit	-1.30806	5.14762	-5.91345	5.76e-06	0.000567429	3.4372
4129	MAOB	monoamine oxidase B	-2.07124	2.79393	-5.88614	6.14e-06	0.000602102	3.74722
647174	SERPINE3	serpin family E member 3	4.0535	0.803246	5.88374	6.18e-06	0.000602506	3.96345
254559	MIR9-3HG	MIR9-3 host gene	-2.34205	3.47481	-5.87905	6.25e-06	0.000605287	3.40956
389895	LOC389895	chromosome 16 open reading frame 72-like	-1.99364	0.816203	-5.87758	6.27e-06	0.000605287	3.88378
4935	GPR143	G protein-coupled receptor 143	-2.20226	3.69532	-5.85821	6.56e-06	0.000630474	3.48588
199704	ZNF585A	zinc finger protein 585A	1.29864	3.38603	5.85361	6.63e-06	0.000634254	3.66176
100505576	LINC00672	long intergenic non-protein coding RNA 672	-1.19079	1.96674	-5.8468	6.74e-06	0.000641406	3.62081
101928099	PCAT7	prostate cancer associated transcript 7	-1.66594	0.327269	-5.84121	6.83e-06	0.000646778	3.83331
100996291	LINC01993	long intergenic non-protein coding RNA 1993	-1.75511	0.723452	-5.83754	6.89e-06	0.000649277	3.70196
100506990	LOC100506990	uncharacterized LOC100506990	-0.894026	2.90259	-5.82356	7.12e-06	0.000667869	3.47059
150368	PHETA2	PH domain containing endocytic trafficking adaptor 2	4.58928	1.69802	5.8121	7.32e-06	0.000682935	3.83627
64094	SMOC2	SPARC related modular calcium binding 2	1.88051	4.48545	5.80362	7.46e-06	0.000693462	3.17998
554226	ANKRD30BL	ankyrin repeat domain 30B like	3.86883	-1.55421	5.75755	8.32e-06	0.000769738	3.64801
3782	KCNN3	potassium calcium-activated channel subfamily N member 3	-1.31376	3.35071	-5.73295	8.82e-06	0.000812139	3.24066
23768	FLRT2	fibronectin leucine rich transmembrane protein 2	2.03805	5.50881	5.72368	9.02e-06	0.00082632	2.93264
6606	SMN1	survival of motor neuron 1, telomeric	-1.03247	3.65746	-5.71219	9.27e-06	0.000845221	3.16326
83468	GLT8D2	glycosyltransferase 8 domain containing 2	1.74752	3.71967	5.70824	9.36e-06	0.000849236	3.0741
100128890	FAM66B	family with sequence similarity 66 member B	-3.39157	-2.94733	-5.70083	9.52e-06	0.000860326	3.5676
84707	BEX2	brain expressed X-linked 2	-1.40408	6.2273	-5.68646	9.85e-06	0.000886125	2.79493
200958	MUC20	mucin 20, cell surface associated	-1.97698	-0.541608	-5.64435	1.09e-05	0.000975045	3.40604
9142	NA	NA	-3.42436	-1.92902	-5.63832	1.11e-05	0.000984654	3.47229
10370	CITED2	Cbp/p300 interacting transactivator with Glu/Asp rich carboxy-terminal domain 2	1.02485	6.60779	5.62717	1.13e-05	0.00100657	2.64795
9282	MED14	mediator complex subunit 14	-0.992917	6.31632	-5.59297	1.23e-05	0.00108481	2.59489
10485	C1orf61	chromosome 1 open reading frame 61	-2.7025	5.65665	-5.592	1.23e-05	0.00108481	2.58431
4641	MYO1C	myosin IC	1.1373	6.40134	5.58838	1.24e-05	0.00108934	2.57469
440556	PRDM16-DT	PRDM16 divergent transcript	-2.1358	1.21047	-5.58195	1.26e-05	0.00110126	2.88372
202781	PAXIP1-AS1	PAXIP1 antisense RNA 1 (head to head)	-1.06117	3.23664	-5.57955	1.27e-05	0.00110271	2.82516
101929371	PARAL1	PPARG activating RBM14 associated lncRNA 1	-2.87877	-3.60119	-5.56067	1.33e-05	0.00114848	3.29627
9077	DIRAS3	DIRAS family GTPase 3	4.03753	1.01475	5.55658	1.34e-05	0.00115467	3.15707
8233	ZRSR2	zinc finger CCCH-type, RNA binding motif and serine/arginine rich 2	-1.24108	3.40515	-5.53825	1.4e-05	0.0012011	2.75011
71	ACTG1	actin gamma 1	-0.721327	11.6045	-5.52404	1.45e-05	0.00123724	2.49518
7436	VLDLR	very low density lipoprotein receptor	0.925324	6.24046	5.52155	1.46e-05	0.00123923	2.40782
374907	B3GNT8	UDP-GlcNAc:betaGal beta-1,3-N-acetylglucosaminyltransferase 8	1.42757	1.11961	5.51887	1.47e-05	0.00124184	3.04765
23491	CES3	carboxylesterase 3	-1.60883	2.54878	-5.51446	1.49e-05	0.00124962	2.80487
123	PLIN2	perilipin 2	1.13607	6.24849	5.49465	1.56e-05	0.00130473	2.37937
1005	CDH7	cadherin 7	1.8783	2.56322	5.48088	1.61e-05	0.00133883	2.66454
4558	TRNF	tRNA	-2.1552	2.20722	-5.48033	1.61e-05	0.00133883	2.83246
100499467	LINC00673	long intergenic non-protein coding RNA 673	-1.33106	2.56734	-5.46807	1.66e-05	0.00137294	2.66669
104266960	LINC01201	long intergenic non-protein coding RNA 1201	-3.94268	-3.44265	-5.45214	1.72e-05	0.00142041	3.03352
22936	ELL2	elongation factor for RNA polymerase II 2	1.44213	4.9789	5.44319	1.76e-05	0.00144518	2.36244
100996631	TCP11X1	t-complex 11 family, X-linked 1	-3.39693	-2.98352	-5.43964	1.78e-05	0.00145147	3.00577
10964	IFI44L	interferon induced protein 44 like	-1.75088	1.67066	-5.42736	1.83e-05	0.00148868	2.45631
8905	AP1S2	adaptor related protein complex 1 subunit sigma 2	-1.59453	5.99116	-5.42308	1.85e-05	0.00149454	2.21926
3606	IL18	interleukin 18	3.86829	-0.066552	5.42228	1.85e-05	0.00149454	2.94781
57528	KCTD16	potassium channel tetramerization domain containing 16	1.73477	3.21218	5.4126	1.9e-05	0.00151851	2.44775
26118	WSB1	WD repeat and SOCS box containing 1	-0.888578	7.86834	-5.41225	1.9e-05	0.00151851	2.13302
728661	SLC35E2B	solute carrier family 35 member E2B	-0.70447	7.6559	-5.4093	1.91e-05	0.00152308	2.12144
9087	TMSB4Y	thymosin beta 4 Y-linked	2.27836	1.11154	5.3992	1.96e-05	0.00155417	2.89225
24146	CLDN15	claudin 15	1.00484	3.32838	5.39258	1.99e-05	0.00156873	2.42989
249	ALPL	alkaline phosphatase, biomineralization associated	-1.81114	4.50837	-5.39197	1.99e-05	0.00156873	2.40559
63027	SLC22A23	solute carrier family 22 member 23	-0.982295	6.12646	-5.3767	2.07e-05	0.0016209	2.05405
58528	RRAGD	Ras related GTP binding D	-0.82984	4.69276	-5.36348	2.13e-05	0.00166659	2.13077
100506305	LINC00958	long intergenic non-protein coding RNA 958	-2.90978	-2.25193	-5.35285	2.19e-05	0.00170302	2.82974
64167	ERAP2	endoplasmic reticulum aminopeptidase 2	2.93977	1.18508	5.34737	2.22e-05	0.00171881	2.71439
158160	HSD17B7P2	hydroxysteroid 17-beta dehydrogenase 7 pseudogene 2	-1.56081	2.07449	-5.33358	2.29e-05	0.00176755	2.43564
2774	GNAL	G protein subunit alpha L	-1.39546	4.65516	-5.33249	2.3e-05	0.00176755	2.12887
7114	TMSB4X	thymosin beta 4 X-linked	-1.19382	10.0121	-5.30941	2.43e-05	0.00186135	1.93083
114805	GALNT13	polypeptide N-acetylgalactosaminyltransferase 13	1.36959	4.11064	5.30478	2.46e-05	0.00187493	2.09926
401164	LINC01060	long intergenic non-protein coding RNA 1060	3.21781	-2.52873	5.29611	2.51e-05	0.00190715	2.60074
27098	CLUL1	clusterin like 1	-1.69351	0.948393	-5.29283	2.53e-05	0.00191484	2.45226
55787	TXLNG	taxilin gamma	-1.12424	5.48289	-5.28901	2.55e-05	0.00192355	1.94813
84631	SLITRK2	SLIT and NTRK like family member 2	-2.36977	2.52127	-5.28741	2.56e-05	0.00192355	2.27871
54360	CYTL1	cytokine like 1	2.59364	1.67283	5.28504	2.58e-05	0.00192355	2.47965
139735	ZFP92	ZFP92 zinc finger protein	1.86316	-0.322745	5.2846	2.58e-05	0.00192355	2.65615
5063	PAK3	p21 (RAC1) activated kinase 3	-1.77833	4.92479	-5.27752	2.63e-05	0.00194929	1.86511
728233	PI4KAP1	phosphatidylinositol 4-kinase alpha pseudogene 1	-1.07174	5.04079	-5.27515	2.64e-05	0.00195309	1.8529
54935	DUSP23	dual specificity phosphatase 23	1.67058	3.52895	5.27014	2.67e-05	0.00196941	2.23115
56142	PCDHA6	protocadherin alpha 6	2.12469	1.36696	5.24969	2.81e-05	0.00206134	2.46453
29089	UBE2T	ubiquitin conjugating enzyme E2 T	-1.44166	4.31179	-5.2382	2.89e-05	0.00210916	1.90428
9185	REPS2	RALBP1 associated Eps domain containing 2	-1.06622	3.10442	-5.23711	2.89e-05	0.00210916	2.11442
5153	PDE1B	phosphodiesterase 1B	-1.37955	2.53006	-5.2351	2.91e-05	0.00210916	2.11724
375704	ENHO	energy homeostasis associated	-1.86119	4.47566	-5.23404	2.92e-05	0.00210916	1.85961
80176	SPSB1	splA/ryanodine receptor domain and SOCS box containing 1	1.26091	4.36343	5.22696	2.97e-05	0.00213708	1.86652
1968	EIF2S3	eukaryotic translation initiation factor 2 subunit gamma	-0.735772	7.5952	-5.22496	2.98e-05	0.00213708	1.66854
28954	REM1	RRAD and GEM like GTPase 1	-4.46295	-2.4792	-5.22405	2.99e-05	0.00213708	2.52424
25797	QPCT	glutaminyl-peptide cyclotransferase	1.35133	2.41768	5.19335	3.22e-05	0.00229344	2.18074
685	BTC	betacellulin	2.71344	-0.365908	5.18873	3.25e-05	0.00230329	2.43238
728642	CDK11A	cyclin dependent kinase 11A	-0.621613	5.5108	-5.18858	3.25e-05	0.00230329	1.63247
4810	NHS	NHS actin remodeling regulator	-1.43578	3.82578	-5.18159	3.31e-05	0.00233421	1.86348
102724951	LOC102724951	uncharacterized LOC102724951	-0.892807	4.12029	-5.17551	3.36e-05	0.00236031	1.76973
7498	XDH	xanthine dehydrogenase	-1.77805	0.719568	-5.16591	3.44e-05	0.00239785	2.21835
199777	ZNF626	zinc finger protein 626	1.40967	2.5409	5.16581	3.44e-05	0.00239785	2.15565
25996	REXO2	RNA exonuclease 2	1.45212	5.70904	5.16259	3.47e-05	0.00239785	1.60202
79669	C3orf52	chromosome 3 open reading frame 52	2.21066	1.61421	5.16235	3.47e-05	0.00239785	2.16443
63826	SRR	serine racemase	-0.636568	3.91868	-5.16166	3.47e-05	0.00239785	1.71941
352954	CASTOR3	CASTOR family member 3	-0.977599	5.76699	-5.15244	3.55e-05	0.00244337	1.5135
285533	RNF175	ring finger protein 175	-1.08731	3.48836	-5.14819	3.59e-05	0.00246006	1.7106
654466	FGF7P3	fibroblast growth factor 7 pseudogene 3	-2.47967	-0.556315	-5.13785	3.68e-05	0.00251369	2.27708
1360	CPB1	carboxypeptidase B1	4.81284	-1.11907	5.13607	3.7e-05	0.00251581	2.29081
10175	CNIH1	cornichon family AMPA receptor auxiliary protein 1	0.991441	5.69519	5.12409	3.81e-05	0.00258099	1.48985
645323	LINC00461	long intergenic non-protein coding RNA 461	-1.46668	4.603	-5.10818	3.95e-05	0.00267325	1.40678
185	AGTR1	angiotensin II receptor type 1	2.83957	0.625418	5.10409	3.99e-05	0.00269065	1.94513
258010	SVIP	small VCP interacting protein	-1.12381	2.32251	-5.09492	4.08e-05	0.00274177	1.80247
58986	PGAP6	post-glycosylphosphatidylinositol attachment to proteins 6	0.700665	6.56622	5.09033	4.13e-05	0.00275914	1.35057
6398	SECTM1	secreted and transmembrane 1	2.13919	1.28426	5.0895	4.14e-05	0.00275914	2.00505
103908605	LOC103908605	uncharacterized LOC103908605	-2.51397	-1.84091	-5.08694	4.16e-05	0.00275919	2.21767
10095	ARPC1B	actin related protein 2/3 complex subunit 1B	1.30832	5.73926	5.0867	4.17e-05	0.00275919	1.41963
10568	SLC34A2	solute carrier family 34 member 2	3.39531	2.10978	5.08235	4.21e-05	0.00277907	1.8172
222962	SLC29A4	solute carrier family 29 member 4	-0.922771	5.80588	-5.07808	4.25e-05	0.00279861	1.32869
340544	MORF4L2-AS1	MORF4L2 antisense RNA 1	-1.7276	1.01006	-5.07119	4.33e-05	0.00283629	1.98532
63951	DMRTA1	DMRT like family A1	-1.38349	2.33594	-5.06806	4.36e-05	0.00284846	1.73087
6445	SGCG	sarcoglycan gamma	2.02361	0.746863	5.05783	4.47e-05	0.00290857	1.94544
23231	SEL1L3	SEL1L family member 3	-1.2105	5.37029	-5.05672	4.48e-05	0.00290857	1.38684
268	AMH	anti-Mullerian hormone	-2.08596	3.17142	-5.05025	4.55e-05	0.00294302	1.52505
284390	ZNF763	zinc finger protein 763	1.56804	1.40267	5.04916	4.56e-05	0.00294302	1.97124
80263	TRIM45	tripartite motif containing 45	-0.976251	4.37291	-5.04172	4.65e-05	0.00298691	1.37818
3708	ITPR1	inositol 1,4,5-trisphosphate receptor type 1	1.82442	3.17959	5.0384	4.68e-05	0.00299243	1.62715
23645	PPP1R15A	protein phosphatase 1 regulatory subunit 15A	0.929256	6.40606	5.03798	4.69e-05	0.00299243	1.23349
728492	SERF1B	small EDRK-rich factor 1B	-1.14847	3.03256	-5.03693	4.7e-05	0.00299243	1.62285
10979	FERMT2	fermitin family member 2	1.04026	6.62059	5.0331	4.75e-05	0.00301065	1.22597
6510	SLC1A5	solute carrier family 1 member 5	1.5613	7.35548	5.01292	4.98e-05	0.00315185	1.15426
6745	SSR1	signal sequence receptor subunit 1	0.896874	7.10582	5.00897	5.03e-05	0.00317203	1.14026
160428	ALDH1L2	aldehyde dehydrogenase 1 family member L2	1.61554	4.75972	5.00562	5.07e-05	0.00318771	1.22812
171024	SYNPO2	synaptopodin 2	2.9122	3.09398	5.0041	5.09e-05	0.0031893	1.42607
1964	EIF1AX	eukaryotic translation initiation factor 1A X-linked	-0.943034	6.07511	-4.99825	5.17e-05	0.00322471	1.15049
716	C1S	complement C1s	2.08072	6.01188	4.99149	5.25e-05	0.00326775	1.13358
102724441	NA	NA	-1.08833	1.49398	-4.98457	5.34e-05	0.00331278	1.71904
51166	AADAT	aminoadipate aminotransferase	-0.834532	4.29287	-4.9795	5.41e-05	0.00333522	1.23985
51063	CALHM2	calcium homeostasis modulator family member 2	1.37295	3.06601	4.97791	5.43e-05	0.00333522	1.48259
401491	VLDLR-AS1	VLDLR antisense RNA 1	1.92042	1.98401	4.97736	5.43e-05	0.00333522	1.76397
26471	NUPR1	nuclear protein 1, transcriptional regulator	2.41568	3.25059	4.97662	5.44e-05	0.00333522	1.28614
55784	MCTP2	multiple C2 and transmembrane domain containing 2	2.94971	2.71175	4.96818	5.56e-05	0.00339387	1.54103
158584	FAAH2	fatty acid amide hydrolase 2	-1.40881	1.78602	-4.96402	5.61e-05	0.00341778	1.66251
8269	TMEM187	transmembrane protein 187	-0.886596	3.13634	-4.9619	5.64e-05	0.00342483	1.33824
55220	KLHDC8A	kelch domain containing 8A	-1.19054	5.20859	-4.9603	5.67e-05	0.00342762	1.04547
137797	LYPD2	LY6/PLAUR domain containing 2	-3.32766	-1.71235	-4.9535	5.76e-05	0.00347411	1.79753
25890	ABI3BP	ABI family member 3 binding protein	3.44386	2.2403	4.94538	5.87e-05	0.00353258	1.5301
10797	MTHFD2	methylenetetrahydrofolate dehydrogenase (NADP+ dependent) 2, methenyltetrahydrofolate cyclohydrolase	1.35731	6.33215	4.94086	5.94e-05	0.00356079	1.02057
114801	TMEM200A	transmembrane protein 200A	1.06889	4.53317	4.93843	5.98e-05	0.00357107	1.11657
11005	SPINK5	serine peptidase inhibitor, Kazal type 5	-1.58793	3.73676	-4.92189	6.22e-05	0.00370661	1.13544
84221	SPATC1L	spermatogenesis and centriole associated 1 like	-1.28797	2.26108	-4.91733	6.29e-05	0.00373665	1.42554
401629	FAM224B	family with sequence similarity 224 member B	4.54693	-2.4246	4.91479	6.33e-05	0.00373931	1.80485
727936	GXYLT2	glucoside xylosyltransferase 2	2.40223	2.22621	4.91456	6.33e-05	0.00373931	1.51417
11330	CTRC	chymotrypsin C	-2.76192	-2.28088	-4.91326	6.35e-05	0.00373991	1.82937
79627	OGFRL1	opioid growth factor receptor like 1	1.77973	5.01823	4.91173	6.38e-05	0.00374263	0.980192
55022	PID1	phosphotyrosine interaction domain containing 1	1.63122	3.7089	4.90802	6.43e-05	0.0037608	1.15454
54970	TTC12	tetratricopeptide repeat domain 12	-1.12148	3.0208	-4.90656	6.46e-05	0.0037608	1.20629
285676	ZNF454	zinc finger protein 454	1.26919	1.71167	4.90438	6.49e-05	0.0037608	1.6066
340591	CA5BP1	carbonic anhydrase 5B pseudogene 1	-1.08812	3.2942	-4.90378	6.5e-05	0.0037608	1.25777
2908	NR3C1	nuclear receptor subfamily 3 group C member 1	2.13661	4.18989	4.90365	6.5e-05	0.0037608	1.12186
147381	CBLN2	cerebellin 2 precursor	4.88082	0.786582	4.89543	6.64e-05	0.00382569	1.69326
728673	LOC728673	uncharacterized LOC728673	-1.54514	0.0975929	-4.89257	6.68e-05	0.00384111	1.62682
5355	PLP2	proteolipid protein 2	1.48468	4.75371	4.884	6.82e-05	0.00390747	0.941533
25829	TMEM184B	transmembrane protein 184B	0.660523	6.81616	4.88289	6.84e-05	0.00390747	0.835708
29091	STXBP6	syntaxin binding protein 6	1.64027	4.3967	4.88167	6.86e-05	0.00390747	0.966897
85352	SHISAL1	shisa like 1	-1.08609	4.60749	-4.88015	6.89e-05	0.00390747	0.922368
27163	NAAA	N-acylethanolamine acid amidase	1.15867	2.95958	4.87898	6.91e-05	0.00390747	1.3013
56660	KCNK12	potassium two pore domain channel subfamily K member 12	1.32973	3.97592	4.8784	6.92e-05	0.00390747	1.24475
2114	ETS2	ETS proto-oncogene 2, transcription factor	1.48187	5.43358	4.87513	6.97e-05	0.00392742	0.9125
8471	IRS4	insulin receptor substrate 4	-1.82242	3.57829	-4.87141	7.04e-05	0.00395188	1.0404
57369	GJD2	gap junction protein delta 2	-1.73143	0.823981	-4.86096	7.22e-05	0.00404231	1.4143
23765	IL17RA	interleukin 17 receptor A	0.883598	4.14197	4.85483	7.33e-05	0.00408688	1.05361
9068	ANGPTL1	angiopoietin like 1	2.76892	1.35158	4.85333	7.35e-05	0.00408688	1.31813
283755	HERC2P3	hect domain and RLD 2 pseudogene 3	-1.70101	2.43678	-4.85208	7.38e-05	0.00408688	1.20318
79962	DNAJC22	DnaJ heat shock protein family (Hsp40) member C22	1.9262	1.08064	4.85181	7.38e-05	0.00408688	1.44378
93035	PKHD1L1	PKHD1 like 1	3.85911	0.0586664	4.84929	7.43e-05	0.00410059	1.41394
9468	PCYT1B	phosphate cytidylyltransferase 1, choline, beta	-1.24163	4.59516	-4.84797	7.45e-05	0.00410224	0.933273
5317	PKP1	plakophilin 1	3.18641	2.62218	4.84599	7.49e-05	0.00411058	1.14114
6705	SPRR2F	small proline rich protein 2F	6.54977	-2.06243	4.84147	7.57e-05	0.00414452	1.67575
101928530	LOC101928530	uncharacterized LOC101928530	-2.44157	-2.37296	-4.83986	7.6e-05	0.00414611	1.66976
57718	PPP4R4	protein phosphatase 4 regulatory subunit 4	-1.16792	2.50905	-4.83903	7.61e-05	0.00414611	1.25269
51303	FKBP11	FKBP prolyl isomerase 11	1.61764	5.02036	4.83757	7.64e-05	0.00414943	0.834684
93273	LEMD1	LEM domain containing 1	-1.39729	2.32745	-4.83612	7.67e-05	0.00415262	1.17439
643650	LINC00842	long intergenic non-protein coding RNA 842	3.55277	-0.743232	4.82899	7.8e-05	0.00420423	1.59555
285093	RTP5	receptor transporter protein 5 (putative)	-2.30584	-1.40069	-4.82881	7.81e-05	0.00420423	1.50826
10553	HTATIP2	HIV-1 Tat interactive protein 2	1.4867	2.75184	4.82443	7.89e-05	0.00423779	1.34527
653635	WASH7P	WASP family homolog 7, pseudogene	-0.842792	4.47903	-4.82237	7.93e-05	0.0042475	0.790483
140612	ZFP28	ZFP28 zinc finger protein	0.86371	3.55041	4.82117	7.95e-05	0.00424836	1.03883
115123	MARCHF3	membrane associated ring-CH-type finger 3	1.11848	4.45993	4.81846	8.01e-05	0.00426492	0.864656
51474	LIMA1	LIM domain and actin binding 1	1.16574	5.81312	4.81216	8.13e-05	0.00430883	0.760354
8273	SLC10A3	solute carrier family 10 member 3	1.21481	4.39704	4.81205	8.13e-05	0.00430883	0.844083
1825	DSC3	desmocollin 3	2.68944	4.08767	4.80985	8.18e-05	0.00432038	0.802706
2159	F10	coagulation factor X	1.5637	3.01729	4.80561	8.26e-05	0.00433666	0.953599
101410534	DLGAP1-AS4	DLGAP1 antisense RNA 4	4.43117	-2.99395	4.80541	8.27e-05	0.00433666	1.57595
79674	VEPH1	ventricular zone expressed PH domain containing 1	-1.36657	3.12508	-4.80501	8.27e-05	0.00433666	1.01815
145978	LINC00052	long intergenic non-protein coding RNA 52	-2.85788	-2.09345	-4.8006	8.36e-05	0.00437202	1.54157
3069	HDLBP	high density lipoprotein binding protein	0.903976	9.26533	4.79778	8.42e-05	0.0043905	0.653312
333	APLP1	amyloid beta precursor like protein 1	-0.934899	7.41001	-4.79409	8.5e-05	0.00441845	0.628973
1992	SERPINB1	serpin family B member 1	2.17351	3.03277	4.7928	8.52e-05	0.00442076	1.17708
57348	TTYH1	tweety family member 1	-1.13695	5.30059	-4.78963	8.59e-05	0.00444333	0.640238
1641	DCX	doublecortin	-1.72363	6.54182	-4.78659	8.65e-05	0.00446471	0.609685
390213	DOC2GP	double C2 domain gamma, pseudogene	-1.008	1.27402	-4.78525	8.68e-05	0.00446762	1.1737
400618	SOX9-AS1	SOX9 antisense RNA 1	-1.45909	0.878511	-4.78402	8.71e-05	0.00446934	1.22707
100616249	MIR4768	microRNA 4768	-3.10068	-3.28141	-4.76893	9.04e-05	0.00462507	1.51066
197358	NLRC3	NLR family CARD domain containing 3	1.40437	1.14737	4.76712	9.08e-05	0.00463347	1.32463
4005	LMO2	LIM domain only 2	-1.5318	4.21855	-4.76448	9.14e-05	0.00465138	0.668791
7058	THBS2	thrombospondin 2	2.06631	5.58423	4.75813	9.28e-05	0.00470345	0.633755
100506469	TMEM147-AS1	TMEM147 antisense RNA 1	-1.0308	3.38549	-4.75781	9.29e-05	0.00470345	0.889508
8613	PLPP3	phospholipid phosphatase 3	1.15786	6.71646	4.75416	9.37e-05	0.00473332	0.519989
57333	RCN3	reticulocalbin 3	2.55975	6.1785	4.74413	9.6e-05	0.00483157	0.547859
102724843	LOC102724843	uncharacterized LOC102724843	-0.906043	2.8344	-4.74361	9.61e-05	0.00483157	0.938154
7980	TFPI2	tissue factor pathway inhibitor 2	3.26514	4.49575	4.7419	9.65e-05	0.00483157	0.805038
7299	TYR	tyrosinase	-2.22067	2.76935	-4.74157	9.66e-05	0.00483157	0.558423
5768	QSOX1	quiescin sulfhydryl oxidase 1	1.1961	7.09745	4.7388	9.73e-05	0.00485196	0.481613
171391	LOC171391	uncharacterized LOC171391	-0.955897	2.63733	-4.73743	9.76e-05	0.00485592	0.903835
11122	PTPRT	protein tyrosine phosphatase receptor type T	-6.41072	-0.0240566	-4.7349	9.82e-05	0.00487375	1.30984
50507	NOX4	NADPH oxidase 4	1.61858	2.0041	4.73133	9.91e-05	0.00490404	0.943266
283417	DPY19L2	dpy-19 like 2	-1.1987	2.38856	-4.72958	9.95e-05	0.00491262	0.874818
642946	FLVCR1-DT	FLVCR1 divergent transcript	1.87111	1.66043	4.72719	0.000100075	0.00492908	1.26958
441242	LOC441242	uncharacterized LOC441242	-0.897518	1.35833	-4.71619	0.000102805	0.00505082	1.06163
10336	PCGF3	polycomb group ring finger 3	-0.430628	6.50718	-4.71152	0.000103985	0.00509603	0.416444
64641	EBF2	EBF transcription factor 2	-1.51561	1.72528	-4.70607	0.000105383	0.00515166	0.677376
340273	ABCB5	ATP binding cassette subfamily B member 5	-3.29383	-3.19409	-4.70379	0.000105972	0.00516558	1.36582
6441	SFTPD	surfactant protein D	3.07092	1.49312	4.70293	0.000106194	0.00516558	0.93542
5350	PLN	phospholamban	3.54593	-1.13709	4.69664	0.000107841	0.00523268	1.26152
26301	GBGT1	globoside alpha-1,3-N-acetylgalactosaminyltransferase 1 (FORS blood group)	1.9494	3.45902	4.69376	0.000108603	0.00525666	0.702967
11117	EMILIN1	elastin microfibril interfacer 1	2.26139	5.91508	4.68887	0.000109912	0.00530692	0.391192
80975	TMPRSS5	transmembrane serine protease 5	-1.51282	2.70849	-4.68755	0.000110267	0.00531098	0.712196
1051	CEBPB	CCAAT enhancer binding protein beta	1.63509	3.87989	4.68525	0.000110889	0.00532782	0.649157
25849	PARM1	prostate androgen-regulated mucin-like protein 1	2.33728	5.63161	4.6834	0.000111392	0.00533894	0.401755
4565	TRNI	tRNA	-1.80855	0.466417	-4.68069	0.000112136	0.00536145	1.1149
10180	RBM6	RNA binding motif protein 6	-0.701637	7.25813	-4.67472	0.000113784	0.00542704	0.322093
22979	EFR3B	EFR3 homolog B	-0.998748	5.64649	-4.67322	0.000114203	0.00543381	0.35197
1909	EDNRA	endothelin receptor type A	1.65754	3.29462	4.67057	0.000114947	0.00544562	0.638222
100507533	SOX21-AS1	SOX21 antisense divergent transcript 1	-2.4706	1.51988	-4.66955	0.000115234	0.00544562	1.00234
5272	SERPINB9	serpin family B member 9	1.76717	5.45111	4.66937	0.000115285	0.00544562	0.449415
653145	ANXA8	annexin A8	3.37357	1.10785	4.66276	0.000117165	0.0055211	0.795023
5119	CHMP1A	charged multivesicular body protein 1A	0.474694	6.52991	4.66161	0.000117498	0.00552352	0.299734
4256	MGP	matrix Gla protein	2.9576	5.32473	4.65877	0.000118315	0.00553781	0.29763
113878	DTX2	deltex E3 ubiquitin ligase 2	1.11231	3.11289	4.6586	0.000118367	0.00553781	0.816265
5737	PTGFR	prostaglandin F receptor	2.40685	1.22827	4.65179	0.000120357	0.00561752	0.838206
5327	PLAT	plasminogen activator, tissue type	1.87712	5.20969	4.64656	0.000121907	0.00567636	0.310678
9882	TBC1D4	TBC1 domain family member 4	1.5365	4.2197	4.64554	0.000122211	0.00567702	0.546313
7373	COL14A1	collagen type XIV alpha 1 chain	2.33548	6.18335	4.64369	0.000122767	0.00568936	0.27598
55612	FERMT1	fermitin family member 1	2.36273	1.81249	4.64085	0.000123623	0.00571552	0.928594
79901	CYBRD1	cytochrome b reductase 1	1.39254	5.00055	4.63144	0.000126505	0.005835	0.280791
644246	KANSL1-AS1	KANSL1 antisense RNA 1	-2.76059	-3.16235	-4.62719	0.000127831	0.00587839	1.19357
11170	FAM107A	family with sequence similarity 107 member A	-1.23346	3.46261	-4.6265	0.000128045	0.00587839	0.439389
644649	APOOP5	apolipoprotein O pseudogene 5	-1.52214	0.23949	-4.62437	0.000128715	0.0058902	1.02508
729678	LINC00847	long intergenic non-protein coding RNA 847	-1.22435	3.1127	-4.62378	0.000128903	0.0058902	0.496014
7712	ZNF157	zinc finger protein 157	-1.38903	0.144468	-4.62258	0.00012928	0.00589142	1.06364
9945	GFPT2	glutamine-fructose-6-phosphate transaminase 2	1.67916	6.5165	4.62179	0.000129531	0.00589142	0.227628
4245	MGAT1	alpha-1,3-mannosyl-glycoprotein 2-beta-N-acetylglucosaminyltransferase	0.757782	6.69112	4.61566	0.000131493	0.00596678	0.183103
4745	NELL1	neural EGFL like 1	1.93699	1.69789	4.60206	0.000135946	0.0061546	0.597899
170082	TCEANC	transcription elongation factor A N-terminal and central domain containing	-0.930914	2.17591	-4.59289	0.000139035	0.00627996	0.668828
23643	LY96	lymphocyte antigen 96	3.31486	-0.831989	4.58967	0.000140137	0.00631517	1.05325
5167	ENPP1	ectonucleotide pyrophosphatase/phosphodiesterase 1	2.2902	4.79761	4.58681	0.000141123	0.00634398	0.267699
5754	PTK7	protein tyrosine kinase 7 (inactive)	1.25157	8.18992	4.58594	0.000141423	0.00634398	0.114112
81928	CABLES2	Cdk5 and Abl enzyme substrate 2	-0.640294	4.72298	-4.57801	0.000144199	0.00644864	0.183602
102724219	LOC102724219	uncharacterized LOC102724219	-0.941988	2.85168	-4.5774	0.000144414	0.00644864	0.549908
90050	FAM181A	family with sequence similarity 181 member A	-1.55124	0.773271	-4.57516	0.000145209	0.0064694	0.578587
4062	LY6H	lymphocyte antigen 6 family member H	-1.58034	3.61394	-4.5674	0.000147998	0.00657869	0.147422
4155	MBP	myelin basic protein	1.37608	3.28986	4.56377	0.000149322	0.00662073	0.488632
63976	PRDM16	PR/SET domain 16	-1.76216	3.62074	-4.56296	0.000149619	0.00662073	0.227709
5582	PRKCG	protein kinase C gamma	-1.46236	4.22669	-4.56084	0.000150397	0.00662699	0.25517
9560	CCL4L2	C-C motif chemokine ligand 4 like 2	3.98028	-3.23795	4.56073	0.000150437	0.00662699	1.03602
57529	RTL9	retrotransposon Gag like 9	-1.46124	0.72993	-4.55933	0.000150956	0.00663495	0.710725
81889	FAHD1	fumarylacetoacetate hydrolase domain containing 1	0.727275	4.2953	4.55552	0.000152371	0.00668218	0.243316
340348	TSPAN33	tetraspanin 33	-0.864494	4.56057	-4.5463	0.000155855	0.00681972	0.233604
116372	LYPD1	LY6/PLAUR domain containing 1	-1.22452	2.87172	-4.54375	0.000156832	0.00684719	0.238412
924	CD7	CD7 molecule	2.2816	0.385035	4.54262	0.000157266	0.00685084	0.784848
647087	STMP1	short transmembrane mitochondrial protein 1	-0.518098	5.68976	-4.54052	0.000158077	0.00685703	0.0315468
3162	HMOX1	heme oxygenase 1	2.31289	4.17312	4.54044	0.000158107	0.00685703	0.421823
57636	ARHGAP23	Rho GTPase activating protein 23	0.748691	3.31947	4.53413	0.000160573	0.00694857	0.361577
153478	PLEKHG4B	pleckstrin homology and RhoGEF domain containing G4B	-0.797224	5.58816	-4.53021	0.000162126	0.00699642	0.015858
4969	OGN	osteoglycin	2.56908	2.91613	4.52954	0.000162392	0.00699642	0.0911745
57761	TRIB3	tribbles pseudokinase 3	1.4627	5.15027	4.52778	0.000163095	0.0070113	0.0120827
9532	BAG2	BCL2 associated athanogene 2	1.53458	3.53026	4.52028	0.00016612	0.00712571	0.375032
79727	LIN28A	lin-28 homolog A	-2.21036	2.68889	-4.51819	0.000166972	0.00714664	0.789031
57016	AKR1B10	aldo-keto reductase family 1 member B10	2.96291	-0.196901	4.51608	0.00016784	0.00715526	0.812947
55321	TMEM74B	transmembrane protein 74B	-1.78327	3.84185	-4.51593	0.000167904	0.00715526	0.147584
871	SERPINH1	serpin family H member 1	1.5926	9.26899	4.51479	0.000168373	0.00715971	-0.035985
7518	XRCC4	X-ray repair cross complementing 4	2.00093	4.34816	4.50848	0.000170998	0.00724576	0.149952
340542	BEX5	brain expressed X-linked 5	-1.99828	2.88109	-4.50815	0.000171136	0.00724576	0.344741
54829	ASPN	asporin	1.72072	2.92686	4.50527	0.000172351	0.00728145	0.0309234
653689	GSTT2B	glutathione S-transferase theta 2B (gene/pseudogene)	2.75628	1.90532	4.5036	0.000173054	0.00729544	0.728277
121506	ERP27	endoplasmic reticulum protein 27	2.90656	-0.300607	4.50173	0.000173851	0.00731332	0.795504
54407	SLC38A2	solute carrier family 38 member 2	1.08249	7.92661	4.50054	0.000174359	0.00731898	-0.102533
340596	LHFPL1	LHFPL tetraspan subfamily member 1	-2.18351	0.356947	-4.49507	0.000176714	0.00740198	0.684923
102723547	CSAG2	CSAG family member 2	-2.9229	-2.47683	-4.48287	0.000182083	0.00760294	0.865533
375260	WASH2P	WASP family homolog 2, pseudogene	-0.746424	4.84618	-4.48241	0.000182288	0.00760294	-0.0731748
101929959	LOC101929959	ribosome biogenesis protein BMS1 homolog	-0.858486	1.9044	-4.4797	0.000183502	0.00763733	0.387567
258	AMBN	ameloblastin	-3.64041	-1.07098	-4.47591	0.000185214	0.00769227	0.599996
101669762	BLACAT1	bladder cancer associated transcript 1	-0.853817	3.56678	-4.47274	0.000186662	0.00773602	0.13245
349196	LINC00965	long intergenic non-protein coding RNA 965	-2.89973	-3.33394	-4.47011	0.000187868	0.00776957	0.834656
57571	CARNS1	carnosine synthase 1	1.47333	3.10724	4.46594	0.0001898	0.00783294	0.0675952
653333	FAM86B2	family with sequence similarity 86 member B2	-1.65967	-0.829747	-4.46135	0.000191952	0.00789187	0.707703
744	MPPED2	metallophosphoesterase domain containing 2	-1.50767	4.6131	-4.46117	0.000192033	0.00789187	-0.0850119
3791	KDR	kinase insert domain receptor	2.89233	6.19089	4.46029	0.00019245	0.00789248	-0.114736
6747	SSR3	signal sequence receptor subunit 3	0.903958	6.97827	4.45898	0.000193068	0.00790127	-0.202038
375295	LINC01116	long intergenic non-protein coding RNA 1116	3.23589	-1.71582	4.4561	0.000194438	0.00791906	0.765745
102723508	KANTR	KDM5C adjacent transcript	0.807869	3.75846	4.45525	0.000194843	0.00791906	0.148659
51715	RAB23	RAB23, member RAS oncogene family	1.40714	4.74803	4.45498	0.000194972	0.00791906	-0.0164262
1572	CYP2F1	cytochrome P450 family 2 subfamily F member 1	-2.92354	-2.48942	-4.45396	0.000195463	0.00791906	0.778255
126823	KLHDC9	kelch domain containing 9	-1.08743	3.21193	-4.45383	0.000195522	0.00791906	0.0904325
5831	PYCR1	pyrroline-5-carboxylate reductase 1	1.01257	7.16395	4.4529	0.000195971	0.00792086	-0.221037
6240	RRM1	ribonucleotide reductase catalytic subunit M1	-0.548259	6.75192	-4.45125	0.000196764	0.00793654	-0.222416
6050	RNH1	ribonuclease/angiogenin inhibitor 1	0.898201	6.04225	4.45008	0.000197332	0.00794314	-0.206732
3459	IFNGR1	interferon gamma receptor 1	0.672532	5.44677	4.44611	0.000199262	0.00800436	-0.154129
23371	TNS2	tensin 2	1.16108	4.60654	4.44448	0.000200062	0.00802007	-0.128213
1288	COL4A6	collagen type IV alpha 6 chain	-1.68705	6.51684	-4.44141	0.000201573	0.00803874	-0.240102
567	B2M	beta-2-microglobulin	1.43967	7.24998	4.4413	0.000201628	0.00803874	-0.247304
170302	ARX	aristaless related homeobox	-2.78214	2.91537	-4.44104	0.000201758	0.00803874	-0.0819946
10272	FSTL3	follistatin like 3	1.89068	5.33759	4.43718	0.000203675	0.00809867	-0.174907
100289178	GNG12-AS1	GNG12, DIRAS3 and WLS antisense RNA 1	-1.49514	0.1378	-4.43566	0.000204436	0.00810861	0.385493
84966	IGSF21	immunoglobin superfamily member 21	-1.45914	4.41314	-4.43438	0.000205077	0.00810861	-0.098967
729614	FLJ37453	uncharacterized LOC729614	-0.769396	3.34451	-4.43421	0.000205166	0.00810861	0.0165556
11314	CD300A	CD300a molecule	2.86623	0.868367	4.43283	0.00020586	0.00811968	0.479343
2707	GJB3	gap junction protein beta 3	2.53471	-0.859296	4.42912	0.000207744	0.00815323	0.693697
1800	DPEP1	dipeptidase 1	2.75024	0.867357	4.42848	0.00020807	0.00815323	0.516148
8407	TAGLN2	transgelin 2	0.875647	7.48152	4.42781	0.000208409	0.00815323	-0.283236
147804	TPM3P9	tropomyosin 3 pseudogene 9	0.617512	3.57755	4.42687	0.000208893	0.00815323	0.172851
116154	PHACTR3	phosphatase and actin regulator 3	-2.11836	2.17558	-4.42627	0.000209198	0.00815323	0.0416089
154075	SAMD3	sterile alpha motif domain containing 3	-1.37454	1.72288	-4.42626	0.000209207	0.00815323	0.214697
1036	CDO1	cysteine dioxygenase type 1	-0.957928	5.90175	-4.42517	0.000209763	0.00815869	-0.281549
8573	CASK	calcium/calmodulin dependent serine protein kinase	-0.679307	6.77834	-4.42386	0.000210443	0.00816893	-0.291658
28984	RGCC	regulator of cell cycle	2.56149	1.20621	4.42004	0.000212423	0.00822951	0.258302
220979	C10orf25	chromosome 10 open reading frame 25	1.00209	1.93062	4.41545	0.000214829	0.00830629	0.296415
79096	C11orf49	chromosome 11 open reading frame 49	-0.545625	5.95562	-4.4125	0.000216387	0.00835008	-0.307142
84284	NTPCR	nucleoside-triphosphatase, cancer-related	-0.848378	5.05587	-4.41095	0.000217214	0.00836227	-0.199344
4241	MELTF	melanotransferrin	1.65367	4.00551	4.4103	0.000217556	0.00836227	-0.0713139
83696	TRAPPC9	trafficking protein particle complex 9	-0.462936	5.35192	-4.40676	0.000219456	0.00841879	-0.284217
5360	PLTP	phospholipid transfer protein	1.46896	8.07323	4.40585	0.000219944	0.00842104	-0.325115
25959	KANK2	KN motif and ankyrin repeat domains 2	1.02913	5.50716	4.40354	0.000221198	0.00845254	-0.252009
102723897	WASH9P	WAS protein family homolog 9, pseudogene	-0.722693	4.87875	-4.39611	0.000225264	0.00857682	-0.289567
9495	AKAP5	A-kinase anchoring protein 5	1.53918	3.15327	4.396	0.000225326	0.00857682	0.0425609
715	C1R	complement C1r	1.80478	6.49691	4.38943	0.000228986	0.00868522	-0.363971
283232	TMEM80	transmembrane protein 80	-0.479224	3.98297	-4.38872	0.000229386	0.00868522	-0.205552
55893	ZNF395	zinc finger protein 395	0.751348	6.17952	4.38852	0.000229503	0.00868522	-0.36419
9368	SLC9A3R1	SLC9A3 regulator 1	1.32034	6.67143	4.38468	0.000231675	0.00875052	-0.38017
84667	HES7	hes family bHLH transcription factor 7	-2.13322	1.03533	-4.38225	0.000233056	0.00878575	0.228146
56905	C15orf39	chromosome 15 open reading frame 39	0.938888	5.03749	4.37851	0.000235206	0.00884301	-0.254401
154860	FEZF1-AS1	FEZF1 antisense RNA 1	-2.2926	3.36913	-4.37804	0.000235477	0.00884301	-0.233277
6590	SLPI	secretory leukocyte peptidase inhibitor	3.10373	3.01234	4.37318	0.0002383	0.00893192	-0.090607
4576	TRNT	tRNA	2.04514	1.61263	4.37025	0.000240025	0.0089794	0.350662
79827	CLMP	CXADR like membrane protein	1.50391	4.0889	4.36445	0.000243463	0.00909069	-0.0675149
3067	HDC	histidine decarboxylase	-1.83436	-0.145963	-4.36319	0.000244215	0.00909959	0.242469
6696	SPP1	secreted phosphoprotein 1	3.41036	6.16509	4.3625	0.00024463	0.00909959	-0.310601
100130717	HDHD5-AS1	HDHD5 antisense RNA 1	-1.89161	-0.543407	-4.36154	0.00024521	0.00910291	0.436173
2617	GARS1	glycyl-tRNA synthetase 1	0.844056	7.83649	4.36081	0.000245648	0.00910291	-0.444789
896	CCND3	cyclin D3	0.878559	5.37347	4.358	0.000247345	0.00914848	-0.390645
728695	SPANXB1	SPANX family member B1	2.78026	-3.21588	4.35709	0.000247902	0.00915182	0.583645
85027	SMIM3	small integral membrane protein 3	1.73653	5.07682	4.35399	0.000249789	0.00920415	-0.394827
339768	ESPNL	espin like	2.1718	1.1836	4.34495	0.000255396	0.00939311	0.315397
91373	UAP1L1	UDP-N-acetylglucosamine pyrophosphorylase 1 like 1	1.21241	4.31895	4.34386	0.000256076	0.00940049	-0.233166
115701	ALPK2	alpha kinase 2	2.36705	4.00945	4.34275	0.000256779	0.00940867	-0.202353
54602	NDFIP2	Nedd4 family interacting protein 2	1.05724	4.48713	4.3397	0.000258705	0.00945322	-0.278941
389741	GLIDR	glioblastoma down-regulated RNA	-1.42201	1.53811	-4.3393	0.000258959	0.00945322	0.118616
4033	LRMP	lymphoid restricted membrane protein	1.79187	-0.966785	4.33663	0.000260662	0.00949769	0.438738
9424	KCNK6	potassium two pore domain channel subfamily K member 6	2.11892	3.31155	4.33581	0.000261188	0.00949918	-0.0669188
5190	PEX6	peroxisomal biogenesis factor 6	-0.889369	5.01648	-4.33446	0.000262051	0.00950286	-0.425644
254102	EHBP1L1	EH domain binding protein 1 like 1	1.31709	4.1617	4.33402	0.000262338	0.00950286	-0.232686
10500	SEMA6C	semaphorin 6C	-0.776118	5.53193	-4.33298	0.000263003	0.00950286	-0.474473
29094	LGALSL	galectin like	-0.590321	5.17942	-4.33264	0.000263228	0.00950286	-0.402183
7490	WT1	WT1 transcription factor	4.02562	-2.30401	4.33022	0.000264791	0.00954171	0.528515
728113	ANXA8L1	annexin A8 like 1	3.18991	2.3465	4.32946	0.000265289	0.00954212	-0.302004
1756	DMD	dystrophin	-1.09922	4.85053	-4.32727	0.000266716	0.00957588	-0.4265
548644	POLR2J3	RNA polymerase II subunit J3	0.564409	4.64842	4.32591	0.000267608	0.00958448	-0.387258
9481	SLC25A27	solute carrier family 25 member 27	-0.933201	3.96229	-4.32542	0.000267933	0.00958448	-0.338341
105370579	LOC105370579	uncharacterized LOC105370579	-1.09289	0.139332	-4.32388	0.000268941	0.00960302	0.23562
9537	TP53I11	tumor protein p53 inducible protein 11	-0.779774	7.33926	-4.31708	0.00027347	0.00974698	-0.552563
6658	SOX3	SRY-box transcription factor 3	-2.18396	3.26202	-4.31403	0.000275522	0.00977936	-0.276401
10599	SLCO1B1	solute carrier organic anion transporter family member 1B1	-2.37528	-2.3756	-4.31309	0.000276157	0.00977936	0.452154
5880	RAC2	Rac family small GTPase 2	3.29322	2.32028	4.31302	0.000276209	0.00977936	0.0740405
2059	EPS8	epidermal growth factor receptor pathway substrate 8	1.26013	4.61669	4.31277	0.000276374	0.00977936	-0.454496
55630	SLC39A4	solute carrier family 39 member 4	2.81962	0.460284	4.31015	0.000278156	0.0098096	0.407494
2323	FLT3LG	fms related tyrosine kinase 3 ligand	1.46324	1.42783	4.30941	0.000278663	0.0098096	0.194413
130497	OSR1	odd-skipped related transcription factor 1	3.76386	0.485468	4.30931	0.00027873	0.0098096	0.217894
5118	PCOLCE	procollagen C-endopeptidase enhancer	1.92228	6.62009	4.30293	0.000283128	0.00994654	-0.580234
10941	UGT2A1	UDP glucuronosyltransferase family 2 member A1 complex locus	-2.55676	-3.79301	-4.29984	0.000285284	0.0099778	0.451274
729887	NA	NA	-1.50818	-0.124668	-4.29911	0.000285795	0.0099778	0.200445
6238	RRBP1	ribosome binding protein 1	1.33542	7.43367	4.299	0.000285876	0.0099778	-0.595605
9071	CLDN10	claudin 10	-1.84231	2.57064	-4.29874	0.000286054	0.0099778	0.107951
101927021	LOC101927021	uncharacterized LOC101927021	-0.656106	2.19497	-4.29761	0.000286849	0.00998774	-0.128489
94015	TTYH2	tweety family member 2	0.958263	4.5351	4.29492	0.00028875	0.0100287	-0.487277
9528	TMEM59	transmembrane protein 59	0.683071	7.35563	4.29304	0.000290084	0.0100287	-0.612197
102724334	LOC102724334	histone H2B type F-S-like	1.63322	1.03429	4.29264	0.00029037	0.0100287	0.0794088
159963	SLC5A12	solute carrier family 5 member 12	2.19747	2.02708	4.29177	0.000290988	0.0100287	-0.298062
139411	PTCHD1	patched domain containing 1	-1.21512	2.27039	-4.29143	0.000291234	0.0100287	-0.104207
221241	LINC00305	long intergenic non-protein coding RNA 305	2.94877	-1.50178	4.29002	0.000292243	0.0100287	0.326335
64114	TMBIM1	transmembrane BAX inhibitor motif containing 1	1.56936	5.43435	4.28897	0.000292992	0.0100287	-0.514626
2566	GABRG2	gamma-aminobutyric acid type A receptor gamma2 subunit	-2.02064	1.97368	-4.28835	0.000293445	0.0100287	-0.132407
2000	ELF4	E74 like ETS transcription factor 4	1.42446	3.71716	4.28703	0.000294392	0.0100287	-0.322214
11259	FILIP1L	filamin A interacting protein 1 like	1.97732	4.09521	4.2868	0.000294562	0.0100287	-0.481716
102546175	LINC01338	long intergenic non-protein coding RNA 1338	-1.97669	-2.12177	-4.28603	0.000295116	0.0100287	0.342822
83693	HSDL1	hydroxysteroid dehydrogenase like 1	-0.730737	6.39667	-4.28575	0.000295316	0.0100287	-0.615331
116985	ARAP1	ArfGAP with RhoGAP domain, ankyrin repeat and PH domain 1	0.827678	6.33385	4.28556	0.000295456	0.0100287	-0.606595
51226	COPZ2	coatomer protein complex subunit zeta 2	2.26939	3.28315	4.28548	0.000295514	0.0100287	-0.463314
658	BMPR1B	bone morphogenetic protein receptor type 1B	-1.33928	2.07368	-4.28523	0.000295698	0.0100287	-0.123795
84752	B3GNT9	UDP-GlcNAc:betaGal beta-1,3-N-acetylglucosaminyltransferase 9	1.29821	4.3473	4.28211	0.000297969	0.0100882	-0.464594
10531	PITRM1	pitrilysin metallopeptidase 1	0.489853	5.96631	4.28132	0.00029855	0.0100905	-0.607961
10253	SPRY2	sprouty RTK signaling antagonist 2	0.76767	5.85783	4.27823	0.000300817	0.0101496	-0.555503
57127	RHBG	Rh family B glycoprotein (gene/pseudogene)	2.58294	-0.766001	4.27554	0.000302809	0.0101992	0.354138
3574	IL7	interleukin 7	1.73212	0.680053	4.27465	0.000303476	0.0102042	0.172785
80760	ITIH5	inter-alpha-trypsin inhibitor heavy chain 5	1.02355	4.25953	4.27317	0.000304572	0.0102165	-0.514946
11010	GLIPR1	GLI pathogenesis related 1	2.86018	3.26655	4.27264	0.000304973	0.0102165	-0.342517
25923	ATL3	atlastin GTPase 3	1.07515	5.13449	4.27187	0.000305545	0.0102165	-0.506336
54827	NXPE4	neurexophilin and PC-esterase domain family member 4	2.55614	-2.51422	4.27094	0.000306246	0.0102165	0.28329
29944	PNMA3	PNMA family member 3	-0.968593	3.63458	-4.27067	0.000306449	0.0102165	-0.399323
100129792	CCDC152	coiled-coil domain containing 152	-2.95806	1.01603	-4.26965	0.000307217	0.0102247	0.0611392
121260	SLC15A4	solute carrier family 15 member 4	-2.40759	3.26461	-4.26793	0.00030852	0.0102507	-0.328035
283130	SLC25A45	solute carrier family 25 member 45	2.09144	0.635497	4.26635	0.000309712	0.0102729	0.163308
51257	MARCHF2	membrane associated ring-CH-type finger 2	-0.719209	4.72242	-4.26344	0.000311932	0.0103108	-0.53548
147011	PROCA1	protein interacting with cyclin A1	-1.0407	3.83992	-4.26321	0.000312108	0.0103108	-0.382563
101926964	LOC101926964	uncharacterized LOC101926964	-1.32495	-0.538665	-4.26279	0.000312433	0.0103108	0.119323
6447	SCG5	secretogranin V	-1.60398	2.23364	-4.26166	0.000313296	0.0103219	-0.161007
3363	HTR7	5-hydroxytryptamine receptor 7	1.5763	1.03766	4.26006	0.000314529	0.0103392	0.206095
29927	SEC61A1	SEC61 translocon alpha 1 subunit	0.829287	8.25753	4.25961	0.000314875	0.0103392	-0.682429
126364	LRRC25	leucine rich repeat containing 25	4.59548	-0.535925	4.25746	0.00031654	0.0103765	0.338971
255743	NPNT	nephronectin	2.43415	5.26312	4.25669	0.000317145	0.010379	-0.676084
338773	TMEM119	transmembrane protein 119	1.95343	2.9292	4.25542	0.000318131	0.0103939	-0.375204
317649	EIF4E3	eukaryotic translation initiation factor 4E family member 3	-0.993819	4.22842	-4.25282	0.000320165	0.0104423	-0.448744
6422	SFRP1	secreted frizzled related protein 1	-1.35455	7.89618	-4.25217	0.000320677	0.0104423	-0.706187
3709	ITPR2	inositol 1,4,5-trisphosphate receptor type 2	2.08088	4.11873	4.25142	0.000321269	0.0104442	-0.426249
122953	JDP2	Jun dimerization protein 2	1.2568	4.78113	4.24634	0.000325296	0.0105576	-0.567213
11173	ADAMTS7	ADAM metallopeptidase with thrombospondin type 1 motif 7	-0.755856	5.91207	-4.24513	0.000326263	0.0105715	-0.692432
5318	PKP2	plakophilin 2	1.88248	4.66134	4.24065	0.000329869	0.0106707	-0.539729
152877	FAM53A	family with sequence similarity 53 member A	1.10932	1.66323	4.23742	0.000332491	0.0107377	-0.0913204
283349	RASSF3	Ras association domain family member 3	1.21788	4.33627	4.23663	0.000333142	0.0107411	-0.453235
5145	PDE6A	phosphodiesterase 6A	3.67741	-1.67535	4.23588	0.00033375	0.010743	0.319968
51652	CHMP3	charged multivesicular body protein 3	1.054	1.4339	4.22832	0.000340001	0.0109263	-0.0385091
2953	GSTT2	glutathione S-transferase theta 2 (gene/pseudogene)	3.16846	0.347107	4.22611	0.000341849	0.0109677	0.208498
80303	EFHD1	EF-hand domain family member D1	-1.07556	4.53378	-4.22162	0.00034563	0.0110709	-0.676393
791114	PWRN1	Prader-Willi region non-protein coding RNA 1	2.39783	-2.14581	4.21699	0.000349579	0.0111761	0.269986
5480	PPIC	peptidylprolyl isomerase C	1.72422	5.05346	4.21607	0.000350373	0.0111761	-0.70403
59284	CACNG7	calcium voltage-gated channel auxiliary subunit gamma 7	-1.4043	6.32931	-4.21577	0.000350624	0.0111761	-0.77533
399665	FAM102A	family with sequence similarity 102 member A	0.945174	5.71673	4.21499	0.000351299	0.0111794	-0.738754
84034	EMILIN2	elastin microfibril interfacer 2	1.79715	4.25454	4.21375	0.000352369	0.0111953	-0.530624
4857	NOVA1	NOVA alternative splicing regulator 1	-0.8846	4.33987	-4.21179	0.000354064	0.0112309	-0.667991
10561	IFI44	interferon induced protein 44	-1.35997	1.2091	-4.20973	0.000355863	0.0112681	-0.379333
55033	FKBP14	FKBP prolyl isomerase 14	1.32024	5.09445	4.20913	0.000356387	0.0112681	-0.716619
3927	LASP1	LIM and SH3 protein 1	0.519218	8.00996	4.20684	0.000358388	0.0113132	-0.819126
3149	HMGB3	high mobility group box 3	-1.09401	6.90304	-4.20572	0.000359375	0.0113261	-0.810565
100287569	LINC00173	long intergenic non-protein coding RNA 173	-1.47241	2.24108	-4.20432	0.000360613	0.0113423	-0.315942
100130311	C17orf107	chromosome 17 open reading frame 107	1.68089	2.62156	4.20383	0.000361047	0.0113423	-0.296146
81578	COL21A1	collagen type XXI alpha 1 chain	2.66846	4.65589	4.20278	0.000361981	0.0113535	-0.761169
22943	DKK1	dickkopf WNT signaling pathway inhibitor 1	2.55732	3.53575	4.19932	0.000365061	0.0114318	-0.634895
4862	NPAS2	neuronal PAS domain protein 2	1.00119	3.74092	4.19834	0.000365939	0.011441	-0.620978
197259	MLKL	mixed lineage kinase domain like pseudokinase	2.77227	0.484268	4.19543	0.000368564	0.0114994	0.150553
165530	CLEC4F	C-type lectin domain family 4 member F	-3.51043	-1.37554	-4.19496	0.000368982	0.0114994	0.0664805
10855	HPSE	heparanase	1.76221	0.466494	4.19313	0.00037065	0.0115331	-4.45e-05
285761	DCBLD1	discoidin, CUB and LCCL domain containing 1	1.06046	3.24726	4.19207	0.000371614	0.0115389	-0.390403
9906	SLC35E2A	solute carrier family 35 member E2A	-0.560499	6.25016	-4.19163	0.000372015	0.0115389	-0.855614
6664	SOX11	SRY-box transcription factor 11	-1.24752	7.38073	-4.19088	0.000372696	0.0115418	-0.85403
9197	SLC33A1	solute carrier family 33 member 1	0.797683	4.12187	4.18878	0.000374619	0.011583	-0.582393
101929428	PTPRD-AS2	PTPRD antisense RNA 2 (head to head)	-2.73057	-3.01013	-4.18639	0.000376821	0.0116328	0.207927
728229	TMEM191B	transmembrane protein 191B	-1.55664	1.5122	-4.18434	0.000378723	0.011658	-0.260164
100505761	RPARP-AS1	RPARP antisense RNA 1	-1.02376	3.07059	-4.18411	0.000378936	0.011658	-0.455952
2635	GBP3	guanylate binding protein 3	3.776	0.214973	4.18359	0.000379422	0.011658	0.0449852
105374297	LOC105374297	uncharacterized LOC105374297	-1.20938	0.501902	-4.18187	0.000381022	0.0116795	-0.153878
115908	CTHRC1	collagen triple helix repeat containing 1	3.08131	3.41758	4.18156	0.000381313	0.0116795	-0.405158
706	TSPO	translocator protein	1.27471	5.43571	4.17538	0.000387137	0.0118394	-0.828418
201191	SAMD14	sterile alpha motif domain containing 14	-0.812863	5.36897	-4.17463	0.000387842	0.0118425	-0.870096
5387	PMS2P3	PMS1 homolog 2, mismatch repair system component pseudogene 3	-1.1436	1.49072	-4.17166	0.000390681	0.0119106	-0.248125
92737	DNER	delta/notch like EGF repeat containing	-1.09871	5.38863	-4.17027	0.000392011	0.0119245	-0.906205
57701	NCKAP5L	NCK associated protein 5 like	0.594521	5.85163	4.1694	0.00039285	0.0119245	-0.883614
8745	ADAM23	ADAM metallopeptidase domain 23	-0.891224	5.03003	-4.16929	0.000392962	0.0119245	-0.812874
1950	EGF	epidermal growth factor	-1.37056	2.66439	-4.16826	0.00039395	0.0119285	-0.447665
55254	TMEM39A	transmembrane protein 39A	0.948966	5.29144	4.16789	0.000394309	0.0119285	-0.821853
116984	ARAP2	ArfGAP with RhoGAP domain, ankyrin repeat and PH domain 2	1.71786	1.39547	4.16537	0.000396756	0.011984	-0.202444
100505894	TMEM161B-AS1	TMEM161B antisense RNA 1	-1.40578	4.33502	-4.16404	0.000398046	0.0120044	-0.755566
113277	TMEM106A	transmembrane protein 106A	1.56838	2.03125	4.16031	0.000401708	0.0120856	-0.350888
100507633	TNKS2-AS1	TNKS2 antisense RNA 1 (head to head)	-2.10749	-1.61643	-4.15993	0.00040208	0.0120856	0.0317946
2217	FCGRT	Fc fragment of IgG receptor and transporter	1.35517	5.70321	4.15942	0.000402585	0.0120856	-0.896942
3679	ITGA7	integrin subunit alpha 7	-1.00994	6.16669	-4.15802	0.000403969	0.0121086	-0.912337
100507433	ZNF571-AS1	ZNF571 antisense RNA 1	1.70699	1.22224	4.15671	0.000405265	0.0121289	-0.151871
4000	LMNA	lamin A/C	1.17204	6.94464	4.1521	0.000409868	0.0122479	-0.953686
29995	LMCD1	LIM and cysteine rich domains 1	2.24602	5.73499	4.15079	0.000411188	0.0122541	-0.931917
79191	IRX3	iroquois homeobox 3	1.72222	2.52645	4.1503	0.000411689	0.0122541	-0.458336
152503	SH3D19	SH3 domain containing 19	1.67594	5.04336	4.14989	0.000412099	0.0122541	-0.783071
192669	AGO3	argonaute RISC catalytic component 3	-0.547563	5.69681	-4.14942	0.000412576	0.0122541	-0.902242
54899	PXK	PX domain containing serine/threonine kinase like	1.01196	4.77447	4.14824	0.000413774	0.01227	-0.857807
339366	ADAMTSL5	ADAMTS like 5	1.6705	2.47939	4.14766	0.000414363	0.01227	-0.461328
3078	CFHR1	complement factor H related 1	2.41501	-1.57412	4.14585	0.000416198	0.0123058	0.0768844
2487	FRZB	frizzled related protein	2.06187	6.98379	4.14514	0.000416921	0.0123086	-0.96174
3908	LAMA2	laminin subunit alpha 2	1.91896	5.45338	4.14316	0.000418957	0.0123337	-0.917623
284339	TMEM145	transmembrane protein 145	-1.23695	4.28961	-4.14309	0.00041903	0.0123337	-0.806834
81565	NDEL1	nudE neurodevelopment protein 1 like 1	0.765644	5.21748	4.14169	0.000420471	0.0123576	-0.870458
3306	HSPA2	heat shock protein family A (Hsp70) member 2	4.09316	4.18405	4.14054	0.000421652	0.0123737	-0.343187
3778	KCNMA1	potassium calcium-activated channel subfamily M alpha 1	1.22939	4.55041	4.13921	0.000423026	0.0123955	-0.859432
101927914	LOC101927914	uncharacterized LOC101927914	-2.74413	-3.0373	-4.13493	0.000427489	0.0125076	0.0759241
101927759	LOC101927759	uncharacterized LOC101927759	-1.11622	1.55415	-4.13297	0.00042955	0.0125421	-0.369264
78990	OTUB2	OTU deubiquitinase, ubiquitin aldehyde binding 2	-0.718336	3.11401	-4.13174	0.000430852	0.0125421	-0.623606
116535	MRGPRF	MAS related GPR family member F	1.76452	2.80246	4.13144	0.000431168	0.0125421	-0.464682
1465	CSRP1	cysteine and glycine rich protein 1	2.21654	5.90918	4.13122	0.000431396	0.0125421	-0.945988
7408	VASP	vasodilator stimulated phosphoprotein	0.683412	5.94113	4.13077	0.00043187	0.0125421	-0.936212
11126	CD160	CD160 molecule	-1.38791	0.527004	-4.12758	0.000435265	0.012622	-0.235144
3075	CFH	complement factor H	1.97412	1.7612	4.12347	0.000439672	0.012731	-0.462966
375593	TRIM73	tripartite motif containing 73	-0.748693	1.77122	-4.1224	0.000440825	0.0127403	-0.507038
4609	MYC	MYC proto-oncogene, bHLH transcription factor	1.50015	5.46325	4.12197	0.000441292	0.0127403	-0.835269
94234	FOXQ1	forkhead box Q1	3.07084	0.0981608	4.1206	0.000442777	0.012752	-0.0290049
57575	PCDH10	protocadherin 10	1.51027	5.49285	4.12039	0.000442998	0.012752	-0.982502
256472	TMEM151A	transmembrane protein 151A	1.18769	4.12562	4.1191	0.000444405	0.0127576	-0.911602
10312	TCIRG1	T cell immune regulator 1, ATPase H+ transporting V0 subunit a3	1.78773	4.70266	4.11902	0.000444494	0.0127576	-0.866602
5923	RASGRF1	Ras protein specific guanine nucleotide releasing factor 1	-1.69703	2.82736	-4.11627	0.000447493	0.0128249	-0.680828
5734	PTGER4	prostaglandin E receptor 4	1.93239	1.51501	4.11541	0.00044844	0.0128332	-0.434202
114899	C1QTNF3	C1q and TNF related 3	1.32226	2.50984	4.11071	0.000453638	0.0129631	-0.651552
90843	TCEAL8	transcription elongation factor A like 8	-0.642207	6.14772	-4.11007	0.000454348	0.0129645	-1.04262
10924	SMPDL3A	sphingomyelin phosphodiesterase acid like 3A	1.06681	2.77033	4.10654	0.000458289	0.013054	-0.714964
26275	HIBCH	3-hydroxyisobutyryl-CoA hydrolase	-0.592787	4.53038	-4.10607	0.000458818	0.013054	-0.883553
55821	ALLC	allantoicase	-2.78827	-3.4025	-4.10262	0.000462719	0.0131459	0.00826203
57613	FAM234B	family with sequence similarity 234 member B	-0.905526	5.37357	-4.10122	0.0004643	0.0131717	-0.984951
6620	SNCB	synuclein beta	-1.52987	4.35633	-4.09931	0.000466488	0.0132147	-0.844815
105369205	NA	NA	-1.18205	3.13083	-4.09598	0.000470303	0.0133035	-0.821723
8630	HSD17B6	hydroxysteroid 17-beta dehydrogenase 6	1.80229	1.45537	4.09272	0.000474074	0.0133909	-0.362966
259236	TMIE	transmembrane inner ear	1.8099	0.906639	4.08621	0.000481695	0.0135748	-0.245606
104644205	ENPP7P13	ectonucleotide pyrophosphatase/phosphodiesterase 7 pseudogene 13	-2.65469	-2.54867	-4.08598	0.00048197	0.0135748	-0.0412536
11249	NXPH2	neurexophilin 2	1.82435	0.989682	4.08404	0.00048427	0.0136148	-0.387077
29931	LINC00312	long intergenic non-protein coding RNA 312	2.08581	1.98171	4.08361	0.000484781	0.0136148	-0.638016
30819	KCNIP2	potassium voltage-gated channel interacting protein 2	-1.09753	3.51877	-4.08152	0.00048726	0.0136616	-0.75872
54675	CRLS1	cardiolipin synthase 1	0.760268	5.60124	4.08104	0.000487839	0.0136616	-1.06335
53358	SHC3	SHC adaptor protein 3	-1.42854	4.42193	-4.07981	0.000489302	0.013683	-1.00958
100132169	WASIR2	WASH and IL9R antisense RNA 2	-2.16527	-1.78994	-4.07843	0.00049096	0.0137098	-0.0879797
4239	MFAP4	microfibril associated protein 4	2.45859	7.71754	4.07757	0.000492001	0.0137193	-1.11229
441502	RPS26P11	ribosomal protein S26 pseudogene 11	-1.09522	3.5093	-4.07584	0.000494089	0.013758	-0.805603
8406	SRPX	sushi repeat containing protein X-linked	1.89479	4.21872	4.07262	0.000497998	0.0138472	-0.9438
7857	SCG2	secretogranin II	1.89346	5.48881	4.0717	0.000499123	0.0138588	-1.14499
575	ADGRB1	adhesion G protein-coupled receptor B1	-1.65032	4.61513	-4.068	0.000503665	0.0139651	-1.04602
65264	UBE2Z	ubiquitin conjugating enzyme E2 Z	0.44265	6.69525	4.06736	0.000504464	0.0139675	-1.14999
79642	ARSJ	arylsulfatase family member J	1.808	2.10358	4.06642	0.000505616	0.0139797	-0.582403
105374301	LOC105374301	mucin-1-like	-1.72225	-1.32025	-4.06467	0.000507791	0.014007	-0.183676
7772	ZNF229	zinc finger protein 229	0.95813	2.71417	4.06439	0.000508145	0.014007	-0.611461
58494	JAM2	junctional adhesion molecule 2	-0.630356	4.98463	-4.0639	0.000508748	0.014007	-1.08066
2152	F3	coagulation factor III, tissue factor	2.03677	5.41697	4.06122	0.0005121	0.0140795	-1.11004
10970	CKAP4	cytoskeleton associated protein 4	1.06698	8.11063	4.06045	0.000513074	0.0140865	-1.1658
1604	CD55	CD55 molecule (Cromer blood group)	1.32484	4.41709	4.059	0.000514898	0.0141027	-0.916671
1523	CUX1	cut like homeobox 1	0.715956	6.99724	4.05883	0.000515103	0.0141027	-1.183
23102	TBC1D2B	TBC1 domain family member 2B	0.947558	5.06322	4.05743	0.000516875	0.0141315	-1.08211
155066	ATP6V0E2	ATPase H+ transporting V0 subunit e2	-0.971184	5.89354	-4.0548	0.000520221	0.0142032	-1.17678
57689	LRRC4C	leucine rich repeat containing 4C	-0.807018	2.98617	-4.05396	0.000521286	0.0142125	-0.970922
337876	CHSY3	chondroitin sulfate synthase 3	2.00404	3.40606	4.05029	0.000525987	0.0143207	-0.967733
1307	COL16A1	collagen type XVI alpha 1 chain	1.85848	6.36628	4.04906	0.000527581	0.0143296	-1.17985
10957	PNRC1	proline rich nuclear receptor coactivator 1	0.742676	6.13207	4.04891	0.000527774	0.0143296	-1.18846
83473	KATNAL2	katanin catalytic subunit A1 like 2	-0.805458	2.46226	-4.04769	0.000529345	0.0143524	-0.725574
6817	SULT1A1	sulfotransferase family 1A member 1	1.04518	2.49556	4.04563	0.000532025	0.0144051	-0.683874
3964	LGALS8	galectin 8	0.594843	4.50576	4.04462	0.000533348	0.014421	-1.06314
6672	SP100	SP100 nuclear antigen	1.63694	2.94197	4.04268	0.000535888	0.0144689	-0.773756
90271	OLMALINC	oligodendrocyte maturation-associated long intergenic non-coding RNA	-0.932272	3.85086	-4.04214	0.000536594	0.0144689	-0.965961
387758	FIBIN	fin bud initiation factor homolog	2.39701	4.62821	4.03903	0.000540693	0.014514	-1.14537
85236	H2BC12	H2B clustered histone 12	1.21518	3.59363	4.03853	0.000541361	0.014514	-0.998584
114798	SLITRK1	SLIT and NTRK like family member 1	-0.974346	2.80599	-4.0384	0.000541524	0.014514	-0.977426
30061	SLC40A1	solute carrier family 40 member 1	3.14935	5.0511	4.03781	0.000542306	0.014514	-1.0899
100289098	GS1-124K5.4	uncharacterized LOC100289098	-1.16455	1.17049	-4.03742	0.000542828	0.014514	-0.570056
63977	PRDM15	PR/SET domain 15	-0.740612	3.60008	-4.03738	0.000542888	0.014514	-0.897766
11341	SCRG1	stimulator of chondrogenesis 1	1.50608	3.40102	4.03695	0.000543453	0.014514	-1.12065
80223	RAB11FIP1	RAB11 family interacting protein 1	0.985107	5.68806	4.03548	0.000545411	0.0145418	-1.18548
55603	TENT5A	terminal nucleotidyltransferase 5A	2.05242	3.94192	4.03506	0.000545974	0.0145418	-0.972695
26220	DGCR5	DiGeorge syndrome critical region gene 5	-1.22822	3.26762	-4.03418	0.000547145	0.0145527	-0.888267
100130519	TMEM221	transmembrane protein 221	-0.846097	2.68783	-4.03364	0.00054787	0.0145527	-0.821264
151534	LBX2-AS1	LBX2 antisense RNA 1	2.2039	0.431034	4.02928	0.00055376	0.0146892	-0.320995
9510	ADAMTS1	ADAM metallopeptidase with thrombospondin type 1 motif 1	1.86849	6.50695	4.02667	0.000557301	0.0147088	-1.24157
4323	MMP14	matrix metallopeptidase 14	1.53374	7.71411	4.02664	0.000557343	0.0147088	-1.25648
100132352	FRG1HP	FSHD region gene 1 family member H, pseudogene	-0.811379	2.38184	-4.0266	0.000557397	0.0147088	-0.769724
158326	FREM1	FRAS1 related extracellular matrix 1	2.70931	4.9743	4.02653	0.000557499	0.0147088	-1.16294
57168	ASPHD2	aspartate beta-hydroxylase domain containing 2	-0.955388	3.34394	-4.02528	0.000559206	0.014734	-0.820943
9061	PAPSS1	3'-phosphoadenosine 5'-phosphosulfate synthase 1	0.842315	7.1137	4.02408	0.000560846	0.0147574	-1.2651
7453	WARS1	tryptophanyl-tRNA synthetase 1	1.23828	6.83208	4.0235	0.000561639	0.0147585	-1.25819
11135	CDC42EP1	CDC42 effector protein 1	1.38434	5.4036	4.02258	0.000562903	0.0147719	-1.17624
84695	LOXL3	lysyl oxidase like 3	0.71694	5.77821	4.02172	0.000564097	0.0147834	-1.25014
7494	XBP1	X-box binding protein 1	1.00986	6.72593	4.01953	0.000567126	0.014843	-1.26959
1129	CHRM2	cholinergic receptor muscarinic 2	2.39198	0.741377	4.01776	0.000569587	0.0148875	-0.534648
400940	LOC400940	uncharacterized LOC400940	-1.56269	-0.98852	-4.01651	0.000571338	0.0149134	-0.384266
2140	EYA3	EYA transcriptional coactivator and phosphatase 3	-0.458545	4.70198	-4.01399	0.000574863	0.0149854	-1.09862
89777	SERPINB12	serpin family B member 12	-2.88833	-3.77585	-4.01302	0.00057623	0.0149959	-0.190789
1635	DCTD	dCMP deaminase	0.635509	6.04913	4.01262	0.000576797	0.0149959	-1.27024
10971	YWHAQ	tyrosine 3-monooxygenase/tryptophan 5-monooxygenase activation protein theta	-0.547711	8.58258	-4.00592	0.000586331	0.0152236	-1.29561
140597	TCEAL2	transcription elongation factor A like 2	-1.47054	4.77564	-4.00371	0.000589517	0.0152762	-1.1837
64847	SPATA20	spermatogenesis associated 20	0.565844	5.98339	4.00319	0.000590259	0.0152762	-1.29742
80206	FHOD3	formin homology 2 domain containing 3	-0.536022	5.30455	-4.00229	0.000591559	0.0152762	-1.25963
9871	SEC24D	SEC24 homolog D, COPII coat complex component	1.42683	6.05195	4.00212	0.000591805	0.0152762	-1.27403
81031	SLC2A10	solute carrier family 2 member 10	1.32913	4.85455	4.00129	0.000593006	0.0152762	-1.19376
165	AEBP1	AE binding protein 1	1.17539	7.59479	4.00128	0.000593031	0.0152762	-1.3179
643253	CCT6P1	chaperonin containing TCP1 subunit 6 pseudogene 1	-0.746659	3.58044	-3.99977	0.000595222	0.0152989	-0.985709
6404	SELPLG	selectin P ligand	1.78179	0.562805	3.9996	0.000595474	0.0152989	-0.52375
8511	MMP23A	matrix metallopeptidase 23A (pseudogene)	1.98479	4.0371	3.99891	0.00059647	0.0153045	-1.11513
108	ADCY2	adenylate cyclase 2	-1.05554	5.26891	-3.99719	0.000598989	0.015349	-1.21099
23646	PLD3	phospholipase D family member 3	0.985614	9.19928	3.99489	0.000602365	0.0154048	-1.29202
10739	RFPL2	ret finger protein like 2	-1.59572	0.512351	-3.9942	0.00060338	0.0154048	-0.609294
83716	CRISPLD2	cysteine rich secretory protein LCCL domain containing 2	2.84226	5.37392	3.99411	0.000603525	0.0154048	-1.29359
3073	HEXA	hexosaminidase subunit alpha	0.739199	6.61372	3.99199	0.000606653	0.0154454	-1.34255
9630	GNA14	G protein subunit alpha 14	1.92289	1.72027	3.99197	0.000606692	0.0154454	-0.514869
57406	ABHD6	abhydrolase domain containing 6	-1.16772	4.80975	-3.99087	0.000608317	0.0154667	-1.23198
54480	CHPF2	chondroitin polymerizing factor 2	1.23793	5.79133	3.98818	0.000612334	0.0155487	-1.31261
439990	LINC00857	long intergenic non-protein coding RNA 857	3.05057	-1.40656	3.98693	0.000614218	0.0155763	-0.264933
8507	ENC1	ectodermal-neural cortex 1	-1.02138	6.57838	-3.98432	0.000618149	0.0156472	-1.35852
2113	ETS1	ETS proto-oncogene 1, transcription factor	2.14044	3.88159	3.98401	0.00061861	0.0156472	-0.955983
3948	LDHC	lactate dehydrogenase C	3.18879	-1.77658	3.98057	0.000623838	0.0157591	-0.241006
54855	TENT5C	terminal nucleotidyltransferase 5C	1.88266	2.93465	3.97994	0.000624805	0.0157632	-0.953687
51497	NELFCD	negative elongation factor complex member C/D	-0.423623	6.21293	-3.97934	0.000625715	0.0157659	-1.36449
150094	SIK1	salt inducible kinase 1	0.815561	3.33749	3.97833	0.00062727	0.0157848	-0.986497
150084	IGSF5	immunoglobulin superfamily member 5	-1.3988	1.48284	-3.97678	0.000629649	0.0158244	-0.614392
554249	LOC554249	uncharacterized LOC554249	-1.54493	-0.612633	-3.97453	0.00063312	0.0158912	-0.444364
54437	SEMA5B	semaphorin 5B	-1.27806	5.91829	-3.97395	0.000634027	0.0158937	-1.33886
26873	OPLAH	5-oxoprolinase, ATP-hydrolysing	1.01471	3.84872	3.97249	0.000636284	0.0158966	-1.05121
1674	DES	desmin	3.58761	4.00156	3.97173	0.000637482	0.0158966	-0.826985
81555	YIPF5	Yip1 domain family member 5	1.04302	5.73463	3.97127	0.000638191	0.0158966	-1.35123
11012	KLK11	kallikrein related peptidase 11	2.91326	-2.09922	3.97117	0.000638352	0.0158966	-0.295446
468	ATF4	activating transcription factor 4	0.698303	8.83452	3.97089	0.000638789	0.0158966	-1.37978
92979	MARCHF9	membrane associated ring-CH-type finger 9	-0.723753	4.89826	-3.97062	0.000639202	0.0158966	-1.31105
134218	DNAJC21	DnaJ heat shock protein family (Hsp40) member C21	0.573155	5.37195	3.97023	0.000639823	0.0158966	-1.28592
646625	URAD	ureidoimidazoline (2-oxo-4-hydroxy-4-carboxy-5-) decarboxylase	3.18754	-2.39647	3.96813	0.000643104	0.0159579	-0.374677
55056	GABPB1-IT1	GABPB1 intronic transcript	-0.665603	3.88508	-3.96729	0.000644435	0.0159707	-1.21549
554203	JPX	JPX transcript, XIST activator	-0.945402	2.78485	-3.96631	0.000645977	0.0159887	-0.910235
100507458	ZNF213-AS1	ZNF213 antisense RNA 1 (head to head)	-0.616695	2.89378	-3.96544	0.000647359	0.0160022	-1.07192
1839	HBEGF	heparin binding EGF like growth factor	1.04976	3.80939	3.96494	0.000648152	0.0160022	-1.12322
643770	LINC02453	long intergenic non-protein coding RNA 2453	-1.96335	-1.40582	-3.96139	0.000653797	0.0161212	-0.359739
126755	LRRC38	leucine rich repeat containing 38	4.01109	-1.02069	3.95986	0.000656244	0.0161612	-0.380208
23225	NUP210	nucleoporin 210	-0.984103	5.78191	-3.9559	0.000662621	0.0162978	-1.35803
5634	PRPS2	phosphoribosyl pyrophosphate synthetase 2	-0.807033	4.50625	-3.95392	0.000665845	0.0163476	-1.22477
8878	SQSTM1	sequestosome 1	0.793494	6.46373	3.95363	0.000666312	0.0163476	-1.41614
643180	CCT6P3	chaperonin containing TCP1 subunit 6 pseudogene 3	-0.707456	3.00809	-3.95306	0.000667253	0.0163502	-0.995206
79022	TMEM106C	transmembrane protein 106C	-0.502606	5.87292	-3.95099	0.000670633	0.0164125	-1.43485
4055	LTBR	lymphotoxin beta receptor	2.80609	3.16649	3.94804	0.000675481	0.0165105	-1.01091
389549	FEZF1	FEZ family zinc finger 1	-2.82803	3.1753	-3.94621	0.000678505	0.0165638	-1.17074
655	BMP7	bone morphogenetic protein 7	-1.2212	5.97176	-3.94188	0.000685723	0.0167105	-1.43987
414	ARSD	arylsulfatase D	-0.871459	4.35614	-3.94112	0.000687008	0.0167105	-1.35671
5373	PMM2	phosphomannomutase 2	1.08775	5.3118	3.94071	0.000687687	0.0167105	-1.32073
26092	TOR1AIP1	torsin 1A interacting protein 1	0.797176	5.15603	3.94002	0.000688847	0.0167105	-1.33602
84256	FLYWCH1	FLYWCH-type zinc finger 1	0.441554	5.87985	3.93966	0.000689455	0.0167105	-1.42594
57493	HEG1	heart development protein with EGF like domains 1	1.57965	5.6939	3.93956	0.00068963	0.0167105	-1.40372
56681	SAR1A	secretion associated Ras related GTPase 1A	0.488696	6.8904	3.93825	0.000691838	0.0167433	-1.47206
2277	VEGFD	vascular endothelial growth factor D	-2.66171	-3.5161	-3.93756	0.000693011	0.01675	-0.40403
23208	SYT11	synaptotagmin 11	-1.01974	6.62065	-3.93708	0.000693824	0.01675	-1.47369
3998	LMAN1	lectin, mannose binding 1	1.09952	7.12005	3.93388	0.000699274	0.0168608	-1.4814
2709	GJB5	gap junction protein beta 5	2.17783	-1.12013	3.93147	0.000703387	0.0169392	-0.430275
5540	NPY4R	neuropeptide Y receptor Y4	2.23999	-1.04797	3.92969	0.000706468	0.0169919	-0.549153
57030	SLC17A7	solute carrier family 17 member 7	-1.08906	5.0588	-3.9292	0.000707308	0.0169919	-1.38668
168667	BMPER	BMP binding endothelial regulator	3.30042	3.05866	3.92755	0.000710162	0.0170395	-0.931946
25806	VAX2	ventral anterior homeobox 2	-1.84165	-0.0881273	-3.92652	0.000711952	0.0170616	-0.760578
100192386	FLJ16779	uncharacterized LOC100192386	-0.887834	2.8785	-3.92577	0.000713267	0.0170634	-1.22827
6414	SELENOP	selenoprotein P	1.49573	4.52776	3.92548	0.000713769	0.0170634	-1.34957
9951	HS3ST4	heparan sulfate-glucosamine 3-sulfotransferase 4	-1.26815	3.45445	-3.92331	0.000717558	0.0171022	-1.09751
645369	TMEM200C	transmembrane protein 200C	-0.834209	3.08587	-3.9231	0.00071792	0.0171022	-1.11003
338817	LINC01252	long intergenic non-protein coding RNA 1252	-1.48404	-0.592751	-3.92305	0.000718007	0.0171022	-0.615677
5608	MAP2K6	mitogen-activated protein kinase kinase 6	-0.892253	3.75465	-3.92238	0.000719193	0.0171096	-1.17718
2731	GLDC	glycine decarboxylase	-0.916113	5.15508	-3.92188	0.000720068	0.0171097	-1.33194
11238	CA5B	carbonic anhydrase 5B	-0.930707	2.54954	-3.92025	0.000722943	0.0171572	-1.01859
55034	MOCOS	molybdenum cofactor sulfurase	1.6889	1.93458	3.91972	0.000723878	0.0171586	-0.852979
728116	ZBTB8B	zinc finger and BTB domain containing 8B	-0.943377	1.82653	-3.91857	0.000725914	0.0171752	-0.812751
55006	TRMT61B	tRNA methyltransferase 61B	-0.596503	3.72188	-3.91834	0.000726329	0.0171752	-1.17372
7748	ZNF195	zinc finger protein 195	-0.683842	5.68804	-3.91681	0.00072905	0.0172188	-1.45744
54796	BNC2	basonuclin 2	1.67056	4.21416	3.91527	0.000731786	0.0172626	-1.20515
54732	TMED9	transmembrane p24 trafficking protein 9	0.770731	7.7068	3.9136	0.000734775	0.0173123	-1.53059
844	CASQ1	calsequestrin 1	-1.05149	1.84013	-3.9123	0.000737108	0.0173464	-0.91714
7171	TPM4	tropomyosin 4	0.723893	8.77043	3.91069	0.000740012	0.0173554	-1.52461
284408	ZNF790-AS1	ZNF790 antisense RNA 1	1.39036	0.936954	3.91056	0.000740248	0.0173554	-0.667476
6819	SULT1C2	sulfotransferase family 1C member 2	-1.4984	1.0147	-3.91036	0.000740609	0.0173554	-0.818022
283673	EWSAT1	Ewing sarcoma associated transcript 1	-1.66508	-0.401821	-3.91003	0.000741219	0.0173554	-0.649896
59335	PRDM12	PR/SET domain 12	-1.81238	-0.325457	-3.90935	0.00074244	0.0173554	-0.708872
26499	PLEK2	pleckstrin 2	3.39438	-0.410241	3.90897	0.000743131	0.0173554	-0.581973
79154	DHRS11	dehydrogenase/reductase 11	-0.722932	3.10056	-3.90867	0.000743688	0.0173554	-1.09122
25940	FAM98A	family with sequence similarity 98 member A	0.589129	5.55422	3.90761	0.000745611	0.0173796	-1.43531
122060	SLAIN1	SLAIN motif family member 1	-0.917022	4.89664	-3.90652	0.000747602	0.0174053	-1.3953
8495	PPFIBP2	PPFIA binding protein 2	1.04647	4.38068	3.90601	0.000748522	0.017406	-1.31466
3748	KCNC3	potassium voltage-gated channel subfamily C member 3	-1.0246	4.44889	-3.90245	0.000755069	0.0174994	-1.42557
27123	DKK2	dickkopf WNT signaling pathway inhibitor 2	2.13147	2.58752	3.90218	0.00075555	0.0174994	-1.22751
100507006	LOC100507006	uncharacterized LOC100507006	-1.08691	2.18093	-3.90209	0.000755725	0.0174994	-1.00929
145946	SPATA8	spermatogenesis associated 8	-2.64958	-1.93744	-3.90188	0.000756106	0.0174994	-0.590862
6231	RPS26	ribosomal protein S26	-0.79342	3.78932	-3.90082	0.000758076	0.0175243	-1.24503
27199	OXGR1	oxoglutarate receptor 1	-1.79577	-1.45585	-3.89828	0.000762787	0.0176124	-0.588365
387509	GPR153	G protein-coupled receptor 153	-0.624874	5.75266	-3.89698	0.000765208	0.0176475	-1.54771
79661	NEIL1	nei like DNA glycosylase 1	-0.723153	4.28508	-3.89622	0.000766638	0.0176597	-1.4398
30846	EHD2	EH domain containing 2	1.85563	5.82101	3.89535	0.000768263	0.0176764	-1.51612
54518	APBB1IP	amyloid beta precursor protein binding family B member 1 interacting protein	3.75094	-1.19648	3.89225	0.0007741	0.0177746	-0.508508
199920	FYB2	FYN binding protein 2	1.37989	2.0352	3.89212	0.000774346	0.0177746	-1.24465
3693	ITGB5	integrin subunit beta 5	1.00354	6.91354	3.89136	0.000775778	0.0177866	-1.5698
1719	DHFR	dihydrofolate reductase	-0.88215	5.91885	-3.89063	0.000777174	0.0177926	-1.56912
64866	CDCP1	CUB domain containing protein 1	1.88516	4.15031	3.88976	0.000778813	0.0177926	-1.09079
84981	MIR22HG	MIR22 host gene	2.06579	1.93844	3.8893	0.000779696	0.0177926	-0.949147
401321	LINC00997	long intergenic non-protein coding RNA 997	-0.735649	3.27498	-3.88898	0.000780309	0.0177926	-1.25036
284001	CCDC57	coiled-coil domain containing 57	-0.677867	4.673	-3.88865	0.000780941	0.0177926	-1.5103
80162	PGGHG	protein-glucosylgalactosylhydroxylysine glucosidase	-0.717815	6.21205	-3.88836	0.000781486	0.0177926	-1.57312
60681	FKBP10	FKBP prolyl isomerase 10	1.31178	8.7582	3.88783	0.000782487	0.0177948	-1.56676
155370	SBDSP1	SBDS pseudogene 1	0.553891	4.66604	3.88601	0.000785972	0.017832	-1.46695
1902	LPAR1	lysophosphatidic acid receptor 1	0.99244	3.68906	3.88587	0.000786246	0.017832	-1.34869
4014	LOR	loricrin	-3.02826	-3.41863	-3.88556	0.000786852	0.017832	-0.477526
101927096	CLMAT3	colorectal liver metastasis associated transcript 3	2.12368	-1.68847	3.88477	0.000788359	0.0178455	-0.53954
101928465	LOC101928465	uncharacterized LOC101928465	3.62077	-1.86286	3.8838	0.000790227	0.0178615	-0.455367
29075	LINC00652	long intergenic non-protein coding RNA 652	-2.1917	-2.0717	-3.88329	0.000791206	0.0178615	-0.525317
9023	CH25H	cholesterol 25-hydroxylase	3.06875	-0.725243	3.88299	0.000791798	0.0178615	-0.530573
64478	CSMD1	CUB and Sushi multiple domains 1	-2.02927	0.0502859	-3.88225	0.000793221	0.017873	-0.662651
5420	PODXL	podocalyxin like	1.04859	8.02008	3.88173	0.000794232	0.0178752	-1.60078
633	BGN	biglycan	1.89693	7.03943	3.88029	0.000797036	0.0179178	-1.60712
57488	ESYT2	extended synaptotagmin 2	0.731938	6.14449	3.87857	0.000800377	0.0179723	-1.57793
58477	SRPRB	SRP receptor subunit beta	0.748308	5.67958	3.87651	0.000804408	0.0180257	-1.56563
221	ALDH3B1	aldehyde dehydrogenase 3 family member B1	1.42589	2.0996	3.87642	0.000804594	0.0180257	-1.09233
5476	CTSA	cathepsin A	1.10217	6.37611	3.87583	0.000805749	0.0180281	-1.61389
144811	LACC1	laccase domain containing 1	1.6339	2.35541	3.87543	0.000806541	0.0180281	-1.07501
5270	SERPINE2	serpin family E member 2	1.67136	8.20683	3.87397	0.000809422	0.0180554	-1.61924
79844	ZDHHC11	zinc finger DHHC-type containing 11	-0.845269	3.8713	-3.87385	0.000809651	0.0180554	-1.36377
2896	GRN	granulin precursor	0.981796	7.74789	3.87341	0.000810529	0.0180554	-1.62497
23471	TRAM1	translocation associated membrane protein 1	0.982644	6.30085	3.8718	0.000813711	0.018096	-1.60649
93058	COQ10A	coenzyme Q10A	-0.707062	4.14253	-3.87156	0.000814195	0.018096	-1.37108
284485	RIIAD1	regulatory subunit of type II PKA R-subunit domain containing 1	-1.62133	-0.181836	-3.86977	0.000817755	0.0181545	-0.778774
201161	CENPV	centromere protein V	-0.965766	6.65081	-3.86658	0.000824149	0.0182758	-1.63973
55283	MCOLN3	mucolipin 3	1.90864	1.16139	3.86493	0.000827469	0.0183287	-0.825475
100505869	CFAP58-DT	CFAP58 divergent transcript	-1.93173	-0.689304	-3.86389	0.000829569	0.0183525	-0.660051
11226	GALNT6	polypeptide N-acetylgalactosaminyltransferase 6	2.10126	3.50682	3.86337	0.000830613	0.0183525	-1.27171
3959	LGALS3BP	galectin 3 binding protein	1.10807	8.05062	3.86281	0.00083176	0.0183525	-1.63469
2917	GRM7	glutamate metabotropic receptor 7	-1.8331	-0.350353	-3.86255	0.000832288	0.0183525	-0.840072
64175	P3H1	prolyl 3-hydroxylase 1	1.32183	7.28418	3.86122	0.000834986	0.0183698	-1.65557
10630	PDPN	podoplanin	1.36285	7.30321	3.86103	0.000835372	0.0183698	-1.65709
340120	ANKRD34B	ankyrin repeat domain 34B	-1.81111	0.471648	-3.86033	0.00083681	0.0183698	-0.745551
2146	EZH2	enhancer of zeste 2 polycomb repressive complex 2 subunit	-0.721912	5.7093	-3.86032	0.000836823	0.0183698	-1.6159
58505	OSTC	oligosaccharyltransferase complex non-catalytic subunit	1.04596	6.72904	3.85795	0.000841669	0.0184454	-1.66253
286076	BREA2	breast cancer estrogen-induced apoptosis 2	-1.57461	-1.22487	-3.85772	0.000842146	0.0184454	-0.644784
126393	HSPB6	heat shock protein family B (small) member 6	2.83368	4.07169	3.85075	0.000856593	0.0187408	-1.52881
10842	PPP1R17	protein phosphatase 1 regulatory subunit 17	-1.87315	2.39293	-3.84999	0.000858165	0.0187543	-1.25931
10163	WASF2	WASP family member 2	0.495425	6.62764	3.84619	0.000866164	0.018908	-1.68275
1479	CSTF3	cleavage stimulation factor subunit 3	-0.563208	5.52758	-3.8445	0.000869747	0.018949	-1.63541
94030	LRRC4B	leucine rich repeat containing 4B	-1.24102	6.02657	-3.84439	0.000869973	0.018949	-1.68924
85300	ATCAY	ATCAY kinesin light chain interacting caytaxin	-1.14676	6.80075	-3.84328	0.000872321	0.018979	-1.69349
85445	CNTNAP4	contactin associated protein like 4	1.16227	1.59359	3.84194	0.000875175	0.01902	-1.28799
10505	SEMA4F	ssemaphorin 4F	-0.606629	4.64865	-3.83601	0.000887933	0.0192759	-1.62258
84314	TMEM107	transmembrane protein 107	-0.587726	3.76299	-3.83432	0.000891599	0.0193146	-1.5028
55800	SCN3B	sodium voltage-gated channel beta subunit 3	-1.06124	4.57517	-3.83428	0.000891687	0.0193146	-1.68308
84722	PSRC1	proline and serine rich coiled-coil 1	-1.48966	6.10928	-3.83321	0.000894003	0.019342	-1.67291
2817	GPC1	glypican 1	-0.604739	7.168	-3.83279	0.000894925	0.019342	-1.72531
51754	TMEM8B	transmembrane protein 8B	-0.474108	5.51347	-3.82944	0.00090225	0.0194456	-1.70294
286256	LCN12	lipocalin 12	-0.970286	1.9694	-3.82927	0.00090264	0.0194456	-1.29276
84978	FRMD5	FERM domain containing 5	-0.865643	4.06193	-3.82924	0.000902695	0.0194456	-1.48497
90102	PHLDB2	pleckstrin homology like domain family B member 2	1.58399	4.24904	3.82835	0.000904658	0.0194665	-1.49125
347735	SERINC2	serine incorporator 2	-0.849795	6.13159	-3.82756	0.000906411	0.0194829	-1.72862
103689845	LINC01050	long intergenic non-protein coding RNA 1050	2.55841	-2.71849	3.82636	0.000909064	0.0195185	-0.57286
10369	CACNG2	calcium voltage-gated channel auxiliary subunit gamma 2	-1.49221	0.369969	-3.82557	0.000910816	0.0195286	-1.08494
25963	TMEM87A	transmembrane protein 87A	0.496652	5.70229	3.82525	0.000911525	0.0195286	-1.67998
9060	PAPSS2	3'-phosphoadenosine 5'-phosphosulfate synthase 2	1.62297	4.99584	3.82263	0.000917361	0.0196321	-1.62165
11260	XPOT	exportin for tRNA	0.78432	7.15155	3.82068	0.000921739	0.0197043	-1.75464
10487	CAP1	cyclase associated actin cytoskeleton regulatory protein 1	0.392894	7.59142	3.81956	0.000924242	0.0197363	-1.76101
4103	MAGEA4	MAGE family member A4	-2.6996	-3.13345	-3.8171	0.000929798	0.0198116	-0.602579
140700	SAMD10	sterile alpha motif domain containing 10	-0.840782	3.8744	-3.81708	0.000929842	0.0198116	-1.58363
55258	THNSL2	threonine synthase like 2	1.00365	4.29574	3.81666	0.000930799	0.0198116	-1.56431
54981	NMRK1	nicotinamide riboside kinase 1	1.05156	3.48864	3.81452	0.00093566	0.0198934	-1.40582
56944	OLFML3	olfactomedin like 3	2.35746	6.87207	3.81079	0.000944205	0.0200534	-1.77066
25834	MGAT4C	MGAT4 family member C	1.51365	1.54948	3.81018	0.000945604	0.0200613	-1.08319
5010	CLDN11	claudin 11	2.01467	1.72994	3.80926	0.000947738	0.0200751	-0.98973
170959	ZNF431	zinc finger protein 431	0.751762	4.11399	3.80841	0.000949693	0.0200751	-1.36729
2255	FGF10	fibroblast growth factor 10	3.10031	0.201793	3.80821	0.000950154	0.0200751	-0.815545
90161	HS6ST2	heparan sulfate 6-O-sulfotransferase 2	-0.902616	4.86668	-3.80801	0.000950617	0.0200751	-1.74995
11346	SYNPO	synaptopodin	1.91718	5.307	3.80769	0.000951373	0.0200751	-1.71686
26609	VCX	variable charge X-linked	-1.76379	-2.15681	-3.80655	0.000954019	0.0201093	-0.738568
54676	GTPBP2	GTP binding protein 2	0.59352	6.32147	3.8055	0.000956447	0.0201388	-1.78165
9180	OSMR	oncostatin M receptor	2.13182	4.28664	3.80114	0.00096667	0.0203195	-1.57289
7358	UGDH	UDP-glucose 6-dehydrogenase	0.671869	5.46529	3.80058	0.000967982	0.0203195	-1.70313
574506	MIR503	microRNA 503	3.64077	-2.92025	3.80051	0.000968136	0.0203195	-0.638004
84258	SYT3	synaptotagmin 3	-1.68053	3.99835	-3.79902	0.000971674	0.0203719	-1.52149
54869	EPS8L1	EPS8 like 1	0.963367	3.53992	3.79703	0.000976375	0.0204321	-1.41598
5596	MAPK4	mitogen-activated protein kinase 4	-0.851005	4.61761	-3.79693	0.000976632	0.0204321	-1.69131
822	CAPG	capping actin protein, gelsolin like	1.27292	5.0049	3.79611	0.000978585	0.0204512	-1.59949
143379	C10orf82	chromosome 10 open reading frame 82	-1.47049	1.20241	-3.79556	0.000979889	0.0204531	-1.09153
4537	ND3	NADH dehydrogenase, subunit 3 (complex I)	-0.837563	9.76827	-3.79504	0.000981116	0.0204531	-1.76696
79980	DSN1	DSN1 component of MIS12 kinetochore complex	-0.536297	4.54013	-3.79475	0.000981808	0.0204531	-1.63007
6776	STAT5A	signal transducer and activator of transcription 5A	1.02188	3.24481	3.79228	0.000987746	0.020555	-1.31626
6854	SYN2	synapsin II	-0.986703	3.8122	-3.79131	0.000990079	0.0205817	-1.51266
79161	TMEM243	transmembrane protein 243	1.00694	3.58486	3.79035	0.000992405	0.0206082	-1.46873
203190	LGI3	leucine rich repeat LGI family member 3	-2.08589	-0.972632	-3.789	0.000995661	0.0206323	-0.844952
8826	IQGAP1	IQ motif containing GTPase activating protein 1	0.962546	7.08706	3.789	0.00099567	0.0206323	-1.82641
10043	TOM1	target of myb1 membrane trafficking protein	0.669886	5.52341	3.78699	0.00100054	0.0207113	-1.78662
126298	IRGQ	immunity related GTPase Q	-0.600005	6.1287	-3.78499	0.00100543	0.0207905	-1.83024
718	C3	complement C3	3.24467	5.83326	3.78442	0.00100682	0.0207973	-1.75281
6184	RPN1	ribophorin I	0.598579	8.1178	3.78372	0.00100854	0.0208109	-1.83758
53942	CNTN5	contactin 5	2.29414	1.71247	3.78263	0.00101123	0.0208445	-1.47392
26578	OSTF1	osteoclast stimulating factor 1	0.970174	4.01937	3.77901	0.00102016	0.0210064	-1.56809
3702	ITK	IL2 inducible T cell kinase	3.9641	-1.9117	3.77819	0.0010222	0.0210194	-0.684129
7570	ZNF22	zinc finger protein 22	0.539765	5.44411	3.7779	0.00102293	0.0210194	-1.75161
2181	ACSL3	acyl-CoA synthetase long chain family member 3	0.580869	5.77179	3.77579	0.00102818	0.0211052	-1.80429
285362	SUMF1	sulfatase modifying factor 1	1.07772	4.04125	3.77438	0.00103172	0.0211556	-1.62753
100128569	C19orf71	chromosome 19 open reading frame 71	-1.0493	2.20041	-3.77159	0.00103874	0.0212573	-1.31831
1084	CEACAM3	CEA cell adhesion molecule 3	3.17513	-3.85684	3.77155	0.00103885	0.0212573	-0.692031
79905	TMC7	transmembrane channel like 7	-1.01792	2.28119	-3.76874	0.00104598	0.0213693	-1.2295
102	ADAM10	ADAM metallopeptidase domain 10	0.921931	6.65116	3.76774	0.00104852	0.0213693	-1.87263
613038	LOC613038	SAGA complex associated factor 29 pseudogene	-0.979166	0.839437	-3.76768	0.00104869	0.0213693	-1.21601
340547	VSIG1	V-set and immunoglobulin domain containing 1	-2.40164	-2.70655	-3.76764	0.00104878	0.0213693	-0.724333
196740	VSTM4	V-set and transmembrane domain containing 4	0.957647	2.67059	3.76725	0.00104977	0.0213693	-1.47183
84910	TMEM87B	transmembrane protein 87B	1.32223	4.42078	3.7661	0.00105272	0.0214002	-1.64743
54058	C21orf58	chromosome 21 open reading frame 58	-0.859229	4.15838	-3.76581	0.00105347	0.0214002	-1.7263
2058	EPRS1	glutamyl-prolyl-tRNA synthetase 1	0.534853	7.53615	3.76518	0.00105507	0.0214105	-1.891
114769	CARD16	caspase recruitment domain family member 16	3.61994	-0.782476	3.76364	0.00105904	0.0214446	-0.899008
4247	MGAT2	alpha-1,6-mannosyl-glycoprotein 2-beta-N-acetylglucosaminyltransferase	0.659106	5.08487	3.76356	0.00105926	0.0214446	-1.78881
151112	ZSWIM2	zinc finger SWIM-type containing 2	-3.12144	-3.06818	-3.76286	0.00106105	0.0214446	-0.764375
201243	SPEM2	SPEM family member 2	-1.88485	-2.19441	-3.76176	0.00106389	0.0214446	-0.815828
79925	SPEF2	sperm flagellar 2	0.890338	2.3778	3.76137	0.0010649	0.0214446	-1.49661
54082	TSPEAR-AS1	TSPEAR antisense RNA 1	-1.06057	2.26827	-3.76134	0.00106498	0.0214446	-1.2848
101928174	LOC101928174	uncharacterized LOC101928174	-1.97393	-0.956384	-3.76112	0.00106556	0.0214446	-0.973815
54905	CYP2W1	cytochrome P450 family 2 subfamily W member 1	2.29453	0.878458	3.76096	0.00106596	0.0214446	-1.31985
11174	ADAMTS6	ADAM metallopeptidase with thrombospondin type 1 motif 6	1.37939	3.49024	3.76056	0.001067	0.0214446	-1.70402
11014	KDELR2	KDEL endoplasmic reticulum protein retention receptor 2	0.963962	7.62343	3.75999	0.00106848	0.0214446	-1.8986
83440	ADPGK	ADP dependent glucokinase	0.747462	5.5887	3.75987	0.00106878	0.0214446	-1.84012
2512	FTL	ferritin light chain	1.27269	10.7438	3.75761	0.00107468	0.0215409	-1.83647
51256	TBC1D7	TBC1 domain family member 7	-0.598564	4.47799	-3.75528	0.00108078	0.0216411	-1.69352
80036	TRPM3	transient receptor potential cation channel subfamily M member 3	-0.999082	5.39604	-3.75483	0.00108198	0.021643	-1.90972
5308	PITX2	paired like homeodomain 2	2.99359	4.30693	3.7543	0.00108337	0.0216487	-1.73974
87	ACTN1	actinin alpha 1	1.12193	7.77738	3.75349	0.00108551	0.0216556	-1.91644
1261	CNGA3	cyclic nucleotide gated channel subunit alpha 3	-1.21315	1.2223	-3.75264	0.00108776	0.0216556	-1.48092
1292	COL6A2	collagen type VI alpha 2 chain	2.01186	9.58288	3.75259	0.00108789	0.0216556	-1.86453
493869	GPX8	glutathione peroxidase 8 (putative)	1.31233	6.52751	3.75227	0.00108874	0.0216556	-1.91405
284119	CAVIN1	caveolae associated protein 1	1.39631	6.80873	3.75177	0.00109005	0.0216556	-1.90569
100133091	LOC100133091	uncharacterized LOC100133091	1.07551	0.442733	3.75166	0.00109035	0.0216556	-1.03702
1829	DSG2	desmoglein 2	1.21446	6.74668	3.75104	0.00109199	0.0216663	-1.90983
22904	SBNO2	strawberry notch homolog 2	0.74715	5.12602	3.74791	0.00110035	0.0218004	-1.79745
64283	ARHGEF28	Rho guanine nucleotide exchange factor 28	-1.05409	2.29961	-3.74767	0.00110097	0.0218004	-1.37995
101929378	LINC01876	long intergenic non-protein coding RNA 1876	-1.70287	0.473536	-3.74432	0.00110998	0.0219566	-1.11188
54863	TOR4A	torsin family 4 member A	1.58834	2.65358	3.74286	0.00111393	0.0220125	-1.33118
8468	FKBP6	FKBP prolyl isomerase 6	-1.13621	-0.639747	-3.74201	0.00111622	0.0220355	-1.01253
112487	DTD2	D-aminoacyl-tRNA deacylase 2	-0.514896	3.76409	-3.7411	0.0011187	0.0220436	-1.6616
10404	CPQ	carboxypeptidase Q	1.69694	2.94408	3.74104	0.00111888	0.0220436	-1.52552
283987	HID1	HID1 domain containing	-0.669769	5.18294	-3.73949	0.0011231	0.0221045	-1.89975
50964	SOST	sclerostin	-2.75556	-1.21653	-3.739	0.00112443	0.0221086	-0.972452
203429	FAM226A	family with sequence similarity 226 member A	-1.4233	-1.24303	-3.73782	0.00112767	0.0221317	-0.959102
387066	SNHG5	small nucleolar RNA host gene 5	1.06141	7.00658	3.73774	0.00112787	0.0221317	-1.94495
55450	CAMK2N1	calcium/calmodulin dependent protein kinase II inhibitor 1	-1.14962	5.17617	-3.73546	0.00113415	0.0222034	-1.9246
57719	ANO8	anoctamin 8	-0.795384	5.62278	-3.73527	0.00113466	0.0222034	-1.91231
5238	PGM3	phosphoglucomutase 3	0.873019	6.50574	3.73502	0.00113534	0.0222034	-1.9492
5618	PRLR	prolactin receptor	2.45074	2.69272	3.73465	0.00113637	0.0222034	-1.47352
2850	GPR27	G protein-coupled receptor 27	-1.56962	1.74357	-3.73436	0.00113718	0.0222034	-1.26951
27124	INPP5J	inositol polyphosphate-5-phosphatase J	-0.70257	3.99868	-3.73309	0.00114069	0.0222152	-1.72414
79444	BIRC7	baculoviral IAP repeat containing 7	-1.80777	1.59261	-3.73298	0.00114099	0.0222152	-1.4175
729852	UMAD1	UBAP1-MVB12-associated (UMA) domain containing 1	0.700523	3.26963	3.73291	0.00114119	0.0222152	-1.59248
26503	SLC17A5	solute carrier family 17 member 5	0.867253	4.84847	3.73183	0.0011442	0.0222517	-1.82162
3912	LAMB1	laminin subunit beta 1	1.48818	8.52003	3.73089	0.00114681	0.0222804	-1.95497
5913	RAPSN	receptor associated protein of the synapse	2.11597	-1.64192	3.72934	0.00115113	0.0223422	-0.831409
26608	TBL2	transducin beta like 2	0.765209	5.59393	3.7285	0.00115348	0.0223656	-1.92903
101928358	LOC101928358	uncharacterized LOC101928358	-1.58667	-0.301151	-3.72798	0.00115496	0.0223722	-1.08741
79092	CARD14	caspase recruitment domain family member 14	-1.08419	1.45585	-3.72719	0.00115717	0.0223929	-1.27869
3746	KCNC1	potassium voltage-gated channel subfamily C member 1	-1.24416	2.48703	-3.72625	0.0011598	0.0224216	-1.60094
841	CASP8	caspase 8	1.72728	1.83772	3.72573	0.00116128	0.0224282	-1.27288
100507043	TUNAR	TCL1 upstream neural differentiation-associated RNA	-1.41405	3.94247	-3.72464	0.00116437	0.0224656	-1.50914
5479	PPIB	peptidylprolyl isomerase B	0.869046	7.31101	3.72383	0.00116665	0.0224875	-1.98796
5732	PTGER2	prostaglandin E receptor 2	2.44537	1.77394	3.72332	0.0011681	0.0224934	-1.25379
84888	SPPL2A	signal peptide peptidase like 2A	0.996654	3.72461	3.7223	0.00117099	0.0225269	-1.6265
89876	MAATS1	MYCBP associated and testis expressed 1	-0.883502	3.38415	-3.7194	0.00117928	0.0226642	-1.70104
8548	BLZF1	basic leucine zipper nuclear factor 1	0.738673	3.68126	3.71873	0.00118118	0.0226783	-1.66031
6442	SGCA	sarcoglycan alpha	2.18859	-0.230242	3.7177	0.00118414	0.0227006	-1.01558
286343	LURAP1L	leucine rich adaptor protein 1 like	1.95692	2.50605	3.71752	0.00118465	0.0227006	-1.60047
3703	STT3A	STT3 oligosaccharyltransferase complex catalytic subunit A	0.712706	7.33607	3.71646	0.00118772	0.0227373	-2.00666
140609	NEK7	NIMA related kinase 7	1.0787	4.18127	3.71523	0.00119126	0.0227827	-1.79087
84465	MEGF11	multiple EGF like domains 11	-1.36109	1.89102	-3.71476	0.00119263	0.0227866	-1.29833
60312	AFAP1	actin filament associated protein 1	0.752842	6.00854	3.71278	0.00119837	0.0228741	-1.98395
64067	NPAS3	neuronal PAS domain protein 3	-0.967649	2.54385	-3.71034	0.00120549	0.0229658	-1.78755
4836	NMT1	N-myristoyltransferase 1	0.445341	7.02019	3.70983	0.001207	0.0229658	-2.01698
84436	ZNF528	zinc finger protein 528	0.645797	4.23674	3.70972	0.00120733	0.0229658	-1.73998
56914	OTOR	otoraplin	3.81187	-3.05835	3.70953	0.00120786	0.0229658	-0.832625
51661	FKBP7	FKBP prolyl isomerase 7	1.25479	4.24893	3.70881	0.00120999	0.022984	-1.90037
340260	UNCX	UNC homeobox	-1.79345	-0.744158	-3.70779	0.00121298	0.0230013	-1.25577
84171	LOXL4	lysyl oxidase like 4	2.18659	3.67308	3.70758	0.00121361	0.0230013	-1.74067
83875	BCO2	beta-carotene oxygenase 2	1.85685	1.58885	3.70721	0.00121471	0.0230013	-1.4204
100507632	LINC00968	long intergenic non-protein coding RNA 968	2.81817	-0.623013	3.70691	0.0012156	0.0230013	-1.19232
6548	SLC9A1	solute carrier family 9 member A1	0.798528	5.22263	3.70577	0.00121896	0.0230427	-1.93009
57121	LPAR5	lysophosphatidic acid receptor 5	2.23223	0.121325	3.70436	0.00122314	0.0230995	-1.09082
654342	LSP1P4	LSP1 pseudogene 4	-1.6034	0.425389	-3.70179	0.00123078	0.0232213	-1.36293
11015	KDELR3	KDEL endoplasmic reticulum protein retention receptor 3	1.65994	5.59561	3.70112	0.00123279	0.023237	-1.99196
8626	TP63	tumor protein p63	2.28539	-0.686622	3.70046	0.00123476	0.0232518	-1.09895
440416	CCDC144NL-AS1	CCDC144NL antisense RNA 1	-0.817905	3.14603	-3.69952	0.0012376	0.0232689	-1.66697
81615	TMEM163	transmembrane protein 163	-1.37236	2.79386	-3.69928	0.00123832	0.0232689	-1.73066
64377	CHST8	carbohydrate sulfotransferase 8	-1.25243	3.83632	-3.6988	0.00123974	0.0232689	-1.73479
2118	ETV4	ETS variant transcription factor 4	-1.26547	4.18245	-3.69858	0.00124042	0.0232689	-1.64433
57105	CYSLTR2	cysteinyl leukotriene receptor 2	3.47285	-0.631115	3.697	0.00124519	0.023336	-1.07307
9111	NMI	N-myc and STAT interactor	1.6231	2.28379	3.6945	0.00125274	0.0234552	-1.3412
3720	JARID2	jumonji and AT-rich interaction domain containing 2	-0.660264	6.36529	-3.69342	0.00125603	0.0234943	-1.99056
79924	ADM2	adrenomedullin 2	1.73201	2.15783	3.69209	0.00126009	0.0235392	-1.34926
55852	TEX2	testis expressed 2	0.637917	5.41448	3.69182	0.00126093	0.0235392	-1.97982
727856	DDX11L16	DEAD/H-box helicase 11 like 16	-1.13445	0.511726	-3.69133	0.00126242	0.0235392	-1.32683
55268	ECHDC2	enoyl-CoA hydratase domain containing 2	1.23061	4.00756	3.69107	0.00126324	0.0235392	-1.65792
10391	CORO2B	coronin 2B	-0.754076	5.61711	-3.69037	0.00126538	0.0235475	-2.06077
340075	ARSI	arylsulfatase family member I	1.89599	4.15881	3.69004	0.00126638	0.0235475	-1.87361
1464	CSPG4	chondroitin sulfate proteoglycan 4	2.00945	5.1562	3.68965	0.00126758	0.0235475	-1.99291
4758	NEU1	neuraminidase 1	0.843573	3.55298	3.68936	0.00126849	0.0235475	-1.72587
677838	SNORA61	small nucleolar RNA, H/ACA box 61	-1.17094	0.261818	-3.68763	0.00127381	0.023624	-1.18235
1731	SEPTIN1	septin 1	-0.930304	1.70256	-3.68454	0.00128342	0.0237796	-1.49193
3295	HSD17B4	hydroxysteroid 17-beta dehydrogenase 4	-0.346692	7.07721	-3.68373	0.00128593	0.0238038	-2.0785
2899	GRIK3	glutamate ionotropic receptor kainate type subunit 3	-1.50881	4.40159	-3.68181	0.00129194	0.0238924	-1.89164
634	CEACAM1	CEA cell adhesion molecule 1	2.23831	1.00157	3.6812	0.00129384	0.0239049	-1.3016
285195	SLC9A9	solute carrier family 9 member A9	1.27693	2.16042	3.68049	0.00129608	0.0239237	-1.60794
2918	GRM8	glutamate metabotropic receptor 8	-1.09095	2.97626	-3.6801	0.00129729	0.0239237	-1.76625
2627	GATA6	GATA binding protein 6	2.69753	3.40303	3.67952	0.00129913	0.0239349	-1.6415
3561	IL2RG	interleukin 2 receptor subunit gamma	3.26328	-1.26381	3.67753	0.00130541	0.024007	-0.959678
441459	ANKRD18B	ankyrin repeat domain 18B	-1.25427	0.849395	-3.67751	0.00130548	0.024007	-1.28354
90993	CREB3L1	cAMP responsive element binding protein 3 like 1	1.86342	5.96228	3.67648	0.00130873	0.0240267	-2.08542
55610	VPS50	VPS50 subunit of EARP/GARPII complex	-0.498995	3.82005	-3.67639	0.00130901	0.0240267	-1.83649
1462	VCAN	versican	1.31856	9.06424	3.67524	0.00131267	0.0240714	-2.0776
6191	RPS4X	ribosomal protein S4 X-linked	-0.813515	10.2091	-3.67474	0.00131429	0.0240785	-2.03985
27284	SULT1B1	sulfotransferase family 1B member 1	2.92958	-2.70036	3.67283	0.00132036	0.0241672	-0.929684
101927720	ZNF793-AS1	ZNF793 antisense RNA 1 (head to head)	1.31736	1.73857	3.6724	0.00132174	0.0241698	-1.42303
10819	OR7E14P	olfactory receptor family 7 subfamily E member 14 pseudogene	-1.13019	1.00071	-3.6707	0.0013272	0.0242318	-1.34098
9709	HERPUD1	homocysteine inducible ER protein with ubiquitin like domain 1	0.920282	6.04111	3.67019	0.00132885	0.0242318	-2.1029
2548	GAA	glucosidase alpha, acid	0.465232	6.76924	3.66997	0.00132954	0.0242318	-2.11586
10536	P3H3	prolyl 3-hydroxylase 3	1.01444	6.83087	3.66981	0.00133007	0.0242318	-2.11482
51412	ACTL6B	actin like 6B	-1.21863	4.01352	-3.66841	0.00133461	0.0242919	-1.98521
55572	FOXRED1	FAD dependent oxidoreductase domain containing 1	-0.480582	5.4671	-3.66721	0.00133849	0.0243399	-2.04981
10763	NES	nestin	-0.830779	7.86568	-3.66662	0.00134039	0.0243518	-2.12228
8974	P4HA2	prolyl 4-hydroxylase subunit alpha 2	1.69432	6.52758	3.66507	0.00134544	0.0244114	-2.12282
5730	PTGDS	prostaglandin D2 synthase	1.31847	5.35136	3.66485	0.00134616	0.0244114	-2.12085
55859	BEX1	brain expressed X-linked 1	-0.942872	6.42218	-3.663	0.00135221	0.0244909	-2.12564
120892	LRRK2	leucine rich repeat kinase 2	2.196	-0.535506	3.66275	0.00135304	0.0244909	-1.10528
3376	IARS1	isoleucyl-tRNA synthetase 1	0.904408	7.73955	3.66168	0.00135656	0.024532	-2.13558
388796	SNHG17	small nucleolar RNA host gene 17	0.925009	4.69327	3.66114	0.00135831	0.024541	-1.90958
79085	SLC25A23	solute carrier family 25 member 23	-0.466517	6.44997	-3.65973	0.00136299	0.0246028	-2.13688
214	ALCAM	activated leukocyte cell adhesion molecule	1.12802	6.0188	3.6588	0.00136604	0.0246236	-2.11491
1262	CNGA4	cyclic nucleotide gated channel subunit alpha 4	1.13389	0.992076	3.65862	0.00136665	0.0246236	-1.31345
7037	TFRC	transferrin receptor	0.98313	6.97865	3.65813	0.00136826	0.02463	-2.14243
59283	CACNG8	calcium voltage-gated channel auxiliary subunit gamma 8	-1.5609	4.48086	-3.65731	0.001371	0.0246435	-1.90542
65108	MARCKSL1	MARCKS like 1	-0.792735	9.32052	-3.65715	0.00137153	0.0246435	-2.10945
4133	MAP2	microtubule associated protein 2	-1.12812	6.6019	-3.65587	0.00137577	0.0246609	-2.14111
222584	FAM83B	family with sequence similarity 83 member B	1.45891	1.48899	3.65546	0.00137715	0.0246609	-1.4372
90203	SNX21	sorting nexin family member 21	0.787796	4.93404	3.65542	0.00137727	0.0246609	-2.02335
308	ANXA5	annexin A5	0.951272	7.95938	3.65535	0.00137753	0.0246609	-2.14578
6049	RNF6	ring finger protein 6	0.730428	4.43006	3.65247	0.00138718	0.0248111	-1.92786
203859	ANO5	anoctamin 5	-1.21152	3.55553	-3.65209	0.00138845	0.0248111	-1.80598
1052	CEBPD	CCAAT enhancer binding protein delta	2.11819	4.44267	3.65107	0.00139186	0.0248274	-2.00061
5034	P4HB	prolyl 4-hydroxylase subunit beta	1.0534	9.40944	3.65107	0.0013919	0.0248274	-2.11979
54566	EPB41L4B	erythrocyte membrane protein band 4.1 like 4B	-0.718795	4.23175	-3.65045	0.00139398	0.0248421	-1.86005
372	ARCN1	archain 1	0.698525	7.52742	3.64716	0.00140513	0.0249901	-2.1715
55222	LRRC20	leucine rich repeat containing 20	-0.917508	5.43826	-3.64655	0.00140719	0.0249901	-2.09804
8510	MMP23B	matrix metallopeptidase 23B	1.98303	3.21072	3.64639	0.00140775	0.0249901	-1.82885
56981	PRDM11	PR/SET domain 11	0.776605	4.3874	3.64635	0.00140787	0.0249901	-1.98963
100463486	MTRNR2L8	MT-RNR2 like 8	-0.833392	5.5614	-3.64612	0.00140866	0.0249901	-2.1051
126669	SHE	Src homology 2 domain containing E	2.4371	0.24014	3.64466	0.00141365	0.0250559	-1.11901
8565	YARS1	tyrosyl-tRNA synthetase 1	0.679898	7.16096	3.64429	0.00141494	0.0250561	-2.17487
9724	UTP14C	UTP14C small subunit processome component	0.736181	4.87541	3.64337	0.00141808	0.025089	-2.01469
26224	FBXL3	F-box and leucine rich repeat protein 3	0.769516	4.20333	3.64287	0.0014198	0.0250968	-1.93609
27129	HSPB7	heat shock protein family B (small) member 7	3.17429	2.77864	3.6414	0.00142487	0.0251637	-1.78977
6787	NEK4	NIMA related kinase 4	-0.8869	3.85252	-3.64057	0.00142774	0.0251916	-1.84817
114822	RHPN1	rhophilin Rho GTPase binding protein 1	-0.655307	5.78186	-3.64019	0.00142906	0.0251924	-2.16477
90485	ZNF835	zinc finger protein 835	1.98708	-0.990586	3.63962	0.00143103	0.0252044	-1.02872
100507257	MEG9	maternally expressed 9	2.00725	2.48404	3.6386	0.00143457	0.0252441	-1.65053
100128782	LINC00476	long intergenic non-protein coding RNA 476	-0.824442	2.1828	-3.63678	0.00144088	0.0253103	-1.73996
115098	CCDC124	coiled-coil domain containing 124	-0.75761	5.891	-3.63627	0.0014427	0.0253103	-2.16438
53834	FGFRL1	fibroblast growth factor receptor like 1	-0.596141	5.91461	-3.63589	0.001444	0.0253103	-2.17632
3485	IGFBP2	insulin like growth factor binding protein 2	-0.934108	8.7642	-3.6357	0.00144467	0.0253103	-2.16711
8277	TKTL1	transketolase like 1	-1.39871	0.660384	-3.63567	0.00144479	0.0253103	-1.50937
100507420	LINC01605	long intergenic non-protein coding RNA 1605	3.01071	-0.344006	3.6344	0.00144921	0.0253386	-1.2332
10491	CRTAP	cartilage associated protein	0.858121	7.95408	3.63422	0.00144987	0.0253386	-2.19444
60481	ELOVL5	ELOVL fatty acid elongase 5	0.618687	6.71337	3.6341	0.00145028	0.0253386	-2.18654
83648	FAM167A	family with sequence similarity 167 member A	-0.917431	0.191414	-3.63292	0.00145444	0.0253795	-1.398
4101	MAGEA2	MAGE family member A2	-2.54574	-2.80062	-3.63239	0.00145628	0.0253795	-1.04778
57099	AVEN	apoptosis and caspase activation inhibitor	0.977794	3.56394	3.63233	0.00145651	0.0253795	-1.80215
2040	STOM	stomatin	1.13702	5.81319	3.63175	0.00145854	0.0253826	-2.11832
10956	OS9	OS9 endoplasmic reticulum lectin	0.630784	7.82283	3.63155	0.00145927	0.0253826	-2.20073
29942	PURG	purine rich element binding protein G	-0.731356	3.99313	-3.6292	0.00146758	0.025473	-1.9556
105373984	LINC01918	long intergenic non-protein coding RNA 1918	-1.4096	0.186808	-3.6289	0.00146865	0.025473	-1.36948
285440	CYP4V2	cytochrome P450 family 4 subfamily V member 2	1.03078	1.64131	3.62861	0.0014697	0.025473	-1.51431
9902	MRC2	mannose receptor C type 2	1.55949	8.38796	3.62853	0.00146997	0.025473	-2.19483
283870	BRICD5	BRICHOS domain containing 5	-0.743127	3.32073	-3.62825	0.00147097	0.025473	-1.93672
338596	ST8SIA6	ST8 alpha-N-acetyl-neuraminide alpha-2,8-sialyltransferase 6	-2.26191	0.535469	-3.62761	0.00147324	0.025482	-1.23181
10019	SH2B3	SH2B adaptor protein 3	0.791036	4.57775	3.62737	0.00147409	0.025482	-1.94284
425054	VCX3B	variable charge X-linked 3B	-2.44843	-2.1004	-3.62664	0.00147669	0.0255045	-1.13185
7580	ZNF32	zinc finger protein 32	-0.565105	5.08462	-3.62569	0.00148009	0.0255407	-2.15561
219527	LRRC55	leucine rich repeat containing 55	-1.40693	3.67706	-3.62452	0.0014843	0.0255909	-2.05599
26280	IL1RAPL2	interleukin 1 receptor accessory protein like 2	-1.52511	-0.949596	-3.62242	0.00149186	0.0256863	-1.26736
9355	LHX2	LIM homeobox 2	-1.28135	4.27856	-3.6218	0.0014941	0.0256863	-2.22042
11153	FICD	FIC domain containing	0.933073	2.57945	3.62154	0.00149506	0.0256863	-1.71297
113230	MISP3	MISP family member 3	-0.989394	2.08533	-3.62153	0.00149508	0.0256863	-1.74652
80775	TMEM177	transmembrane protein 177	-0.759537	4.34488	-3.62051	0.00149878	0.0257273	-1.97569
2329	FMO4	flavin containing dimethylaniline monoxygenase 4	1.33601	1.35187	3.61809	0.00150758	0.025837	-1.49975
9749	PHACTR2	phosphatase and actin regulator 2	1.43511	4.66051	3.61755	0.00150955	0.025837	-1.98593
7132	TNFRSF1A	TNF receptor superfamily member 1A	0.904211	6.06072	3.61729	0.0015105	0.025837	-2.21986
53827	FXYD5	FXYD domain containing ion transport regulator 5	1.60726	5.53172	3.6172	0.00151082	0.025837	-2.13308
2744	GLS	glutaminase	1.06225	5.77521	3.61666	0.0015128	0.025837	-2.19124
3671	ISLR	immunoglobulin superfamily containing leucine rich repeat	1.75194	4.07798	3.61659	0.00151308	0.025837	-2.11708
1508	CTSB	cathepsin B	1.20069	6.65165	3.61586	0.00151572	0.0258491	-2.23587
94240	EPSTI1	epithelial stromal interaction 1	2.44429	2.39199	3.61537	0.00151752	0.0258491	-1.66065
1650	DDOST	dolichyl-diphosphooligosaccharide--protein glycosyltransferase non-catalytic subunit	0.513958	8.0799	3.61531	0.00151775	0.0258491	-2.24022
627	BDNF	brain derived neurotrophic factor	1.06145	2.23613	3.6138	0.0015233	0.0258846	-1.63943
51341	ZBTB7A	zinc finger and BTB domain containing 7A	0.545824	5.03558	3.61373	0.00152357	0.0258846	-2.10967
84317	CCDC115	coiled-coil domain containing 115	-0.462983	5.20388	-3.61367	0.00152379	0.0258846	-2.17737
8476	CDC42BPA	CDC42 binding protein kinase alpha	0.720216	6.06405	3.61243	0.00152836	0.025904	-2.22878
5307	PITX1	paired like homeodomain 1	2.59789	3.63998	3.6122	0.00152921	0.025904	-2.08115
114907	FBXO32	F-box protein 32	1.11062	3.52059	3.61201	0.00152992	0.025904	-2.04402
6300	MAPK12	mitogen-activated protein kinase 12	-0.517459	4.6164	-3.61193	0.00153022	0.025904	-2.11047
55332	DRAM1	DNA damage regulated autophagy modulator 1	1.32993	3.97098	3.61127	0.00153267	0.0259232	-1.90067
399473	SPRED3	sprouty related EVH1 domain containing 3	-0.692049	3.08928	-3.60984	0.00153799	0.0259721	-1.84909
9813	EFCAB14	EF-hand calcium binding domain 14	0.54348	5.96632	3.60977	0.00153821	0.0259721	-2.21243
51334	PRR16	proline rich 16	1.57334	1.49784	3.6071	0.00154819	0.0261044	-1.59793
3795	KHK	ketohexokinase	-0.936134	2.95785	-3.60696	0.00154871	0.0261044	-1.80295
57716	PRX	periaxin	0.713016	4.29514	3.60635	0.001551	0.0261205	-2.00933
80709	AKNA	AT-hook transcription factor	0.822462	5.21492	3.60594	0.00155255	0.0261242	-2.17461
441495	CENPVL2	centromere protein V like 2	-1.34779	0.0958794	-3.60521	0.00155531	0.0261264	-1.36229
60495	HPSE2	heparanase 2 (inactive)	2.44673	1.22601	3.60519	0.00155535	0.0261264	-1.60067
6652	SORD	sorbitol dehydrogenase	0.592066	5.36746	3.60452	0.00155791	0.0261273	-2.12711
84439	HHIPL1	HHIP like 1	1.01953	3.41872	3.60447	0.00155807	0.0261273	-1.80588
26047	CNTNAP2	contactin associated protein like 2	-1.29677	7.44531	-3.60202	0.00156734	0.0262604	-2.2708
91151	TIGD7	tigger transposable element derived 7	0.491644	3.5752	3.60092	0.00157149	0.0263074	-1.89839
3781	KCNN2	potassium calcium-activated channel subfamily N member 2	1.47891	2.43275	3.60045	0.00157328	0.0263149	-1.61074
5631	PRPS1	phosphoribosyl pyrophosphate synthetase 1	-0.578845	6.21732	-3.59677	0.00158737	0.0265279	-2.26568
10004	NAALADL1	N-acetylated alpha-linked acidic dipeptidase like 1	1.79684	0.710676	3.59596	0.00159048	0.0265573	-1.30871
81552	VOPP1	VOPP1 WW domain binding protein	-0.736417	5.68508	-3.59509	0.00159383	0.0265697	-2.22932
7096	TLR1	toll like receptor 1	1.8482	-0.327638	3.59474	0.00159518	0.0265697	-1.38873
116496	NIBAN1	niban apoptosis regulator 1	1.57991	4.33633	3.59471	0.00159529	0.0265697	-2.11671
100628315	DNM3OS	DNM3 opposite strand/antisense RNA	2.18944	2.11641	3.59137	0.0016082	0.0267619	-1.93959
100506190	LINC00963	long intergenic non-protein coding RNA 963	1.29908	2.55377	3.58926	0.00161641	0.0268758	-1.89128
221833	SP8	Sp8 transcription factor	-1.76973	3.84651	-3.5888	0.00161824	0.0268834	-2.07425
130340	AP1S3	adaptor related protein complex 1 subunit sigma 3	1.24502	1.87288	3.58696	0.00162544	0.0269801	-1.58395
8773	SNAP23	synaptosome associated protein 23	0.894588	5.04202	3.58645	0.00162744	0.0269904	-2.14725
2911	GRM1	glutamate metabotropic receptor 1	-1.59219	1.20487	-3.58609	0.00162887	0.0269913	-1.57452
54918	CMTM6	CKLF like MARVEL transmembrane domain containing 6	0.97821	6.06243	3.58234	0.00164367	0.0272136	-2.28663
83666	PARP9	poly(ADP-ribose) polymerase family member 9	0.896788	3.98089	3.58148	0.00164713	0.0272478	-2.02334
9675	TTI1	TELO2 interacting protein 1	-0.502774	5.52512	-3.57916	0.00165636	0.0273553	-2.24029
9961	MVP	major vault protein	1.35594	5.57581	3.57915	0.00165642	0.0273553	-2.27176
150297	C22orf42	chromosome 22 open reading frame 42	-2.24786	-0.370459	-3.57866	0.00165837	0.0273645	-1.52829
84435	ADGRA1	adhesion G protein-coupled receptor A1	-0.941172	2.31814	-3.57831	0.00165978	0.0273648	-2.00285
56005	MYDGF	myeloid derived growth factor	0.901979	5.99375	3.5779	0.00166143	0.0273689	-2.31117
55076	TMEM45A	transmembrane protein 45A	1.40472	4.61311	3.57686	0.0016656	0.0274146	-2.23737
1009	CDH11	cadherin 11	2.01007	6.76883	3.57512	0.00167262	0.027507	-2.33353
283652	SLC24A5	solute carrier family 24 member 5	-0.867607	2.10636	-3.57475	0.00167411	0.0275084	-1.87683
3915	LAMC1	laminin subunit gamma 1	1.1043	7.83978	3.57433	0.00167579	0.027513	-2.34136
646802	CYP4F62P	cytochrome P450 family 4 subfamily F member 62, pseudogene	-1.63883	-0.069499	-3.57323	0.00168024	0.0275457	-1.4315
8532	CPZ	carboxypeptidase Z	1.59773	5.86051	3.57315	0.00168059	0.0275457	-2.32438
64778	FNDC3B	fibronectin type III domain containing 3B	1.56073	5.5717	3.57203	0.00168511	0.0275967	-2.2668
1306	COL15A1	collagen type XV alpha 1 chain	2.78088	6.14748	3.57166	0.00168664	0.0275986	-2.3341
29941	PKN3	protein kinase N3	-0.743607	4.41868	-3.57029	0.00169224	0.0276672	-2.11442
84976	DISP1	dispatched RND transporter family member 1	0.788487	3.98314	3.5691	0.0016971	0.0277236	-2.12637
4046	LSP1	lymphocyte specific protein 1	3.26526	1.1506	3.56874	0.00169857	0.0277244	-1.52702
3140	MR1	major histocompatibility complex, class I-related	1.999	0.318017	3.56792	0.00170194	0.0277503	-1.47883
26064	RAI14	retinoic acid induced 14	0.622407	7.00425	3.56722	0.00170481	0.0277503	-2.35523
1803	DPP4	dipeptidyl peptidase 4	1.82035	4.54785	3.56647	0.00170792	0.0277503	-2.23933
400706	NA	NA	-1.87099	-0.984137	-3.56589	0.00171032	0.0277503	-1.32633
307	ANXA4	annexin A4	0.872087	4.24238	3.5657	0.0017111	0.0277503	-2.10541
6920	TCEA3	transcription elongation factor A3	1.33746	2.29402	3.5654	0.00171233	0.0277503	-1.92595
23024	PDZRN3	PDZ domain containing ring finger 3	1.08523	5.47797	3.5654	0.00171235	0.0277503	-2.32661
6586	SLIT3	slit guidance ligand 3	2.18303	6.58887	3.56533	0.00171261	0.0277503	-2.35218
57198	ATP8B2	ATPase phospholipid transporting 8B2	0.757819	5.97083	3.56526	0.00171289	0.0277503	-2.3182
79665	DHX40	DEAH-box helicase 40	-0.375238	6.26373	-3.56373	0.00171924	0.0278049	-2.36199
3482	IGF2R	insulin like growth factor 2 receptor	1.18612	6.89794	3.56359	0.00171984	0.0278049	-2.35778
255104	TMCO4	transmembrane and coiled-coil domains 4	1.33332	2.02047	3.56342	0.00172052	0.0278049	-1.65792
23111	SPART	spartin	0.774092	5.99708	3.563	0.00172229	0.0278106	-2.32094
10008	KCNE3	potassium voltage-gated channel subfamily E regulatory subunit 3	3.17831	2.15105	3.56238	0.00172487	0.0278294	-1.6852
54974	THG1L	tRNA-histidine guanylyltransferase 1 like	0.68932	3.13871	3.56052	0.00173263	0.0279316	-1.92965
100132815	IPO5P1	importin 5 pseudogene 1	0.914003	5.22341	3.55955	0.00173668	0.0279738	-2.32305
23704	KCNE4	potassium voltage-gated channel subfamily E regulatory subunit 4	2.75997	3.19202	3.55783	0.0017439	0.028067	-2.12056
9789	SPCS2	signal peptidase complex subunit 2	0.453486	5.12149	3.55486	0.00175643	0.0282214	-2.29375
55002	TMCO3	transmembrane and coiled-coil domains 3	0.618542	6.04498	3.55483	0.00175655	0.0282214	-2.36343
79187	FSD1	fibronectin type III and SPRY domain containing 1	-0.914736	5.7803	-3.55454	0.00175781	0.0282214	-2.33803
8808	IL1RL2	interleukin 1 receptor like 2	3.14095	-2.69503	3.55406	0.00175984	0.0282309	-1.18648
389136	VGLL3	vestigial like family member 3	1.74835	2.9868	3.55339	0.0017627	0.0282464	-1.97903
84809	CROCCP2	CROCC pseudogene 2	-0.569821	5.3562	-3.55292	0.00176467	0.0282464	-2.3272
8938	BAIAP3	BAI1 associated protein 3	-0.745475	5.03826	-3.55281	0.00176513	0.0282464	-2.331
7001	PRDX2	peroxiredoxin 2	-0.753552	8.3742	-3.55225	0.00176753	0.0282617	-2.37698
54867	TMEM214	transmembrane protein 214	0.92919	6.36831	3.55176	0.00176962	0.0282721	-2.38444
9644	SH3PXD2A	SH3 and PX domains 2A	0.956398	6.21109	3.55137	0.00177129	0.0282758	-2.35662
7318	UBA7	ubiquitin like modifier activating enzyme 7	1.88356	3.26238	3.55062	0.00177451	0.028304	-2.08249
23382	AHCYL2	adenosylhomocysteinase like 2	-0.56003	5.77228	-3.54978	0.00177809	0.0283382	-2.34738
1774	DNASE1L1	deoxyribonuclease 1 like 1	0.791989	4.52113	3.54853	0.00178347	0.0283851	-2.25326
838	CASP5	caspase 5	4.12632	-3.1845	3.54835	0.00178424	0.0283851	-1.17693
55228	PNMA8A	PNMA family member 8A	-0.553036	6.31404	-3.54809	0.00178538	0.0283851	-2.39801
729041	FAAHP1	fatty acid amide hydrolase pseudogene 1	-1.51748	-0.483221	-3.5476	0.00178748	0.0283955	-1.40701
102467214	LINC02200	long intergenic non-protein coding RNA 2200	-1.63932	-1.47205	-3.54597	0.00179454	0.0284593	-1.41966
54885	TBC1D8B	TBC1 domain family member 8B	1.5596	2.41076	3.54568	0.00179576	0.0284593	-1.86644
2199	FBLN2	fibulin 2	1.56449	6.87352	3.54566	0.00179586	0.0284593	-2.40463
339674	LINC00634	long intergenic non-protein coding RNA 634	-1.42932	1.39987	-3.54445	0.00180109	0.0285192	-1.78624
89792	GAL3ST3	galactose-3-O-sulfotransferase 3	-0.897485	4.33114	-3.54331	0.00180605	0.0285747	-2.15731
1747	DLX3	distal-less homeobox 3	1.84031	0.0527584	3.54248	0.00180967	0.0285938	-1.38137
93145	OLFM2	olfactomedin 2	-0.986593	6.93253	-3.54237	0.00181018	0.0285938	-2.40684
482	ATP1B2	ATPase Na+/K+ transporting subunit beta 2	-0.83796	6.94792	-3.54136	0.00181456	0.0286129	-2.41614
79365	BHLHE41	basic helix-loop-helix family member e41	1.60425	1.85607	3.54108	0.00181583	0.0286129	-1.79718
100631378	LOC100631378	uncharacterized 100631378	-3.34592	-1.39844	-3.54093	0.00181648	0.0286129	-1.30597
130733	TMEM178A	transmembrane protein 178A	-0.576403	4.02575	-3.54051	0.00181832	0.0286129	-2.31123
54587	MXRA8	matrix remodeling associated 8	1.28398	6.77041	3.54041	0.00181875	0.0286129	-2.42099
9741	LAPTM4A	lysosomal protein transmembrane 4 alpha	0.600055	7.78969	3.54009	0.00182014	0.0286129	-2.42199
7531	YWHAE	tyrosine 3-monooxygenase/tryptophan 5-monooxygenase activation protein epsilon	-0.434045	9.34837	-3.53727	0.00183259	0.0287854	-2.40201
729956	SHISA7	shisa family member 7	-1.37642	3.48512	-3.53611	0.0018377	0.0288183	-2.17717
342897	NCCRP1	NCCRP1, F-box associated domain containing	-1.6299	2.82514	-3.53593	0.00183851	0.0288183	-2.04405
400892	BCRP2	BCR pseudogene 2	-0.776163	1.47064	-3.5358	0.00183909	0.0288183	-1.74716
170691	ADAMTS17	ADAM metallopeptidase with thrombospondin type 1 motif 17	1.31936	2.04146	3.53538	0.00184092	0.0288239	-1.94299
2982	GUCY1A1	guanylate cyclase 1 soluble subunit alpha 1	1.3689	4.22854	3.53418	0.00184627	0.0288645	-2.36025
100131347	RDM1P5	RDM1 pseudogene 5	-2.28935	-2.19842	-3.53414	0.00184645	0.0288645	-1.26545
8050	PDHX	pyruvate dehydrogenase complex component X	0.489395	5.15014	3.53355	0.00184905	0.028882	-2.30346
23317	DNAJC13	DnaJ heat shock protein family (Hsp40) member C13	0.615835	5.72523	3.52997	0.00186512	0.0290773	-2.37261
162993	ZNF846	zinc finger protein 846	0.871269	2.68525	3.52928	0.0018682	0.0290773	-1.88006
783	CACNB2	calcium voltage-gated channel auxiliary subunit beta 2	-0.684631	2.97038	-3.52917	0.00186871	0.0290773	-1.96217
64838	FNDC4	fibronectin type III domain containing 4	-0.855857	5.15942	-3.52893	0.00186977	0.0290773	-2.36714
445328	ARHGEF35	Rho guanine nucleotide exchange factor 35	1.72771	0.0649706	3.52868	0.00187093	0.0290773	-1.44283
861	RUNX1	RUNX family transcription factor 1	1.89361	3.52531	3.52831	0.00187258	0.0290773	-2.20314
863	CBFA2T3	CBFA2/RUNX1 partner transcriptional co-repressor 3	-0.774768	3.68017	-3.52823	0.00187293	0.0290773	-2.23478
624	BDKRB2	bradykinin receptor B2	2.29009	2.66458	3.52782	0.00187477	0.0290773	-1.94997
63940	GPSM3	G protein signaling modulator 3	2.03957	-0.440978	3.52772	0.00187523	0.0290773	-1.40138
22924	MAPRE3	microtubule associated protein RP/EB family member 3	-0.74657	5.16838	-3.52747	0.00187638	0.0290773	-2.42383
100506144	TMEM35B	transmembrane protein 35B	1.02123	3.22006	3.52517	0.00188678	0.0292056	-2.01199
105371697	NA	NA	-1.67586	0.261923	-3.52498	0.00188765	0.0292056	-1.57717
4253	MIA2	MIA SH3 domain ER export factor 2	0.577306	4.31328	3.52294	0.00189695	0.0293264	-2.24559
64332	NFKBIZ	NFKB inhibitor zeta	1.943	4.44143	3.5224	0.00189944	0.0293288	-2.11758
10148	EBI3	Epstein-Barr virus induced 3	3.20229	0.644823	3.5222	0.00190035	0.0293288	-1.55114
7137	TNNI3	troponin I3, cardiac type	-1.27116	3.52548	-3.52193	0.00190159	0.0293288	-2.06497
25816	TNFAIP8	TNF alpha induced protein 8	0.953167	3.30312	3.52094	0.00190614	0.0293522	-2.07044
105373474	NA	NA	-2.15805	-2.45349	-3.52082	0.0019067	0.0293522	-1.37446
374569	ASPG	asparaginase	2.60632	0.533214	3.52062	0.0019076	0.0293522	-1.46972
102723775	LINC01315	long intergenic non-protein coding RNA 1315	-1.20975	2.87782	-3.51834	0.00191808	0.0294739	-1.9955
256435	ST6GALNAC3	ST6 N-acetylgalactosaminide alpha-2,6-sialyltransferase 3	0.847403	4.71734	3.51808	0.00191931	0.0294739	-2.35274
1017	CDK2	cyclin dependent kinase 2	-0.443114	5.58713	-3.5177	0.00192106	0.0294739	-2.43099
23544	SEZ6L	seizure related 6 homolog like	-1.02792	4.94461	-3.5176	0.00192152	0.0294739	-2.43196
387978	LINC01551	long intergenic non-protein coding RNA 1551	-2.87648	1.53137	-3.51553	0.00193111	0.0295978	-2.08336
339983	NAT8L	N-acetyltransferase 8 like	-0.861717	5.10061	-3.51514	0.00193293	0.0296026	-2.385
2259	FGF14	fibroblast growth factor 14	-1.50796	1.11299	-3.51411	0.00193776	0.0296303	-1.96175
5264	PHYH	phytanoyl-CoA 2-hydroxylase	-0.531398	4.53171	-3.51378	0.00193928	0.0296303	-2.27769
254896	LOC254896	uncharacterized LOC254896	-1.34151	-0.356246	-3.51354	0.00194039	0.0296303	-1.61443
26260	FBXO25	F-box protein 25	0.525084	3.65419	3.51346	0.00194079	0.0296303	-2.14906
1308	COL17A1	collagen type XVII alpha 1 chain	1.38593	3.06063	3.51203	0.00194749	0.0297095	-2.23875
58480	RHOU	ras homolog family member U	1.1607	5.29122	3.51143	0.00195029	0.029729	-2.44153
10636	RGS14	regulator of G protein signaling 14	0.811524	4.60014	3.50989	0.00195754	0.0298163	-2.26286
2558	GABRA5	gamma-aminobutyric acid type A receptor alpha5 subunit	-1.68798	3.33802	-3.5091	0.00196125	0.0298497	-2.01523
55858	TMEM165	transmembrane protein 165	0.98751	5.27532	3.50814	0.00196582	0.0298961	-2.38544
10538	BATF	basic leucine zipper ATF-like transcription factor	3.32778	-2.26137	3.50771	0.00196782	0.0299033	-1.30978
9678	PHF14	PHD finger protein 14	-0.504259	5.8584	-3.50635	0.00197427	0.0299596	-2.46408
200845	KCTD6	potassium channel tetramerization domain containing 6	-0.494331	4.90756	-3.50585	0.00197667	0.0299596	-2.37639
26037	SIPA1L1	signal induced proliferation associated 1 like 1	0.750034	6.61361	3.50577	0.00197705	0.0299596	-2.49019
25840	METTL7A	methyltransferase like 7A	1.39688	4.19118	3.50558	0.00197794	0.0299596	-2.27673
9022	CLIC3	chloride intracellular channel 3	2.27884	-0.539109	3.50497	0.00198085	0.0299596	-1.71366
1240	CMKLR1	chemerin chemokine-like receptor 1	2.30147	3.15718	3.50463	0.0019825	0.0299596	-2.1499
80154	GOLGA2P10	GOLGA2 pseudogene 10	-0.54057	5.49678	-3.50423	0.00198437	0.0299596	-2.46117
54431	DNAJC10	DnaJ heat shock protein family (Hsp40) member C10	0.611874	6.84383	3.50386	0.00198616	0.0299596	-2.50145
50944	SHANK1	SH3 and multiple ankyrin repeat domains 1	-1.37821	4.16798	-3.5036	0.00198741	0.0299596	-2.33901
9181	ARHGEF2	Rho/Rac guanine nucleotide exchange factor 2	0.543648	6.41471	3.50359	0.00198746	0.0299596	-2.49514
595101	SMG1P5	SMG1 pseudogene 5	-0.78195	2.74991	-3.5034	0.00198834	0.0299596	-1.95279
10955	SERINC3	serine incorporator 3	0.99261	5.61014	3.50264	0.001992	0.0299918	-2.43325
4035	LRP1	LDL receptor related protein 1	0.976914	8.94392	3.50142	0.00199786	0.0300568	-2.49439
4189	DNAJB9	DnaJ heat shock protein family (Hsp40) member B9	0.676248	4.77621	3.50059	0.00200185	0.0300817	-2.40515
54494	C11orf71	chromosome 11 open reading frame 71	-0.503436	3.64996	-3.50044	0.00200258	0.0300817	-2.24704
2683	B4GALT1	beta-1,4-galactosyltransferase 1	1.28216	6.32296	3.49958	0.00200675	0.0301212	-2.50254
166012	CHST13	carbohydrate sulfotransferase 13	2.24822	-1.40079	3.49877	0.00201066	0.0301424	-1.30965
5498	PPOX	protoporphyrinogen oxidase	-0.526866	4.87064	-3.49856	0.00201163	0.0301424	-2.41974
56850	GRIPAP1	GRIP1 associated protein 1	-0.541527	6.34794	-3.49833	0.00201277	0.0301424	-2.50707
257144	GCSAM	germinal center associated signaling and motility	2.15622	0.0230476	3.49785	0.00201509	0.0301541	-1.57982
4025	LPO	lactoperoxidase	2.83176	0.786004	3.49749	0.00201686	0.0301575	-1.68842
1124	CHN2	chimerin 2	-0.953917	3.45365	-3.49715	0.00201849	0.0301589	-2.32085
389857	CENPVL1	centromere protein V like 1	-1.36223	0.634286	-3.49563	0.00202587	0.0302179	-1.6862
10468	FST	follistatin	1.43464	5.27008	3.4956	0.00202603	0.0302179	-2.40646
100507501	LINC01569	long intergenic non-protein coding RNA 1569	-0.953654	1.21711	-3.49539	0.00202706	0.0302179	-1.83476
121456	SLC9A7P1	solute carrier family 9 member 7 pseudogene 1	2.05595	-0.972069	3.49377	0.00203499	0.030313	-1.43915
5630	PRPH	peripherin	1.32168	3.95717	3.49285	0.00203947	0.0303417	-2.40432
57143	ADCK1	aarF domain containing kinase 1	-0.584624	3.97258	-3.49274	0.00204001	0.0303417	-2.25819
25861	WHRN	whirlin	-0.622729	5.49488	-3.49233	0.00204202	0.0303485	-2.49367
93426	SYCE1	synaptonemal complex central element protein 1	-2.52863	-2.71146	-3.4909	0.00204905	0.03043	-1.34037
59352	LGR6	leucine rich repeat containing G protein-coupled receptor 6	2.02753	1.33845	3.48804	0.0020632	0.0306168	-1.76194
2965	GTF2H1	general transcription factor IIH subunit 1	0.423197	5.17112	3.48727	0.00206702	0.0306439	-2.43373
4121	MAN1A1	mannosidase alpha class 1A member 1	1.75644	5.32231	3.48705	0.00206815	0.0306439	-2.51291
3683	ITGAL	integrin subunit alpha L	3.72348	-0.956634	3.48623	0.00207224	0.0306502	-1.41125
83643	CCDC3	coiled-coil domain containing 3	1.04486	3.70649	3.48619	0.00207243	0.0306502	-2.29225
11080	DNAJB4	DnaJ heat shock protein family (Hsp40) member B4	0.746924	3.6839	3.48602	0.00207326	0.0306502	-2.18406
101927155	LMO7-AS1	LMO7 antisense RNA 1	1.90411	-2.18101	3.48526	0.00207705	0.0306831	-1.36858
387680	WASHC2A	WASH complex subunit 2A	0.542746	5.57222	3.48344	0.00208617	0.0307833	-2.48447
653653	LOC653653	adaptor related protein complex 1 sigma 2 subunit pseudogene	-1.50525	3.77146	-3.48312	0.00208778	0.0307833	-2.1285
51090	PLLP	plasmolipin	1.88096	1.14387	3.48287	0.00208901	0.0307833	-1.7537
1601	DAB2	DAB adaptor protein 2	1.4293	4.89679	3.48265	0.00209012	0.0307833	-2.48938
64764	CREB3L2	cAMP responsive element binding protein 3 like 2	1.15686	6.01094	3.48191	0.00209384	0.0308143	-2.52187
7789	ZXDA	zinc finger X-linked duplicated A	-1.2691	0.876939	-3.48161	0.00209536	0.0308143	-1.79688
8883	NAE1	NEDD8 activating enzyme E1 subunit 1	-0.539117	6.54218	-3.48086	0.00209916	0.0308419	-2.54728
5994	RFXAP	regulatory factor X associated protein	-0.560901	3.14742	-3.48062	0.00210039	0.0308419	-2.14153
151827	LRRC34	leucine rich repeat containing 34	-0.69204	2.33345	-3.47965	0.00210527	0.0308527	-1.98087
26276	VPS33B	VPS33B late endosome and lysosome associated	-0.507675	4.68843	-3.47964	0.00210534	0.0308527	-2.41216
1318	SLC31A2	solute carrier family 31 member 2	0.850264	2.3321	3.47953	0.00210585	0.0308527	-2.04539
1612	DAPK1	death associated protein kinase 1	0.722718	6.51647	3.47764	0.00211546	0.0309704	-2.54853
26469	PTPN18	protein tyrosine phosphatase non-receptor type 18	-0.446441	4.8851	-3.47694	0.00211905	0.0309998	-2.48139
56108	PCDHGA7	protocadherin gamma subfamily A, 7	-3.51475	-0.429661	-3.47616	0.00212302	0.0310348	-1.68403
342527	SMTNL2	smoothelin like 2	1.52232	3.80946	3.47201	0.00214427	0.031322	-2.3171
26136	TES	testin LIM domain protein	1.24872	4.24432	3.46807	0.00216469	0.0315968	-2.35419
29116	MYLIP	myosin regulatory light chain interacting protein	1.08137	4.31614	3.467	0.00217023	0.0316283	-2.34388
2555	GABRA2	gamma-aminobutyric acid type A receptor alpha2 subunit	-1.33014	1.9368	-3.46693	0.00217062	0.0316283	-2.13092
23671	TMEFF2	transmembrane protein with EGF like and two follistatin like domains 2	-1.19572	3.49111	-3.46672	0.00217169	0.0316283	-2.52124
81	ACTN4	actinin alpha 4	0.512071	6.60629	3.46544	0.00217842	0.0316652	-2.58589
55379	LRRC59	leucine rich repeat containing 59	0.527099	7.08563	3.46534	0.00217894	0.0316652	-2.59933
126969	SLC44A3	solute carrier family 44 member 3	0.958578	2.85277	3.46514	0.00217995	0.0316652	-2.10707
84240	ZCCHC9	zinc finger CCHC-type containing 9	0.626051	4.35143	3.46486	0.00218142	0.0316652	-2.37401
3386	ICAM4	intercellular adhesion molecule 4 (Landsteiner-Wiener blood group)	2.0173	0.110941	3.4647	0.0021823	0.0316652	-1.61662
9026	HIP1R	huntingtin interacting protein 1 related	-0.776548	5.83281	-3.46368	0.00218766	0.0317194	-2.57584
220002	CYB561A3	cytochrome b561 family member A3	0.916652	4.12541	3.46229	0.00219496	0.0317968	-2.37253
10319	LAMC3	laminin subunit gamma 3	2.32348	4.37681	3.46205	0.00219624	0.0317968	-2.32196
7976	FZD3	frizzled class receptor 3	-0.765946	6.16434	-3.45932	0.00221068	0.0319823	-2.59384
104472717	LINC01224	long intergenic non-protein coding RNA 1224	-1.08805	3.55544	-3.45737	0.00222105	0.0320869	-2.22778
6597	SMARCA4	SWI/SNF related, matrix associated, actin dependent regulator of chromatin, subfamily a, member 4	-0.483133	8.32156	-3.45703	0.00222285	0.0320869	-2.60781
151473	SLC16A14	solute carrier family 16 member 14	-0.993699	3.73603	-3.4567	0.00222462	0.0320869	-2.40444
100129662	FGF13-AS1	FGF13 antisense RNA 1	-1.65303	-1.16094	-3.45632	0.00222664	0.0320869	-1.499
100507218	RNF157-AS1	RNF157 antisense RNA 1	-0.937844	0.878937	-3.45627	0.00222692	0.0320869	-1.92626
252969	NEIL2	nei like DNA glycosylase 2	-0.420646	4.55866	-3.45612	0.00222774	0.0320869	-2.45925
387914	SHISA2	shisa family member 2	-1.34407	3.98523	-3.45422	0.00223792	0.03221	-2.36619
28992	MACROD1	mono-ADP ribosylhydrolase 1	-0.699871	4.53747	-3.4534	0.00224232	0.0322496	-2.46788
256130	TMEM196	transmembrane protein 196	-1.58686	0.670032	-3.45232	0.00224815	0.0323041	-2.08565
9610	RIN1	Ras and Rab interactor 1	1.30786	2.92327	3.45188	0.00225052	0.0323041	-2.13142
857	CAV1	caveolin 1	1.46155	4.08405	3.45178	0.00225105	0.0323041	-2.30964
2590	GALNT2	polypeptide N-acetylgalactosaminyltransferase 2	0.792469	7.38987	3.45142	0.00225297	0.032308	-2.63068
102723360	LOC102723360	uncharacterized LOC102723360	-1.29314	0.357325	-3.44927	0.00226468	0.0324513	-1.76373
7095	SEC62	SEC62 homolog, preprotein translocation factor	0.432117	6.57186	3.44897	0.00226628	0.0324513	-2.62916
3133	HLA-E	major histocompatibility complex, class I, E	1.02056	3.37255	3.44849	0.00226891	0.0324539	-2.21406
26038	CHD5	chromodomain helicase DNA binding protein 5	-1.41458	4.10958	-3.44821	0.00227044	0.0324539	-2.38135
54065	SMIM11A	small integral membrane protein 11A	-0.768866	3.01394	-3.44795	0.00227183	0.0324539	-2.21287
127255	LRRIQ3	leucine rich repeats and IQ motif containing 3	-2.07604	-1.77746	-3.44771	0.00227316	0.0324539	-1.54679
10951	CBX1	chromobox 1	-0.498368	7.75181	-3.44715	0.00227618	0.0324539	-2.64015
100130776	AGAP2-AS1	AGAP2 antisense RNA 1	1.13571	1.1684	3.44712	0.0022764	0.0324539	-1.96924
6373	CXCL11	C-X-C motif chemokine ligand 11	3.50392	-1.64056	3.44644	0.00228008	0.0324628	-1.41694
401944	LDLRAD2	low density lipoprotein receptor class A domain containing 2	1.84989	0.0187366	3.44594	0.00228283	0.0324628	-1.66185
219621	CABCOCO1	ciliary associated calcium binding coiled-coil 1	1.48486	0.335589	3.44583	0.0022834	0.0324628	-1.87752
2355	FOSL2	FOS like 2, AP-1 transcription factor subunit	1.76529	5.85734	3.44579	0.00228364	0.0324628	-2.60699
4779	NFE2L1	nuclear factor, erythroid 2 like 1	0.553716	8.13654	3.44475	0.00228935	0.0325204	-2.64234
6678	SPARC	secreted protein acidic and cysteine rich	2.03593	11.5119	3.44428	0.00229196	0.0325338	-2.5148
8128	ST8SIA2	ST8 alpha-N-acetyl-neuraminide alpha-2,8-sialyltransferase 2	-0.973929	4.88404	-3.4439	0.00229403	0.0325397	-2.60854
259230	SGMS1	sphingomyelin synthase 1	0.765577	4.17842	3.44226	0.00230305	0.032644	-2.38862
29952	DPP7	dipeptidyl peptidase 7	0.752723	6.04891	3.43923	0.00231988	0.0328589	-2.65132
101929120	LINC01351	long intergenic non-protein coding RNA 1351	-2.06849	-0.796364	-3.43805	0.00232647	0.0329072	-1.70648
3176	HNMT	histamine N-methyltransferase	1.66632	2.23564	3.43801	0.00232666	0.0329072	-2.09241
255231	MCOLN2	mucolipin 2	2.51495	0.144651	3.43752	0.00232939	0.0329222	-1.63034
162514	TRPV3	transient receptor potential cation channel subfamily V member 3	1.38437	0.912947	3.43677	0.00233361	0.0329581	-1.8554
25758	KIAA1549L	KIAA1549 like	-1.12558	4.09419	-3.43637	0.00233584	0.0329653	-2.44493
11189	CELF3	CUGBP Elav-like family member 3	-0.946174	5.53754	-3.43608	0.00233749	0.0329653	-2.66557
351	APP	amyloid beta precursor protein	0.62263	9.97298	3.43528	0.00234199	0.0329891	-2.6201
219743	TYSND1	trypsin domain containing 1	-0.55773	4.50079	-3.43518	0.00234254	0.0329891	-2.47694
55334	SLC39A9	solute carrier family 39 member 9	0.490173	6.17791	3.43412	0.00234849	0.0330492	-2.65659
10046	MAMLD1	mastermind like domain containing 1	-0.785441	2.70296	-3.43354	0.00235177	0.0330529	-2.35811
7360	UGP2	UDP-glucose pyrophosphorylase 2	0.636436	7.44383	3.43347	0.00235213	0.0330529	-2.66661
203562	TMEM31	transmembrane protein 31	-1.81408	-0.741969	-3.43246	0.00235785	0.0330748	-1.7127
645638	WFDC21P	WAP four-disulfide core domain 21, pseudogene	1.88906	0.573725	3.43227	0.0023589	0.0330748	-1.90298
150280	HORMAD2	HORMA domain containing 2	-2.27346	-1.76966	-3.43223	0.00235918	0.0330748	-1.6506
129684	CNTNAP5	contactin associated protein like 5	-1.00663	2.63043	-3.432	0.00236043	0.0330748	-2.37213
79143	MBOAT7	membrane bound O-acyltransferase domain containing 7	-0.524138	3.81843	-3.43138	0.00236398	0.0330798	-2.38467
54913	RPP25	ribonuclease P and MRP subunit p25	1.06539	4.50399	3.43118	0.00236511	0.0330798	-2.48367
57338	JPH3	junctophilin 3	-1.05108	5.17095	-3.43105	0.00236586	0.0330798	-2.52265
379	ARL4D	ADP ribosylation factor like GTPase 4D	-0.672822	4.86117	-3.43061	0.00236836	0.0330912	-2.5446
123096	SLC25A29	solute carrier family 25 member 29	-0.630411	7.34226	-3.42992	0.00237224	0.0331108	-2.68159
163702	IFNLR1	interferon lambda receptor 1	-0.869831	2.01405	-3.42969	0.00237359	0.0331108	-2.00567
1840	DTX1	deltex E3 ubiquitin ligase 1	-0.939284	4.35856	-3.42947	0.00237483	0.0331108	-2.53271
101927248	LOC101927248	uncharacterized LOC101927248	-1.91322	0.561303	-3.42777	0.00238455	0.0332227	-1.80211
692106	SNORD65	small nucleolar RNA, C/D box 65	1.94844	-1.5183	3.42683	0.00238989	0.0332344	-1.49689
5091	PC	pyruvate carboxylase	0.499416	4.85053	3.42626	0.00239315	0.0332344	-2.58387
255426	RASGEF1C	RasGEF domain family member 1C	-1.13281	1.99091	-3.4261	0.00239407	0.0332344	-2.16182
100996251	LRIG2-DT	LRIG2 divergent transcript	1.56908	-1.77411	3.4259	0.00239525	0.0332344	-1.50829
27092	CACNG4	calcium voltage-gated channel auxiliary subunit gamma 4	-0.776321	6.06241	-3.42589	0.00239529	0.0332344	-2.68566
54510	PCDH18	protocadherin 18	1.11522	5.5417	3.42584	0.00239556	0.0332344	-2.59262
29988	SLC2A8	solute carrier family 2 member 8	0.60302	4.40223	3.4251	0.00239981	0.0332631	-2.48918
653784	MZT2A	mitotic spindle organizing protein 2A	-0.781083	5.70455	-3.42449	0.00240335	0.0332631	-2.66211
2315	MLANA	melan-A	-1.8071	-0.733901	-3.42423	0.00240483	0.0332631	-1.83223
5800	PTPRO	protein tyrosine phosphatase receptor type O	-0.628399	4.11132	-3.42381	0.00240729	0.0332631	-2.62663
5341	PLEK	pleckstrin	3.58512	-0.603256	3.42373	0.00240774	0.0332631	-1.66114
8644	AKR1C3	aldo-keto reductase family 1 member C3	-1.35796	0.902404	-3.42372	0.00240781	0.0332631	-1.85133
5651	TMPRSS15	transmembrane serine protease 15	3.29163	-2.1758	3.42333	0.00241006	0.0332707	-1.46131
339210	C17orf67	chromosome 17 open reading frame 67	-1.22095	1.06556	-3.42214	0.00241694	0.0333338	-1.91841
84249	PSD2	pleckstrin and Sec7 domain containing 2	-1.23667	3.76826	-3.42178	0.00241898	0.0333338	-2.55651
7306	TYRP1	tyrosinase related protein 1	-1.61549	5.05973	-3.42166	0.00241973	0.0333338	-2.69165
8844	KSR1	kinase suppressor of ras 1	0.735531	6.36269	3.42004	0.00242914	0.0334196	-2.69003
196500	PIANP	PILR alpha associated neural protein	-0.722861	5.55726	-3.42	0.00242937	0.0334196	-2.6768
7048	TGFBR2	transforming growth factor beta receptor 2	1.38632	4.24929	3.41914	0.00243434	0.0334587	-2.50369
100507602	TRIM52-AS1	TRIM52 antisense RNA 1 (head to head)	-0.550484	3.82087	-3.41863	0.00243732	0.0334587	-2.51421
137994	LETM2	leucine zipper and EF-hand containing transmembrane protein 2	-0.77602	2.96005	-3.41863	0.00243734	0.0334587	-2.2375
161176	SYNE3	spectrin repeat containing nuclear envelope family member 3	1.61615	0.831366	3.41768	0.00244288	0.0334971	-1.87485
146849	CCDC42	coiled-coil domain containing 42	2.82413	-2.83904	3.41757	0.00244355	0.0334971	-1.50767
101928123	LOC101928123	uncharacterized LOC101928123	2.60749	-1.05119	3.41675	0.00244834	0.0335394	-1.50092
257397	TAB3	TGF-beta activated kinase 1 (MAP3K7) binding protein 3	-0.878934	4.90079	-3.41612	0.00245206	0.0335669	-2.58164
23071	ERP44	endoplasmic reticulum protein 44	0.522183	5.9478	3.41539	0.00245635	0.0336021	-2.68144
113157	RPLP0P2	ribosomal protein lateral stalk subunit P0 pseudogene 2	0.825813	5.15744	3.41478	0.00245995	0.0336059	-2.59352
60509	AGBL5	ATP/GTP binding protein like 5	-0.372267	6.10467	-3.41475	0.00246011	0.0336059	-2.69743
4205	MEF2A	myocyte enhancer factor 2A	0.474036	5.51689	3.41447	0.00246177	0.0336059	-2.64756
6704	SPRR2E	small proline rich protein 2E	3.73086	-3.49736	3.41362	0.00246677	0.03363	-1.47064
144165	PRICKLE1	prickle planar cell polarity protein 1	1.31671	4.77974	3.41359	0.00246696	0.03363	-2.52845
51669	SARAF	store-operated calcium entry associated regulatory factor	0.639839	8.1444	3.41285	0.00247135	0.0336663	-2.70912
7139	TNNT2	troponin T2, cardiac type	1.67254	3.20254	3.41233	0.00247439	0.033682	-2.61008
5047	PAEP	progestagen associated endometrial protein	-2.44069	-3.1232	-3.41207	0.00247593	0.033682	-1.65104
2919	CXCL1	C-X-C motif chemokine ligand 1	3.0614	1.73413	3.41046	0.00248553	0.0337693	-1.92068
50999	TMED5	transmembrane p24 trafficking protein 5	0.636087	5.25401	3.41013	0.00248747	0.0337693	-2.60811
22837	COBLL1	cordon-bleu WH2 repeat protein like 1	1.75573	4.33375	3.40998	0.0024884	0.0337693	-2.54184
6362	CCL18	C-C motif chemokine ligand 18	1.88215	-2.55561	3.40983	0.00248925	0.0337693	-1.65351
646762	LOC646762	uncharacterized LOC646762	1.38554	4.27235	3.40939	0.0024919	0.033782	-2.54477
2806	GOT2	glutamic-oxaloacetic transaminase 2	-0.444679	7.20291	-3.40878	0.00249555	0.0338081	-2.73128
83543	AIF1L	allograft inflammatory factor 1 like	-0.724532	6.37101	-3.40741	0.00250371	0.0338859	-2.68633
3142	HLX	H2.0 like homeobox	2.44762	1.15719	3.40724	0.00250476	0.0338859	-2.03725
100506134	TTC21B-AS1	TTC21B antisense RNA 1	3.04555	-3.23595	3.40693	0.0025066	0.0338875	-1.47939
90355	C5orf30	chromosome 5 open reading frame 30	-0.690509	4.2936	-3.40646	0.00250946	0.0338943	-2.5035
11231	SEC63	SEC63 homolog, protein translocation regulator	0.438438	6.66069	3.4061	0.00251162	0.0338943	-2.73448
2321	FLT1	fms related tyrosine kinase 1	2.43356	6.32061	3.40599	0.00251229	0.0338943	-2.71885
91663	MYADM	myeloid associated differentiation marker	0.964432	6.49248	3.40542	0.00251569	0.0339169	-2.71438
79817	MOB3B	MOB kinase activator 3B	-0.969288	4.49055	-3.40477	0.00251959	0.0339461	-2.50492
124925	SEZ6	seizure related 6 homolog	-1.49457	4.93312	-3.40274	0.00253188	0.0340653	-2.5819
133619	PRRC1	proline rich coiled-coil 1	0.683439	5.9646	3.40274	0.00253192	0.0340653	-2.69934
56904	SH3GLB2	SH3 domain containing GRB2 like, endophilin B2	-0.412843	6.48783	-3.40117	0.00254141	0.0341697	-2.74814
105378101	NA	NA	-1.93673	-2.1505	-3.40077	0.00254388	0.0341793	-1.60294
23509	POFUT1	protein O-fucosyltransferase 1	0.614975	6.00121	3.39969	0.00255044	0.034244	-2.71838
3780	KCNN1	potassium calcium-activated channel subfamily N member 1	-0.923758	4.32137	-3.3993	0.00255282	0.0342525	-2.52982
388969	C2orf68	chromosome 2 open reading frame 68	-0.331948	5.57249	-3.3961	0.00257245	0.0344922	-2.71451
51302	CYP39A1	cytochrome P450 family 39 subfamily A member 1	-1.208	0.975698	-3.39382	0.00258652	0.0346397	-2.05282
11221	DUSP10	dual specificity phosphatase 10	0.87999	3.70698	3.3935	0.00258852	0.0346397	-2.4768
402665	IGLON5	IgLON family member 5	-0.808561	6.70208	-3.39346	0.00258874	0.0346397	-2.76503
11186	RASSF1	Ras association domain family member 1	0.549768	4.67255	3.39152	0.00260083	0.0347777	-2.60998
102723390	FRG1EP	FSHD region gene 1 family member E, pseudogene	-1.69932	-1.41244	-3.39102	0.0026039	0.0347798	-1.71107
525	ATP6V1B1	ATPase H+ transporting V1 subunit B1	-2.38634	1.3907	-3.39092	0.00260453	0.0347798	-2.30856
113451	AZIN2	antizyme inhibitor 2	-0.595068	2.92655	-3.39001	0.00261023	0.0348223	-2.46435
27044	SND1	staphylococcal nuclease and tudor domain containing 1	0.54935	8.1706	3.38984	0.00261127	0.0348223	-2.77009
4327	MMP19	matrix metallopeptidase 19	1.94944	1.96431	3.38843	0.00262012	0.0348934	-2.12465
57616	TSHZ3	teashirt zinc finger homeobox 3	0.951022	4.38684	3.38842	0.00262016	0.0348934	-2.58495
30820	KCNIP1	potassium voltage-gated channel interacting protein 1	-1.28943	2.90236	-3.38786	0.00262368	0.0349165	-2.47985
440087	SMCO3	single-pass membrane protein with coiled-coil domains 3	2.32353	-0.763414	3.38709	0.00262853	0.0349572	-1.78774
9862	MED24	mediator complex subunit 24	-0.413201	6.71971	-3.38608	0.00263485	0.0349897	-2.78238
7915	ALDH5A1	aldehyde dehydrogenase 5 family member A1	-0.643531	4.01545	-3.38574	0.00263701	0.0349897	-2.58731
4858	NOVA2	NOVA alternative splicing regulator 2	-0.879531	6.17299	-3.38557	0.00263809	0.0349897	-2.76993
58504	ARHGAP22	Rho GTPase activating protein 22	0.907394	2.77395	3.38557	0.00263811	0.0349897	-2.1909
727897	MUC5B	mucin 5B, oligomeric mucus/gel-forming	2.36645	-0.466928	3.38491	0.00264226	0.0349976	-1.65452
6543	SLC8A2	solute carrier family 8 member A2	-0.978002	4.49174	-3.38491	0.00264227	0.0349976	-2.5987
8639	AOC3	amine oxidase copper containing 3	1.111	2.73611	3.3831	0.00265372	0.0351255	-2.16574
7040	TGFB1	transforming growth factor beta 1	1.57872	6.12355	3.38205	0.0026604	0.0351901	-2.76803
85014	TMEM141	transmembrane protein 141	0.874959	5.66197	3.38092	0.00266761	0.0352617	-2.74788
104355219	LHX5-AS1	LHX5 antisense RNA 1	-1.64499	1.78963	-3.3803	0.00267155	0.0352674	-2.40126
4920	ROR2	receptor tyrosine kinase like orphan receptor 2	0.898739	4.74591	3.38029	0.00267163	0.0352674	-2.67783
540	ATP7B	ATPase copper transporting beta	1.76373	5.39057	3.37948	0.00267679	0.0353117	-2.75904
151176	ERFE	erythroferrone	-1.09955	1.2465	-3.37815	0.00268533	0.0354005	-2.03518
50853	VILL	villin like	0.752141	2.60534	3.37739	0.00269018	0.0354407	-2.28264
125488	TTC39C	tetratricopeptide repeat domain 39C	-0.673659	4.01544	-3.37544	0.00270277	0.0355826	-2.51417
8615	USO1	USO1 vesicle transport factor	0.664049	7.03954	3.37427	0.00271033	0.0356415	-2.79686
10585	POMT1	protein O-mannosyltransferase 1	-0.393014	6.00578	-3.37418	0.00271089	0.0356415	-2.79494
644353	ZCCHC18	zinc finger CCHC-type containing 18	-0.803252	2.67044	-3.37324	0.00271699	0.0356978	-2.4569
646	BNC1	basonuclin 1	2.18651	2.5897	3.37236	0.00272273	0.0357408	-2.50297
102724515	LINC01291	long intergenic non-protein coding RNA 1291	-2.17914	-3.76875	-3.37218	0.00272391	0.0357408	-1.6084
9638	FEZ1	fasciculation and elongation protein zeta 1	-1.10171	7.05843	-3.3716	0.00272769	0.0357665	-2.8142
100287482	SMKR1	small lysine rich protein 1	-1.29276	0.700411	-3.37105	0.00273126	0.0357792	-2.03912
100289097	FRG1CP	FSHD region gene 1 family member C, pseudogene	-0.646109	4.00539	-3.37089	0.00273231	0.0357792	-2.57023
9780	PIEZO1	piezo type mechanosensitive ion channel component 1	1.39026	5.81635	3.37029	0.00273625	0.0358069	-2.75276
162073	ITPRIPL2	ITPRIP like 2	1.34091	3.80446	3.36973	0.0027399	0.035808	-2.48745
10959	TMED2	transmembrane p24 trafficking protein 2	0.700414	7.47111	3.36962	0.00274063	0.035808	-2.8231
2631	NIPSNAP2	nipsnap homolog 2	-0.387384	5.76088	-3.36944	0.00274181	0.035808	-2.78469
3978	LIG1	DNA ligase 1	-0.583748	6.19199	-3.3691	0.00274403	0.0358131	-2.80017
8737	RIPK1	receptor interacting serine/threonine kinase 1	0.655033	4.79114	3.36851	0.0027479	0.0358162	-2.67544
6778	STAT6	signal transducer and activator of transcription 6	1.2264	5.5379	3.36851	0.00274793	0.0358162	-2.76192
285484	LINC02495	long intergenic non-protein coding RNA 2495	-2.13679	-0.631386	-3.36752	0.0027544	0.0358762	-1.74625
25842	ASF1A	anti-silencing function 1A histone chaperone	-0.422153	4.9639	-3.36725	0.00275619	0.0358762	-2.69703
7101	NR2E1	nuclear receptor subfamily 2 group E member 1	-1.21134	2.09499	-3.36664	0.00276022	0.0359001	-2.59227
10418	SPON1	spondin 1	2.01517	5.64645	3.36641	0.00276169	0.0359001	-2.77753
1316	KLF6	Kruppel like factor 6	1.06394	6.18928	3.36403	0.00277748	0.0360815	-2.78718
56136	PCDHA13	protocadherin alpha 13	2.05576	-0.369475	3.36366	0.00277992	0.0360893	-1.71903
284749	LINC00494	long intergenic non-protein coding RNA 494	-2.017	-2.11658	-3.36317	0.00278317	0.0361018	-1.68617
8560	DEGS1	delta 4-desaturase, sphingolipid 1	0.638649	6.24551	3.36296	0.00278457	0.0361018	-2.81031
101928000	LOC101928000	uncharacterized LOC101928000	-1.10725	2.2056	-3.36263	0.00278677	0.0361064	-2.3059
4567	TRNL1	tRNA	0.787986	4.09433	3.36219	0.00278968	0.0361203	-2.55266
1823	DSC1	desmocollin 1	1.9117	-0.503393	3.36133	0.00279545	0.0361711	-2.02956
57501	KIAA1257	KIAA1257	-0.855754	2.11886	-3.36026	0.00280259	0.0362329	-2.28761
6897	TARS1	threonyl-tRNA synthetase 1	0.642402	7.36817	3.35969	0.00280641	0.0362329	-2.84197
6490	PMEL	premelanosome protein	-1.69396	8.44842	-3.35907	0.00281053	0.0362329	-2.80848
83987	CCDC8	coiled-coil domain containing 8	0.698134	5.67242	3.35907	0.00281057	0.0362329	-2.81087
22872	SEC31A	SEC31 homolog A, COPII coat complex component	0.689102	7.6349	3.359	0.00281103	0.0362329	-2.84653
113174	SAAL1	serum amyloid A like 1	-0.577048	4.50074	-3.35812	0.00281693	0.0362329	-2.62858
2890	GRIA1	glutamate ionotropic receptor AMPA type subunit 1	-1.48345	4.62973	-3.35804	0.00281745	0.0362329	-2.7784
5325	PLAGL1	PLAG1 like zinc finger 1	1.53648	4.64572	3.35804	0.00281751	0.0362329	-2.78656
390664	C1QTNF8	C1q and TNF related 8	-2.40865	-3.20326	-3.35795	0.00281812	0.0362329	-1.64552
9096	TBX18	T-box transcription factor 18	2.08226	0.337697	3.35782	0.00281893	0.0362329	-1.93127
100128893	GATA6-AS1	GATA6 antisense RNA 1 (head to head)	2.73853	0.803492	3.35758	0.00282056	0.0362329	-2.00199
51085	MLXIPL	MLX interacting protein like	-1.01065	2.8418	-3.35686	0.00282543	0.03626	-2.25895
4627	MYH9	myosin heavy chain 9	0.918431	8.35074	3.35672	0.00282636	0.03626	-2.84625
4891	SLC11A2	solute carrier family 11 member 2	0.60295	6.14947	3.35581	0.0028325	0.036315	-2.82112
6367	CCL22	C-C motif chemokine ligand 22	3.16012	-2.423	3.35515	0.00283702	0.036349	-1.58976
26269	FBXO8	F-box protein 8	0.929425	3.69051	3.35484	0.0028391	0.0363494	-2.6068
3221	HOXC4	homeobox C4	2.77442	0.464111	3.3546	0.00284075	0.0363494	-2.1068
57446	NDRG3	NDRG family member 3	-0.445252	6.0195	-3.3538	0.00284616	0.0363915	-2.83277
26502	NARF	nuclear prelamin A recognition factor	-0.72851	6.85535	-3.35323	0.00285003	0.0363915	-2.85958
79686	NA	NA	1.28819	1.10136	3.35318	0.00285038	0.0363915	-2.16933
23015	GOLGA8A	golgin A8 family member A	-0.73715	6.69659	-3.35302	0.00285147	0.0363915	-2.85972
30008	EFEMP2	EGF containing fibulin extracellular matrix protein 2	1.2096	6.37995	3.35186	0.00285939	0.0364688	-2.85995
401024	FSIP2	fibrous sheath interacting protein 2	-1.04263	2.68467	-3.35087	0.0028661	0.0365079	-2.45764
84267	C9orf64	chromosome 9 open reading frame 64	1.71662	1.4693	3.35086	0.00286617	0.0365079	-1.99088
26032	SUSD5	sushi domain containing 5	1.80694	2.01545	3.35023	0.00287049	0.0365164	-2.1406
10410	IFITM3	interferon induced transmembrane protein 3	1.34333	8.5176	3.35022	0.00287057	0.0365164	-2.85292
653319	KIAA0895L	KIAA0895 like	-0.631373	6.16198	-3.34965	0.00287447	0.0365368	-2.86104
123920	CMTM3	CKLF like MARVEL transmembrane domain containing 3	0.562294	5.69496	3.34936	0.0028765	0.0365368	-2.82205
221091	LRRN4CL	LRRN4 C-terminal like	1.83235	0.263734	3.34917	0.00287776	0.0365368	-1.9254
25884	CHRDL2	chordin like 2	3.01786	4.35376	3.34825	0.00288409	0.0365899	-2.80853
54809	SAMD9	sterile alpha motif domain containing 9	1.9037	-0.367713	3.34802	0.00288568	0.0365899	-1.88347
29982	NRBF2	nuclear receptor binding factor 2	0.633689	4.71816	3.34663	0.00289527	0.0366868	-2.66328
2824	GPM6B	glycoprotein M6B	-1.247	6.83883	-3.34637	0.00289707	0.0366868	-2.86653
89849	ATG16L2	autophagy related 16 like 2	-0.541635	4.98911	-3.34608	0.00289907	0.0366885	-2.78439
81887	LAS1L	LAS1 like ribosome biogenesis factor	-0.522473	6.00066	-3.34469	0.00290869	0.0367664	-2.83531
253725	WASHC2C	WASH complex subunit 2C	0.550129	5.0952	3.34465	0.00290897	0.0367664	-2.75276
10481	HOXB13	homeobox B13	3.8205	-1.86645	3.34372	0.00291544	0.0368006	-1.62029
440354	SMG1P2	SMG1 pseudogene 2	-0.629959	3.25974	-3.3436	0.00291627	0.0368006	-2.41802
64116	SLC39A8	solute carrier family 39 member 8	0.869871	4.13202	3.34331	0.00291832	0.0368006	-2.64454
64428	CIAO3	cytosolic iron-sulfur assembly component 3	-0.486008	4.96708	-3.34307	0.00291995	0.0368006	-2.78849
4124	MAN2A1	mannosidase alpha class 2A member 1	1.17823	5.56596	3.34291	0.00292107	0.0368006	-2.75014
57088	PLSCR4	phospholipid scramblase 4	1.58206	2.5455	3.34255	0.00292359	0.0368087	-2.3947
661	POLR3D	RNA polymerase III subunit D	0.527489	5.51784	3.34023	0.00293979	0.036989	-2.77673
8985	PLOD3	procollagen-lysine,2-oxoglutarate 5-dioxygenase 3	0.837027	6.07805	3.33978	0.00294296	0.037005	-2.86281
56999	ADAMTS9	ADAM metallopeptidase with thrombospondin type 1 motif 9	1.86989	5.13292	3.33876	0.00295014	0.0370485	-2.8576
6482	ST3GAL1	ST3 beta-galactoside alpha-2,3-sialyltransferase 1	1.40042	5.15448	3.33875	0.0029502	0.0370485	-2.76465
91252	SLC39A13	solute carrier family 39 member 13	0.624279	6.18993	3.33826	0.00295365	0.0370681	-2.88848
8031	NCOA4	nuclear receptor coactivator 4	0.433006	6.97936	3.33795	0.00295585	0.037072	-2.89415
79139	DERL1	derlin 1	0.38197	5.97417	3.33763	0.00295808	0.0370762	-2.86133
9314	KLF4	Kruppel like factor 4	1.33614	3.49288	3.33634	0.00296721	0.0371483	-2.46987
64651	CSRNP1	cysteine and serine rich nuclear protein 1	1.20832	5.32401	3.33628	0.00296762	0.0371483	-2.76761
89853	MVB12B	multivesicular body subunit 12B	-0.599913	5.72724	-3.3359	0.00297035	0.0371588	-2.88539
51000	SLC35B3	solute carrier family 35 member B3	0.740381	4.02867	3.33466	0.0029791	0.0372445	-2.65591
283358	B4GALNT3	beta-1,4-N-acetyl-galactosaminyltransferase 3	-1.59851	3.50893	-3.33438	0.00298112	0.0372459	-2.38957
283537	SLC46A3	solute carrier family 46 member 3	1.48036	2.76606	3.33394	0.00298427	0.0372616	-2.49986
3675	ITGA3	integrin subunit alpha 3	0.877997	5.82985	3.33314	0.00298994	0.0373086	-2.85208
6277	S100A6	S100 calcium binding protein A6	1.72154	6.05458	3.33274	0.0029928	0.0373205	-2.87713
222553	SLC35F1	solute carrier family 35 member F1	-0.73395	5.13655	-3.33214	0.00299711	0.0373506	-2.8282
54413	NLGN3	neuroligin 3	-0.927239	5.02499	-3.3304	0.00300951	0.037469	-2.81263
101927765	COA6-AS1	COA6 antisense RNA 1	-1.23259	0.350525	-3.33027	0.00301044	0.037469	-2.13436
283927	NUDT7	nudix hydrolase 7	-0.733294	2.78197	-3.32943	0.00301651	0.0375207	-2.43853
6281	S100A10	S100 calcium binding protein A10	1.15906	7.13698	3.32806	0.00302638	0.0376011	-2.91723
2690	GHR	growth hormone receptor	1.67512	2.43839	3.328	0.00302681	0.0376011	-2.52091
101927953	C5orf66-AS1	C5orf66 antisense RNA 1	2.56268	-1.64666	3.32754	0.00303012	0.0376184	-1.89656
6001	RGS10	regulator of G protein signaling 10	1.00183	3.90752	3.32707	0.00303349	0.0376364	-2.59991
124930	ANKRD13B	ankyrin repeat domain 13B	-0.925135	5.51251	-3.3262	0.00303985	0.0376914	-2.87937
284297	SSC5D	scavenger receptor cysteine rich family member with 5 domains	1.35788	4.34315	3.32522	0.00304696	0.0377557	-2.78445
132625	ZFP42	ZFP42 zinc finger protein	2.30696	0.949839	3.32444	0.0030526	0.0377805	-1.86596
440	ASNS	asparagine synthetase (glutamine-hydrolyzing)	0.56739	7.11321	3.32441	0.00305282	0.0377805	-2.92851
8536	CAMK1	calcium/calmodulin dependent protein kinase I	-0.52372	4.0296	-3.3234	0.00306018	0.0378478	-2.73651
3706	ITPKA	inositol-trisphosphate 3-kinase A	1.21115	0.786159	3.32151	0.00307398	0.0379787	-2.17145
51155	JPT1	Jupiter microtubule associated homolog 1	-0.990054	8.14258	-3.32142	0.00307464	0.0379787	-2.92456
11344	TWF2	twinfilin actin binding protein 2	0.601958	5.66796	3.32111	0.00307689	0.0379825	-2.86235
64135	IFIH1	interferon induced with helicase C domain 1	1.91512	2.14398	3.31963	0.00308775	0.0380926	-2.2361
83729	INHBE	inhibin subunit beta E	1.86354	2.95284	3.31843	0.00309663	0.0381781	-2.5928
54741	LEPROT	leptin receptor overlapping transcript	0.727466	5.83115	3.31506	0.00312155	0.0384466	-2.90943
100131176	WDR86-AS1	WDR86 antisense RNA 1	-1.79238	0.00916156	-3.31496	0.00312233	0.0384466	-1.95824
79966	SCD5	stearoyl-CoA desaturase 5	-0.702136	5.25948	-3.31366	0.00313196	0.0385409	-2.94315
85365	ALG2	ALG2 alpha-1,3/1,6-mannosyltransferase	0.656797	4.9546	3.3122	0.00314288	0.0386218	-2.82014
29780	PARVB	parvin beta	1.0022	3.11251	3.31203	0.00314421	0.0386218	-2.43965
157807	CLVS1	clavesin 1	-1.02588	1.7548	-3.31199	0.00314443	0.0386218	-2.56046
729438	CASTOR2	cytosolic arginine sensor for mTORC1 subunit 2	-0.860215	6.02823	-3.31164	0.00314708	0.03863	-2.93578
389840	MAP3K15	mitogen-activated protein kinase kinase kinase 15	-0.923702	0.919041	-3.31107	0.00315136	0.038631	-2.09687
26030	PLEKHG3	pleckstrin homology and RhoGEF domain containing G3	0.652586	5.35919	3.31097	0.00315213	0.038631	-2.87133
132160	PPM1M	protein phosphatase, Mg2+/Mn2+ dependent 1M	0.759491	4.19136	3.31078	0.00315358	0.038631	-2.74341
5876	RABGGTB	Rab geranylgeranyltransferase subunit beta	0.571859	5.89349	3.31058	0.00315504	0.038631	-2.888
64374	SIL1	SIL1 nucleotide exchange factor	1.0211	5.00108	3.30978	0.00316107	0.0386807	-2.90594
375287	RBM43	RNA binding motif protein 43	1.20991	2.16739	3.30822	0.0031728	0.0388001	-2.34172
66035	SLC2A11	solute carrier family 2 member 11	-0.529344	3.45024	-3.30698	0.00318221	0.038869	-2.66849
3217	HOXB7	homeobox B7	2.56991	1.18947	3.30695	0.00318241	0.038869	-2.28089
51119	SBDS	SBDS ribosome maturation factor	0.511478	5.68121	3.30582	0.00319102	0.0389499	-2.92217
2173	FABP7	fatty acid binding protein 7	-0.980849	6.35262	-3.30511	0.00319641	0.038965	-2.96855
79644	SRD5A3	steroid 5 alpha-reductase 3	0.638152	4.36777	3.30492	0.00319786	0.038965	-2.736
2290	FOXG1	forkhead box G1	-2.7847	3.87601	-3.30487	0.00319822	0.038965	-2.87019
101060022	NA	NA	-1.22806	-0.0110757	-3.30404	0.00320457	0.0389979	-2.08119
9403	SELENOF	selenoprotein F	0.552893	6.63832	3.30399	0.0032049	0.0389979	-2.96679
9132	KCNQ4	potassium voltage-gated channel subfamily Q member 4	-1.09005	2.76069	-3.30328	0.00321037	0.0390284	-2.35246
55062	WIPI1	WD repeat domain, phosphoinositide interacting 1	1.01589	5.07983	3.30253	0.0032161	0.0390284	-2.87422
26015	RPAP1	RNA polymerase II associated protein 1	0.408698	5.4365	3.3023	0.00321784	0.0390284	-2.86208
132112	RTP1	receptor transporter protein 1	-2.13127	-0.449718	-3.30224	0.00321831	0.0390284	-2.02477
29940	DSE	dermatan sulfate epimerase	0.920503	5.08408	3.30211	0.00321927	0.0390284	-2.83066
100505746	ITGB2-AS1	ITGB2 antisense RNA 1	2.69663	-1.52048	3.30186	0.0032212	0.0390284	-1.90156
4925	NUCB2	nucleobindin 2	0.841912	6.3753	3.30184	0.00322134	0.0390284	-2.97785
9772	TMEM94	transmembrane protein 94	-0.452176	6.67034	-3.30125	0.00322588	0.0390593	-2.98023
7411	VBP1	VHL binding protein 1	-0.491082	6.05622	-3.30001	0.00323538	0.0391502	-2.95214
11187	PKP3	plakophilin 3	1.82943	1.90965	3.29963	0.00323834	0.0391593	-2.3328
22801	ITGA11	integrin subunit alpha 11	2.15455	5.08723	3.2994	0.00324013	0.0391593	-2.96497
58473	PLEKHB1	pleckstrin homology domain containing B1	-1.09779	5.5849	-3.29892	0.00324383	0.0391798	-2.92249
4942	OAT	ornithine aminotransferase	0.572179	6.15898	3.29825	0.00324899	0.0392048	-2.95253
219654	ZCCHC24	zinc finger CCHC-type containing 24	1.43264	4.98953	3.29813	0.0032499	0.0392048	-2.81982
10073	SNUPN	snurportin 1	0.51432	4.60438	3.29771	0.0032532	0.0392203	-2.80615
2791	GNG11	G protein subunit gamma 11	1.12234	3.63086	3.29745	0.00325518	0.0392203	-2.78073
55276	PGM2	phosphoglucomutase 2	-0.531121	4.20628	-3.29658	0.00326189	0.0392592	-2.71115
51068	NMD3	NMD3 ribosome export adaptor	0.647738	5.3307	3.29652	0.00326242	0.0392592	-2.86364
100507341	SMIM18	small integral membrane protein 18	-1.28308	-0.124891	-3.29601	0.00326631	0.0392819	-2.28941
57463	AMIGO1	adhesion molecule with Ig like domain 1	-0.602157	3.56223	-3.2944	0.00327886	0.0394087	-2.66915
27242	TNFRSF21	TNF receptor superfamily member 21	0.653726	5.82329	3.2937	0.00328438	0.0394486	-2.93376
1890	TYMP	thymidine phosphorylase	2.31722	3.10513	3.29346	0.00328621	0.0394486	-2.55638
5147	PDE6D	phosphodiesterase 6D	-0.567537	4.97298	-3.29261	0.00329288	0.0395045	-2.88045
400591	C17orf102	chromosome 17 open reading frame 102	-1.2109	-0.802288	-3.28926	0.00331921	0.039796	-2.1194
155400	NSUN5P1	NSUN5 pseudogene 1	-0.602431	5.49817	-3.28888	0.0033222	0.0398076	-2.95454
84068	SLC10A7	solute carrier family 10 member 7	1.05903	2.33493	3.28831	0.00332674	0.0398205	-2.46146
85456	TNKS1BP1	tankyrase 1 binding protein 1	0.487135	7.00681	3.28823	0.00332735	0.0398205	-3.00896
9685	CLINT1	clathrin interactor 1	0.744839	6.04427	3.28611	0.00334415	0.0399907	-2.97178
116843	SLC18B1	solute carrier family 18 member B1	-0.555593	4.36092	-3.28592	0.00334565	0.0399907	-2.7853
28951	TRIB2	tribbles pseudokinase 2	-0.47238	6.3998	-3.28464	0.00335586	0.0400402	-3.01208
6999	TDO2	tryptophan 2,3-dioxygenase	2.53535	0.833575	3.28441	0.00335769	0.0400402	-2.33307
4921	DDR2	discoidin domain receptor tyrosine kinase 2	1.69739	4.94329	3.28431	0.00335848	0.0400402	-2.97758
4311	MME	membrane metalloendopeptidase	2.65172	6.83058	3.28418	0.00335953	0.0400402	-3.00625
57692	MAGEE1	MAGE family member E1	-0.568722	3.99767	-3.28412	0.00336	0.0400402	-2.79077
8000	PSCA	prostate stem cell antigen	1.55641	-1.11288	3.28384	0.00336226	0.0400428	-1.9219
100133941	CD24	CD24 molecule	-0.777885	8.82571	-3.28354	0.00336462	0.0400465	-3.01663
7637	ZNF84	zinc finger protein 84	-0.437042	6.05774	-3.2831	0.00336818	0.0400646	-2.99494
103695363	FOXG1-AS1	FOXG1 antisense RNA 1	-2.92771	-2.25516	-3.28146	0.00338132	0.0401965	-1.89003
56623	INPP5E	inositol polyphosphate-5-phosphatase E	-0.71721	5.44931	-3.2809	0.00338582	0.0402044	-2.96925
64111	NPVF	neuropeptide VF precursor	-2.39292	-2.71965	-3.28087	0.00338609	0.0402044	-1.8491
114990	VASN	vasorin	1.08942	4.75981	3.28048	0.00338921	0.0402171	-2.88734
10382	TUBB4A	tubulin beta 4A class IVa	-1.03356	6.88724	-3.2802	0.00339148	0.0402198	-3.02573
51617	NSG2	neuronal vesicle trafficking associated 2	-1.19759	5.27777	-3.27765	0.00341203	0.0404247	-3.02851
7627	ZNF75A	zinc finger protein 75a	0.480813	4.36332	3.27755	0.00341289	0.0404247	-2.81787
29906	ST8SIA5	ST8 alpha-N-acetyl-neuraminide alpha-2,8-sialyltransferase 5	-1.67021	1.55572	-3.27712	0.00341633	0.040427	-2.21291
64333	ARHGAP9	Rho GTPase activating protein 9	1.28795	1.07684	3.27702	0.00341721	0.040427	-2.18041
5046	PCSK6	proprotein convertase subtilisin/kexin type 6	1.06847	4.36844	3.27544	0.00343005	0.0405544	-2.88449
3212	HOXB2	homeobox B2	2.3329	2.54195	3.27454	0.00343735	0.0406163	-2.52811
11096	ADAMTS5	ADAM metallopeptidase with thrombospondin type 1 motif 5	1.08637	2.13362	3.27409	0.00344106	0.0406263	-2.54418
26470	SEZ6L2	seizure related 6 homolog like 2	0.560828	7.60334	3.27393	0.00344235	0.0406263	-3.03941
10793	ZNF273	zinc finger protein 273	-0.693549	3.20284	-3.27333	0.00344724	0.0406596	-2.55991
26119	LDLRAP1	low density lipoprotein receptor adaptor protein 1	0.945004	4.66486	3.27213	0.00345709	0.0407513	-2.84285
100287846	LOC100287846	uncharacterized LOC100287846	-2.52976	-1.12502	-3.2717	0.0034606	0.0407631	-2.0115
54841	BIVM	basic, immunoglobulin-like variable motif containing	-0.550422	4.01314	-3.2715	0.00346225	0.0407631	-2.89793
6299	SALL1	spalt like transcription factor 1	-1.38806	5.64837	-3.27084	0.00346769	0.0408026	-2.9178
118788	PIK3AP1	phosphoinositide-3-kinase adaptor protein 1	2.50325	1.47938	3.26976	0.00347663	0.0408666	-2.26542
201255	LRRC45	leucine rich repeat containing 45	-0.495986	4.74393	-3.26967	0.0034773	0.0408666	-2.91322
100874031	AGBL5-AS1	AGBL5 antisense RNA 1	-2.26458	-2.44928	-3.26912	0.00348189	0.040896	-1.86423
6656	SOX1	SRY-box transcription factor 1	-1.15806	2.33228	-3.26832	0.00348846	0.0409487	-2.81764
728577	CNTNAP3B	contactin associated protein like 3B	-1.13152	2.01438	-3.26806	0.00349066	0.0409499	-2.44242
83667	SESN2	sestrin 2	0.727368	4.73666	3.26613	0.00350667	0.0411132	-2.90401
90665	TBL1Y	transducin beta like 1 Y-linked	2.28969	-1.01509	3.26463	0.00351923	0.0412121	-1.83925
127579	DCST2	DC-STAMP domain containing 2	-0.918361	1.17581	-3.26448	0.00352043	0.0412121	-2.40605
101927365	LOC101927365	uncharacterized LOC101927365	1.25181	0.37838	3.26436	0.00352141	0.0412121	-2.1038
51148	CERCAM	cerebral endothelial cell adhesion molecule	1.26619	6.22661	3.26394	0.00352499	0.0412294	-3.06353
163223	ZNF676	zinc finger protein 676	2.31022	-2.40086	3.26324	0.00353083	0.041273	-1.77467
100132923	FAM66D	family with sequence similarity 66 member D	-1.54072	-1.11293	-3.26287	0.00353389	0.0412842	-2.05392
92335	STRADA	STE20 related adaptor alpha	-0.432493	5.58898	-3.26217	0.00353982	0.0413289	-3.02292
56479	KCNQ5	potassium voltage-gated channel subfamily Q member 5	1.67481	1.68525	3.25957	0.00356167	0.0415433	-2.40972
338707	B4GALNT4	beta-1,4-N-acetyl-galactosaminyltransferase 4	-0.534197	7.1649	-3.25948	0.00356243	0.0415433	-3.0758
57863	CADM3	cell adhesion molecule 3	0.994181	5.93332	3.25867	0.00356928	0.0415985	-3.07178
728377	ARHGEF34P	Rho guanine nucleotide exchange factor 34, pseudogene	2.2586	-1.2471	3.25685	0.00358474	0.0417538	-1.8855
83892	KCTD10	potassium channel tetramerization domain containing 10	0.447633	5.85909	3.25551	0.00359617	0.0418213	-3.03561
5818	NECTIN1	nectin cell adhesion molecule 1	-0.690383	6.45696	-3.2553	0.00359796	0.0418213	-3.06143
23241	PACS2	phosphofurin acidic cluster sorting protein 2	-0.469525	6.85611	-3.2553	0.00359797	0.0418213	-3.0869
167681	PRSS35	serine protease 35	1.47713	4.80807	3.25517	0.00359906	0.0418213	-3.0552
6331	SCN5A	sodium voltage-gated channel alpha subunit 5	-1.38055	3.40837	-3.25361	0.00361239	0.0419512	-2.55438
79870	BAALC	BAALC binder of MAP3K1 and KLF4	-0.730778	4.48917	-3.25316	0.00361629	0.0419717	-3.0126
113730	KLHDC7B	kelch domain containing 7B	3.20693	0.945814	3.25237	0.00362305	0.0419967	-2.49653
81034	SLC25A32	solute carrier family 25 member 32	0.728862	3.82913	3.25234	0.00362328	0.0419967	-2.74084
7403	KDM6A	lysine demethylase 6A	-0.608253	5.52828	-3.25216	0.00362487	0.0419967	-3.00702
90557	CCDC74A	coiled-coil domain containing 74A	-0.594925	4.76134	-3.25174	0.00362849	0.0420138	-3.00481
10385	BTN2A2	butyrophilin subfamily 2 member A2	-0.462838	4.13387	-3.25095	0.00363529	0.0420609	-2.89222
968	CD68	CD68 molecule	1.922	3.8236	3.25065	0.00363789	0.0420609	-2.83462
2901	GRIK5	glutamate ionotropic receptor kainate type subunit 5	-0.807229	6.37174	-3.25044	0.00363967	0.0420609	-3.08222
1978	EIF4EBP1	eukaryotic translation initiation factor 4E binding protein 1	0.853439	6.49113	3.25022	0.0036416	0.0420609	-3.08995
6464	SHC1	SHC adaptor protein 1	0.835191	7.46984	3.24993	0.00364409	0.0420609	-3.09917
8501	SLC43A1	solute carrier family 43 member 1	1.38488	3.04489	3.24955	0.0036474	0.0420609	-2.47323
64112	MOAP1	modulator of apoptosis 1	-0.452828	5.50564	-3.24952	0.00364758	0.0420609	-3.05073
55083	KIF26B	kinesin family member 26B	1.34279	4.34645	3.24695	0.00366994	0.0422323	-2.93453
55071	C9orf40	chromosome 9 open reading frame 40	-0.802314	3.65278	-3.24685	0.00367077	0.0422323	-2.73774
10166	SLC25A15	solute carrier family 25 member 15	-0.490507	4.24431	-3.24684	0.00367085	0.0422323	-2.84199
3851	KRT4	keratin 4	-2.98551	-2.97201	-3.24682	0.00367106	0.0422323	-2.09805
78994	PRR14	proline rich 14	-0.499899	5.47978	-3.2464	0.0036747	0.0422388	-3.07931
148156	ZNF558	zinc finger protein 558	0.737423	5.06049	3.24619	0.00367649	0.0422388	-2.97635
10953	TOMM34	translocase of outer mitochondrial membrane 34	-0.398919	5.41157	-3.24578	0.00368011	0.0422388	-3.03315
283102	KRT8P41	keratin 8 pseudogene 41	1.84684	-0.361827	3.24555	0.00368213	0.0422388	-2.07992
548593	SLX1A	SLX1 homolog A, structure-specific endonuclease subunit	-0.625348	3.08538	-3.24551	0.00368248	0.0422388	-2.70744
440465	BAIAP2-DT	BAIAP2 divergent transcript	-0.463388	5.56412	-3.24527	0.00368456	0.0422388	-3.08259
286411	LINC00632	long intergenic non-protein coding RNA 632	-1.31101	1.46143	-3.24497	0.00368713	0.0422436	-2.50121
9013	TAF1C	TATA-box binding protein associated factor, RNA polymerase I subunit C	-0.503739	6.04562	-3.24434	0.00369267	0.0422824	-3.0841
10245	TIMM17B	translocase of inner mitochondrial membrane 17B	-0.588815	5.9999	-3.24379	0.00369754	0.0423134	-3.09223
10010	TANK	TRAF family member associated NFKB activator	0.581896	4.72906	3.24333	0.00370149	0.042334	-2.94862
999	CDH1	cadherin 1	1.44085	4.9422	3.24263	0.00370767	0.0423757	-2.87684
406926	MIR135A2	microRNA 135a-2	-1.40008	-0.233642	-3.24243	0.00370947	0.0423757	-2.25337
5636	PRPSAP2	phosphoribosyl pyrophosphate synthetase associated protein 2	-0.380337	5.7676	-3.24194	0.00371371	0.0423995	-3.07071
136227	COL26A1	collagen type XXVI alpha 1 chain	-1.11778	6.07493	-3.241	0.003722	0.0424527	-3.07244
441150	C6orf226	chromosome 6 open reading frame 226	-0.618636	2.77708	-3.24092	0.0037227	0.0424527	-2.73947
101927391	LOC101927391	uncharacterized LOC101927391	-0.992111	0.935872	-3.2372	0.0037557	0.042804	-2.3792
84900	RNFT2	ring finger protein, transmembrane 2	-0.961209	4.36979	-3.23657	0.00376126	0.0428425	-2.98309
84553	FAXC	failed axon connections homolog, metaxin like GST domain containing	-0.89984	4.16945	-3.23567	0.00376932	0.0429094	-2.91099
93611	FBXO44	F-box protein 44	-0.605298	5.749	-3.23397	0.00378452	0.0429903	-3.09705
6351	CCL4	C-C motif chemokine ligand 4	4.53434	-2.34009	3.23394	0.00378483	0.0429903	-1.91528
23516	SLC39A14	solute carrier family 39 member 14	0.89742	6.15661	3.23393	0.00378488	0.0429903	-3.06217
948	CD36	CD36 molecule	1.88054	0.978227	3.23367	0.0037872	0.0429903	-2.36601
4486	MST1R	macrophage stimulating 1 receptor	1.37979	0.28211	3.23365	0.00378739	0.0429903	-2.07886
10288	LILRB2	leukocyte immunoglobulin like receptor B2	4.2916	-2.9	3.23317	0.00379175	0.0429985	-1.85946
64849	SLC13A3	solute carrier family 13 member 3	-0.706873	3.47976	-3.23308	0.0037925	0.0429985	-2.74071
558	AXL	AXL receptor tyrosine kinase	0.877526	6.18364	3.23186	0.00380349	0.0430982	-3.11793
105377622	LOC105377622	uncharacterized LOC105377622	-2.4436	-3.16497	-3.23142	0.00380743	0.0431179	-1.92768
644919	LINC02315	long intergenic non-protein coding RNA 2315	-1.09095	1.50554	-3.23104	0.00381088	0.043132	-2.41601
83882	TSPAN10	tetraspanin 10	-1.71773	2.65126	-3.23062	0.0038147	0.0431503	-2.9292
7443	VRK1	VRK serine/threonine kinase 1	-0.685421	5.04375	-3.22949	0.0038249	0.0432407	-2.95974
9915	ARNT2	aryl hydrocarbon receptor nuclear translocator 2	-0.734319	5.82255	-3.22632	0.00385374	0.0435417	-3.13002
8448	DOC2A	double C2 domain alpha	-0.764591	3.76598	-3.22541	0.00386198	0.0436096	-2.82587
1522	CTSZ	cathepsin Z	1.65932	5.28062	3.22383	0.0038765	0.0437248	-3.05068
79134	TMEM185B	transmembrane protein 185B	0.467781	5.05865	3.22359	0.00387871	0.0437248	-3.04803
84973	SNHG7	small nucleolar RNA host gene 7	0.664045	5.78589	3.22345	0.00387997	0.0437248	-3.11848
4799	NFX1	nuclear transcription factor, X-box binding 1	0.362943	5.67681	3.22326	0.00388172	0.0437248	-3.09721
55184	DZANK1	double zinc ribbon and ankyrin repeat domains 1	-0.720895	3.13321	-3.22309	0.00388332	0.0437248	-2.74231
2018	EMX2	empty spiracles homeobox 2	-1.79895	2.86061	-3.22241	0.00388952	0.0437694	-3.09344
10086	HHLA1	HERV-H LTR-associating 1	-2.07039	-1.28161	-3.22207	0.00389268	0.0437796	-1.86937
158038	LINGO2	leucine rich repeat and Ig domain containing 2	0.541143	3.40966	3.22162	0.00389685	0.0437796	-2.94623
273	AMPH	amphiphysin	-0.711146	4.78048	-3.22157	0.0038973	0.0437796	-3.07315
100132708	CYP4F30P	cytochrome P450 family 4 subfamily F member 30, pseudogene	-1.67759	-0.85379	-3.22126	0.00390015	0.0437796	-2.10338
84262	PSMG3	proteasome assembly chaperone 3	-0.550109	4.53706	-3.2211	0.00390159	0.0437796	-2.98409
9367	RAB9A	RAB9A, member RAS oncogene family	-0.540214	4.7587	-3.22078	0.00390457	0.0437879	-3.01449
10681	GNB5	G protein subunit beta 5	-0.38801	5.24162	-3.21986	0.0039131	0.0438585	-3.05739
93349	SP140L	SP140 nuclear body protein like	1.94776	0.81748	3.21798	0.00393055	0.0440289	-2.34853
9823	ARMCX2	armadillo repeat containing X-linked 2	0.378886	6.40847	3.21761	0.00393394	0.0440417	-3.15633
10123	ARL4C	ADP ribosylation factor like GTPase 4C	-0.615291	6.06766	-3.21701	0.00393954	0.0440792	-3.15578
2319	FLOT2	flotillin 2	-0.32229	7.11469	-3.21626	0.00394658	0.0440961	-3.17633
201299	RDM1	RAD52 motif containing 1	-1.27189	1.39074	-3.21618	0.00394731	0.0440961	-2.4192
84187	TMEM164	transmembrane protein 164	-0.97591	4.67799	-3.21613	0.0039478	0.0440961	-3.00943
442075	EMC3-AS1	EMC3 antisense RNA 1	-0.858076	2.92262	-3.21251	0.00398169	0.0444493	-2.678
4324	MMP15	matrix metallopeptidase 15	0.530778	6.68725	3.2122	0.00398461	0.0444566	-3.16946
4519	CYTB	cytochrome b	-0.753136	11.8476	-3.21185	0.00398791	0.0444681	-3.06241
3556	IL1RAP	interleukin 1 receptor accessory protein	1.7019	2.80588	3.21087	0.00399713	0.0445446	-2.69181
79856	SNX22	sorting nexin 22	-1.13775	2.61141	-3.21064	0.00399931	0.0445446	-2.67846
10342	TFG	trafficking from ER to golgi regulator	0.423101	6.98016	3.20713	0.0040327	0.044891	-3.1983
7130	TNFAIP6	TNF alpha induced protein 6	2.746	1.11394	3.2056	0.00404724	0.0450273	-2.35566
493812	HCG11	HLA complex group 11	0.745567	3.54498	3.20532	0.00404996	0.045032	-2.80016
152789	JAKMIP1	janus kinase and microtubule interacting protein 1	-1.43538	2.80279	-3.20483	0.00405467	0.0450588	-2.65135
7041	TGFB1I1	transforming growth factor beta 1 induced transcript 1	1.19321	4.61424	3.20452	0.00405761	0.0450659	-3.05115
29118	DDX25	DEAD-box helicase 25	-1.07614	3.91659	-3.20392	0.00406337	0.0451043	-2.80028
80150	ASRGL1	asparaginase and isoaspartyl peptidase 1	-0.822146	5.07298	-3.20299	0.00407236	0.0451786	-3.0714
57706	DENND1A	DENN domain containing 1A	-0.410723	5.80165	-3.20271	0.00407497	0.0451819	-3.18403
64855	NIBAN2	niban apoptosis regulator 2	0.727592	6.52711	3.20166	0.00408512	0.0452466	-3.19486
780	DDR1	discoidin domain receptor tyrosine kinase 1	-0.508839	7.04431	-3.20163	0.00408542	0.0452466	-3.20967
9046	DOK2	docking protein 2	3.24101	-1.13716	3.19963	0.00410474	0.0454251	-2.01893
8763	CD164	CD164 molecule	0.937881	6.73477	3.19949	0.00410617	0.0454251	-3.20807
84971	ATG4D	autophagy related 4D cysteine peptidase	-0.413445	4.51827	-3.19881	0.00411276	0.0454515	-3.02543
54097	FAM3B	family with sequence similarity 3 member B	1.93716	-1.66075	3.19852	0.00411554	0.0454515	-1.9739
10518	CIB2	calcium and integrin binding family member 2	-0.56457	5.35307	-3.19837	0.00411706	0.0454515	-3.13301
4018	LPA	lipoprotein(a)	3.53376	-2.52762	3.19829	0.00411783	0.0454515	-1.92422
10125	RASGRP1	RAS guanyl releasing protein 1	-1.15842	3.11716	-3.19692	0.00413112	0.0455725	-2.79463
100288432	IL10RB-DT	IL10RB divergent transcript	-1.17416	-0.967279	-3.19277	0.00417187	0.0459961	-2.14953
23657	SLC7A11	solute carrier family 7 member 11	1.77562	4.07057	3.19215	0.0041779	0.0460368	-2.9025
192683	SCAMP5	secretory carrier membrane protein 5	-0.815941	6.60356	-3.19163	0.00418306	0.0460663	-3.222
390927	ZNF793	zinc finger protein 793	0.748483	3.44505	3.19141	0.00418529	0.0460663	-2.79385
1282	COL4A1	collagen type IV alpha 1 chain	1.81186	8.91296	3.1906	0.00419325	0.0461281	-3.20584
404217	CTXN1	cortexin 1	-0.988855	5.79647	-3.19028	0.00419638	0.0461366	-3.22023
92092	ZC3HAV1L	zinc finger CCCH-type containing, antiviral 1 like	0.926209	2.91154	3.18935	0.00420563	0.0462124	-2.81005
54207	KCNK10	potassium two pore domain channel subfamily K member 10	-0.799244	2.79127	-3.18873	0.00421184	0.0462308	-2.90509
10247	RIDA	reactive intermediate imine deaminase A homolog	-0.642403	4.5383	-3.18871	0.00421202	0.0462308	-3.0493
9507	ADAMTS4	ADAM metallopeptidase with thrombospondin type 1 motif 4	1.06752	3.67845	3.18623	0.00423675	0.0464762	-2.83869
140290	TCP10L	t-complex 10 like	-0.923602	1.56604	-3.1852	0.00424707	0.0465633	-2.57669
6836	SURF4	surfeit 4	0.66393	6.02987	3.1845	0.00425403	0.0466136	-3.21743
89780	WNT3A	Wnt family member 3A	-1.08861	1.49216	-3.1834	0.00426508	0.0467086	-2.76962
2842	GPR19	G protein-coupled receptor 19	-1.07529	2.93077	-3.18305	0.00426868	0.0467219	-2.71015
84303	CHCHD6	coiled-coil-helix-coiled-coil-helix domain containing 6	-0.82808	4.92381	-3.18243	0.00427485	0.0467633	-3.13783
168002	DACT2	dishevelled binding antagonist of beta catenin 2	-1.23825	4.43558	-3.18104	0.00428897	0.0468916	-3.04392
55703	POLR3B	RNA polymerase III subunit B	0.67801	3.86282	3.18015	0.0042979	0.046963	-2.9144
79931	TNIP3	TNFAIP3 interacting protein 3	3.00138	-1.63443	3.17876	0.00431211	0.0470601	-2.0533
78992	YIPF2	Yip1 domain family member 2	0.600241	5.95832	3.17844	0.00431533	0.0470601	-3.22699
55816	DOK5	docking protein 5	-0.935736	4.30189	-3.17836	0.00431615	0.0470601	-3.10072
5337	PLD1	phospholipase D1	1.47732	3.82007	3.17834	0.00431639	0.0470601	-3.03745
11013	TMSB15A	thymosin beta 15a	-1.00818	5.88348	-3.17789	0.0043209	0.0470832	-3.24632
116039	OSR2	odd-skipped related transciption factor 2	2.01743	0.771626	3.17758	0.00432407	0.0470915	-2.41994
57418	WDR18	WD repeat domain 18	0.512855	5.98706	3.17699	0.00433007	0.0471307	-3.22102
1849	DUSP7	dual specificity phosphatase 7	0.702934	4.88788	3.17438	0.00435686	0.0473787	-3.12
393	ARHGAP4	Rho GTPase activating protein 4	-0.556004	4.65983	-3.1743	0.00435769	0.0473787	-3.11136
55847	CISD1	CDGSH iron sulfur domain 1	-0.553394	4.36677	-3.17329	0.00436802	0.0474533	-3.02209
375033	PEAR1	platelet endothelial aggregation receptor 1	2.18483	2.76425	3.17316	0.00436939	0.0474533	-2.8139
112770	GLMP	glycosylated lysosomal membrane protein	0.818671	5.35232	3.17083	0.00439344	0.0476876	-3.21244
55823	VPS11	VPS11 core subunit of CORVET and HOPS complexes	0.370675	4.85534	3.17045	0.00439734	0.0476876	-3.16338
2571	GAD1	glutamate decarboxylase 1	-1.41961	4.39036	-3.17037	0.00439826	0.0476876	-3.18396
3216	HOXB6	homeobox B6	2.61726	1.73492	3.16957	0.00440655	0.047751	-2.60968
27439	TMEM121B	transmembrane protein 121B	-0.819682	4.53777	-3.16868	0.00441574	0.0478242	-3.11999
51554	ACKR4	atypical chemokine receptor 4	2.78103	-1.68105	3.16779	0.00442502	0.0478972	-2.02778
101060391	SNTG2-AS1	SNTG2 antisense RNA 1	-1.64438	3.13765	-3.16757	0.00442737	0.0478972	-2.80134
27020	NPTN	neuroplastin	0.480943	6.63643	3.16721	0.00443113	0.0479114	-3.28171
9509	ADAMTS2	ADAM metallopeptidase with thrombospondin type 1 motif 2	1.1704	4.838	3.16682	0.0044352	0.047919	-3.15085
51268	PIPOX	pipecolic acid and sarcosine oxidase	-1.11674	3.19656	-3.16667	0.00443672	0.047919	-2.75561
80201	HKDC1	hexokinase domain containing 1	-1.13334	1.58701	-3.16631	0.00444047	0.0479331	-2.75846
260429	PRSS33	serine protease 33	-1.45301	1.21696	-3.16473	0.00445702	0.0479973	-2.68465
101929723	LINC01914	long intergenic non-protein coding RNA 1914	2.19364	-2.07429	3.16471	0.00445729	0.0479973	-2.07647
84163	GTF2IRD2	GTF2I repeat domain containing 2	0.599729	2.84721	3.16441	0.00446046	0.0479973	-2.88684
387923	SERP2	stress associated endoplasmic reticulum protein family member 2	-0.894783	2.03782	-3.1643	0.00446162	0.0479973	-2.81602
9321	TRIP11	thyroid hormone receptor interactor 11	0.694048	4.86251	3.16423	0.0044623	0.0479973	-3.11352
100505812	CARD8-AS1	CARD8 antisense RNA 1	1.22372	-0.29274	3.1639	0.00446578	0.0479973	-2.32662
29894	CPSF1	cleavage and polyadenylation specific factor 1	0.335047	6.87818	3.16389	0.00446594	0.0479973	-3.29363
196051	PLPP4	phospholipid phosphatase 4	1.02028	2.45523	3.16388	0.00446601	0.0479973	-2.85876
58190	CTDSP1	CTD small phosphatase 1	0.763654	5.93728	3.1634	0.00447106	0.0480253	-3.27639
645426	TMEM191C	transmembrane protein 191C	-1.21523	0.924137	-3.16275	0.00447792	0.0480726	-2.55975
51805	COQ3	coenzyme Q3, methyltransferase	-0.875931	3.4944	-3.16236	0.00448199	0.0480751	-2.83966
90113	VWA5B2	von Willebrand factor A domain containing 5B2	-1.26721	1.93693	-3.16226	0.00448306	0.0480751	-2.78822
1795	DOCK3	dedicator of cytokinesis 3	-0.797871	5.05745	-3.16138	0.00449244	0.0481494	-3.16847
1524	CX3CR1	C-X3-C motif chemokine receptor 1	3.18728	-1.9807	3.16014	0.00450553	0.0482633	-2.10778
100132116	ACTA2-AS1	ACTA2 antisense RNA 1	1.5516	-1.11154	3.15945	0.0045129	0.0483158	-2.2724
56124	PCDHB12	protocadherin beta 12	-0.949631	0.652124	-3.15894	0.0045183	0.0483235	-2.50921
3775	KCNK1	potassium two pore domain channel subfamily K member 1	1.02788	3.57186	3.15892	0.00451854	0.0483235	-2.88366
7546	ZIC2	Zic family member 2	-0.754453	6.54788	-3.15719	0.00453694	0.0484687	-3.30472
1838	DTNB	dystrobrevin beta	-0.710206	4.81591	-3.15718	0.00453706	0.0484687	-3.15777
9488	PIGB	phosphatidylinositol glycan anchor biosynthesis class B	0.51803	3.20357	3.15648	0.00454456	0.0485223	-2.88476
643847	PGA4	pepsinogen A4	1.72677	-0.293503	3.15589	0.00455083	0.0485629	-2.23263
3726	JUNB	JunB proto-oncogene, AP-1 transcription factor subunit	1.44234	6.31184	3.15564	0.00455349	0.0485647	-3.26392
28966	SNX24	sorting nexin 24	0.430143	4.18833	3.15519	0.00455837	0.0485904	-3.0637
290	ANPEP	alanyl aminopeptidase, membrane	1.89799	3.24051	3.15487	0.00456176	0.0485981	-2.83162
285220	EPHA6	EPH receptor A6	1.3737	1.26163	3.15466	0.00456406	0.0485981	-2.53231
8828	NRP2	neuropilin 2	0.946227	6.64433	3.15416	0.00456942	0.0486288	-3.31146
341676	NEK5	NIMA related kinase 5	1.57966	0.703285	3.15302	0.00458174	0.0487335	-2.47872
7538	ZFP36	ZFP36 ring finger protein	1.37955	5.07407	3.15237	0.00458867	0.0487807	-3.08843
731424	MIR3945HG	MIR3945 host gene	2.54731	-3.33269	3.15211	0.00459155	0.0487849	-2.03188
8334	H2AC6	H2A clustered histone 6	1.31117	1.9981	3.15139	0.0045993	0.0488408	-2.71317
50512	PODXL2	podocalyxin like 2	-0.861618	6.37056	-3.15037	0.00461033	0.0489314	-3.31518
4179	CD46	CD46 molecule	0.476096	6.70179	3.14976	0.00461702	0.0489759	-3.32171
100996348	CA3-AS1	CA3 antisense RNA 1	-1.35541	-0.808429	-3.14866	0.00462892	0.0490329	-2.28618
25977	NECAP1	NECAP endocytosis associated 1	-0.529322	5.54515	-3.1486	0.00462966	0.0490329	-3.27752
101927469	LOC101927469	uncharacterized LOC101927469	2.56589	-2.04499	3.14857	0.0046299	0.0490329	-2.01684
23263	MCF2L	MCF.2 cell line derived transforming sequence like	-0.686666	5.7629	-3.14738	0.00464293	0.0491399	-3.306
84680	ACCS	1-aminocyclopropane-1-carboxylate synthase homolog (inactive)	-1.09736	2.3586	-3.14719	0.00464501	0.0491399	-2.89508
9688	NUP93	nucleoporin 93	-0.601592	7.01139	-3.14656	0.00465185	0.0491528	-3.33231
1013	CDH15	cadherin 15	1.42419	0.283659	3.14621	0.00465571	0.0491528	-2.44739
10333	TLR6	toll like receptor 6	1.81369	-0.161709	3.14617	0.00465616	0.0491528	-2.35985
56936	CCDC177	coiled-coil domain containing 177	-1.09863	2.65005	-3.14614	0.00465649	0.0491528	-2.96748
55294	FBXW7	F-box and WD repeat domain containing 7	0.598827	5.08781	3.14593	0.00465877	0.0491528	-3.20932
4199	ME1	malic enzyme 1	1.38108	3.53492	3.14458	0.00467362	0.0492829	-2.96614
29950	SERTAD1	SERTA domain containing 1	0.743228	3.8257	3.14338	0.00468681	0.0493954	-2.9759
55906	ZC4H2	zinc finger C4H2-type containing	-0.482756	5.31697	-3.14285	0.00469265	0.0494304	-3.26915
55624	POMGNT1	protein O-linked mannose N-acetylglucosaminyltransferase 1 (beta 1,2-)	-0.317919	6.57796	-3.14057	0.00471788	0.0496695	-3.34286
6506	SLC1A2	solute carrier family 1 member 2	-1.41382	4.80986	-3.13932	0.0047318	0.0497893	-3.26148
8936	WASF1	WASP family member 1	-0.554961	5.7968	-3.13795	0.00474709	0.0499019	-3.32205
29102	DROSHA	drosha ribonuclease III	-0.371547	6.51849	-3.1379	0.00474759	0.0499019	-3.34013
169611	OLFML2A	olfactomedin like 2A	0.95914	4.78677	3.13701	0.00475757	0.0499799	-3.25281

## Sheet: ctrl.w14-vs-ush1b.w14
Bulk RNA-seq control versus USH1B differentially expressed genes at 14wks
ENTREZID	SYMBOL	GENENAME	logFC	AveExpr	t	P.Value	adj.P.Val	B
266812	NAP1L5	nucleosome assembly protein 1 like 5	-9.28885	-1.70834	-25.8743	4.53e-18	8.88e-14	26.335
25817	TAFA5	TAFA chemokine like family member 5	-10.7253	-1.02073	-22.84	6.55e-17	3.8e-13	24.7959
729264	TP53TG3D	TP53 target 3D	-6.82369	-3.03674	-22.6718	7.67e-17	3.8e-13	23.9105
653550	TP53TG3C	TP53 target 3C	-7.24307	-2.74574	-22.43	9.64e-17	3.8e-13	23.9224
121256	TMEM132D	transmembrane protein 132D	-7.52385	-2.28084	-22.4246	9.69e-17	3.8e-13	23.9986
729355	TP53TG3B	TP53 target 3B	-6.5525	-2.99254	-20.3639	7.48e-16	2.44e-12	22.4734
256536	TCERG1L	transcription elongation regulator 1 like	-8.0657	-1.90763	-20.155	9.3e-16	2.6e-12	22.9504
390705	LOC390705	protein phosphatase 2 regulatory subunit B'', beta pseudogene	-8.14527	-2.7662	-19.7418	1.44e-15	3.52e-12	22.4815
105369184	NA	NA	-7.50868	-3.00875	-19.514	1.84e-15	4e-12	22.187
400655	LINC02864	long intergenic non-protein coding RNA 2864	-8.05991	-1.89441	-18.6217	4.9e-15	9.6e-12	21.721
92293	TMEM132C	transmembrane protein 132C	-9.489	-1.91508	-18.0192	9.73e-15	1.73e-11	21.3607
127253	TYW3	tRNA-yW synthesizing protein 3 homolog	-8.49385	-1.06043	-17.4446	1.91e-14	3.12e-11	20.9237
339975	LOC339975	uncharacterized LOC339975	-6.39514	-2.61997	-17.194	2.58e-14	3.89e-11	20.2233
4826	NNAT	neuronatin	-9.05423	2.71003	-16.769	4.32e-14	6.05e-11	22.2137
654433	PAX8-AS1	PAX8 antisense RNA 1	-5.92153	0.550743	-16.643	5.05e-14	6.25e-11	21.8094
100462981	MTRNR2L2	MT-RNR2 like 2	-3.02811	5.476	-16.6348	5.1e-14	6.25e-11	22.22
101929605	NA	NA	-7.94079	-2.76092	-16.3123	7.63e-14	8.8e-11	19.7528
9086	EIF1AY	eukaryotic translation initiation factor 1A Y-linked	9.3492	1.59702	15.6706	1.74e-13	1.89e-10	17.4007
100505738	MIR4458HG	MIR4458 host gene	-6.08744	-2.86537	-15.5349	2.08e-13	2.14e-10	18.6636
84856	LINC00839	long intergenic non-protein coding RNA 839	-6.32549	-2.41456	-15.4707	2.26e-13	2.21e-10	19.0033
8284	KDM5D	lysine demethylase 5D	10.5284	2.38197	15.4345	2.37e-13	2.21e-10	17.2258
246126	TXLNGY	taxilin gamma pseudogene, Y-linked	8.87164	1.68848	15.3479	2.66e-13	2.37e-10	17.21
102724101	TP53TG3E	TP53 target 3 family member E	-6.24228	-3.05294	-15.1195	3.6e-13	3.07e-10	18.2212
340543	TCEAL5	transcription elongation factor A like 5	-4.86156	2.3244	-15.0635	3.89e-13	3.17e-10	20.2017
102724127	TP53TG3F	TP53 target 3 family member F	-6.08363	-3.2042	-14.8515	5.18e-13	3.94e-10	17.9157
64595	TTTY15	testis-specific transcript, Y-linked 15	9.65815	1.60429	14.845	5.22e-13	3.94e-10	16.7136
23504	RIMBP2	RIMS binding protein 2	-3.56331	0.810082	-14.3854	9.86e-13	7.16e-10	19.2694
63934	ZNF667	zinc finger protein 667	5.28014	2.12425	14.2426	1.2e-12	8.44e-10	18.2186
8653	DDX3Y	DEAD-box helicase 3 Y-linked	8.38858	4.28006	13.1836	5.62e-12	3.8e-09	16.7339
6192	RPS4Y1	ribosomal protein S4 Y-linked 1	11.6627	4.04564	13.079	6.58e-12	4.3e-09	15.5779
1312	COMT	catechol-O-methyltransferase	-3.22854	3.64208	-13.048	6.9e-12	4.36e-09	17.3543
404663	LINC01194	long intergenic non-protein coding RNA 1194	-5.65754	-2.82414	-12.9979	7.44e-12	4.56e-09	15.8635
10587	TXNRD2	thioredoxin reductase 2	-3.61457	1.64042	-12.5965	1.38e-11	8.19e-09	16.5968
101928039	LOC101928039	uncharacterized LOC101928039	-5.8374	-3.43195	-12.5564	1.47e-11	8.46e-09	15.3045
8226	PUDP	pseudouridine 5'-phosphatase	-1.36805	4.78062	-12.497	1.61e-11	8.79e-09	16.4495
65982	ZSCAN18	zinc finger and SCAN domain containing 18	2.67301	5.77034	12.4956	1.61e-11	8.79e-09	16.4455
5127	CDK16	cyclin dependent kinase 16	-1.3493	7.746	-12.3039	2.18e-11	1.16e-08	16.0585
9643	MORF4L2	mortality factor 4 like 2	-1.12076	8.7059	-12.2102	2.53e-11	1.31e-08	15.9154
389906	LOC389906	zinc finger protein 839 pseudogene	-1.978	4.37813	-12.1839	2.64e-11	1.33e-08	15.9398
1429	CRYZ	crystallin zeta	-7.74908	-0.0053394	-12.0018	3.54e-11	1.73e-08	15.3569
119391	GSTO2	glutathione S-transferase omega 2	-2.18295	3.13257	-11.9343	3.94e-11	1.88e-08	15.6448
5456	POU3F4	POU class 3 homeobox 4	-5.38393	-3.17693	-11.8845	4.27e-11	1.99e-08	14.3602
100128252	ZNF667-AS1	ZNF667 antisense RNA 1 (head to head)	9.39579	1.23935	11.7361	5.44e-11	2.48e-08	13.5022
85012	TCEAL3	transcription elongation factor A like 3	-1.76004	5.04218	-11.6907	5.87e-11	2.61e-08	15.0708
388336	SHISA6	shisa family member 6	-6.21179	-1.16167	-11.3466	1.04e-10	4.53e-08	14.3823
6611	SMS	spermine synthase	-1.84019	6.47114	-11.2478	1.23e-10	5.23e-08	14.2982
3107	HLA-C	major histocompatibility complex, class I, C	3.19827	5.23173	11.1945	1.34e-10	5.6e-08	14.36
6399	TRAPPC2	trafficking protein particle complex 2	-1.79292	3.95503	-11.1638	1.42e-10	5.78e-08	14.2555
3119	HLA-DQB1	major histocompatibility complex, class II, DQ beta 1	-4.96835	-1.66243	-11.1444	1.46e-10	5.85e-08	13.8183
6567	SLC16A2	solute carrier family 16 member 2	-0.933355	6.5983	-11.0441	1.74e-10	6.81e-08	13.9349
79135	APOO	apolipoprotein O	-1.84382	4.4612	-11.0079	1.85e-10	7.1e-08	13.9654
8908	GYG2	glycogenin 2	-1.22871	5.6854	-10.9964	1.88e-10	7.1e-08	13.8964
79921	TCEAL4	transcription elongation factor A like 4	-1.71829	6.71383	-10.9545	2.02e-10	7.49e-08	13.7825
27018	BEX3	brain expressed X-linked 3	-1.70305	8.32832	-10.8255	2.53e-10	9.19e-08	13.5665
126661	CCDC163	coiled-coil domain containing 163	-2.44301	2.04926	-10.7093	3.1e-10	1.1e-07	13.6116
56271	BEX4	brain expressed X-linked 4	-1.39212	6.78573	-10.678	3.27e-10	1.15e-07	13.2896
100128946	LINC01310	long intergenic non-protein coding RNA 1310	-4.5947	-3.619	-10.5701	3.96e-10	1.36e-07	12.3999
440515	ZNF506	zinc finger protein 506	3.39866	2.67596	10.4362	5.02e-10	1.7e-07	13.1105
100131187	TSTD1	thiosulfate sulfurtransferase like domain containing 1	-2.90454	3.39799	-10.3208	6.17e-10	2.03e-07	12.8938
102723828	LINC02506	long intergenic non-protein coding RNA 2506	-5.60303	-2.25158	-10.3168	6.22e-10	2.03e-07	12.6336
7404	UTY	ubiquitously transcribed tetratricopeptide repeat containing, Y-linked	7.72993	2.19029	10.2193	7.41e-10	2.38e-07	12.0086
7317	UBA1	ubiquitin like modifier activating enzyme 1	-1.20261	9.10115	-10.1167	8.92e-10	2.82e-07	12.2877
386757	SLC6A10P	solute carrier family 6 member 10, pseudogene	-2.81151	2.51805	-10.0828	9.49e-10	2.95e-07	12.4711
5931	RBBP7	RB binding protein 7, chromatin remodeling factor	-1.21296	7.42745	-9.81358	1.56e-09	4.77e-07	11.6952
401074	LINC00960	long intergenic non-protein coding RNA 960	-2.44445	1.20522	-9.77217	1.68e-09	5.07e-07	11.9586
284581	LOC284581	uncharacterized LOC284581	-1.43807	3.41936	-9.60777	2.29e-09	6.79e-07	11.493
5716	PSMD10	proteasome 26S subunit, non-ATPase 10	-1.21338	5.76154	-9.54669	2.57e-09	7.51e-07	11.2023
728448	PPIEL	peptidylprolyl isomerase E like pseudogene	2.52819	1.90633	9.53441	2.63e-09	7.57e-07	11.514
51142	CHCHD2	coiled-coil-helix-coiled-coil-helix domain containing 2	-2.04453	6.10045	-9.47982	2.91e-09	8.27e-07	11.0653
4558	TRNF	tRNA	-2.91973	2.20722	-9.43202	3.19e-09	8.93e-07	11.247
147660	ZNF578	zinc finger protein 578	2.67941	2.54206	9.41408	3.3e-09	9.11e-07	11.2712
119710	C11orf74	chromosome 11 open reading frame 74	-2.01059	3.28706	-9.31093	4.02e-09	1.09e-06	10.8996
3375	IAPP	islet amyloid polypeptide	-5.28394	-3.13125	-9.28479	4.22e-09	1.13e-06	10.5774
440173	LOC440173	uncharacterized LOC440173	-3.45884	2.11849	-9.28187	4.25e-09	1.13e-06	11.0112
283888	IL21R-AS1	IL21R antisense RNA 1	-4.43004	-3.36599	-9.18948	5.08e-09	1.33e-06	10.2944
4565	TRNI	tRNA	-2.93389	0.466417	-9.16509	5.32e-09	1.35e-06	10.8317
55007	FAM118A	family with sequence similarity 118 member A	-1.49163	5.06841	-9.16496	5.32e-09	1.35e-06	10.4967
115201	ATG4A	autophagy related 4A cysteine peptidase	-1.3603	3.43711	-9.15928	5.38e-09	1.35e-06	10.591
105378948	LOC105378948	uncharacterized LOC105378948	-2.20406	0.781055	-9.14643	5.52e-09	1.37e-06	10.7955
54960	GEMIN8	gem nuclear organelle associated protein 8	-1.19772	4.80406	-9.1164	5.85e-09	1.43e-06	10.4181
7620	ZNF69	zinc finger protein 69	3.29994	1.92306	9.06368	6.48e-09	1.57e-06	10.6089
284312	ZSCAN1	zinc finger and SCAN domain containing 1	6.25485	1.03126	8.99854	7.36e-09	1.76e-06	10.132
3127	HLA-DRB5	major histocompatibility complex, class II, DR beta 5	-5.5694	-2.91764	-8.96168	7.91e-09	1.85e-06	10.0654
100289574	HERC2P4	hect domain and RLD 2 pseudogene 4	-4.55711	-1.9947	-8.96053	7.93e-09	1.85e-06	10.2
8481	OFD1	OFD1 centriole and centriolar satellite protein	-1.19414	5.26903	-8.95539	8.01e-09	1.85e-06	10.0732
8233	ZRSR2	zinc finger CCCH-type, RNA binding motif and serine/arginine rich 2	-1.82365	3.40515	-8.92321	8.53e-09	1.94e-06	10.1777
441502	RPS26P11	ribosomal protein S26 pseudogene 11	-2.31028	3.5093	-8.90942	8.77e-09	1.98e-06	10.18
51059	FAM135B	family with sequence similarity 135 member B	-4.60714	-1.95286	-8.84333	9.99e-09	2.22e-06	10.15
90592	ZNF700	zinc finger protein 700	2.69041	3.07587	8.7953	1.1e-08	2.42e-06	10.1193
440905	FAR2P1	fatty acyl-CoA reductase 2 pseudogene 1	-1.8078	4.12325	-8.77765	1.14e-08	2.48e-06	9.79376
8287	USP9Y	ubiquitin specific peptidase 9 Y-linked	6.78175	3.58584	8.75814	1.18e-08	2.55e-06	9.97426
10752	CHL1	cell adhesion molecule L1 like	-4.13927	-0.379552	-8.72581	1.26e-08	2.69e-06	9.9059
8237	USP11	ubiquitin specific peptidase 11	-1.25743	8.07999	-8.68883	1.36e-08	2.86e-06	9.4946
6607	SMN2	survival of motor neuron 2, centromeric	-1.13574	3.90137	-8.65362	1.46e-08	3.04e-06	9.63263
9338	TCEAL1	transcription elongation factor A like 1	-1.18632	3.85955	-8.63122	1.52e-08	3.14e-06	9.44686
90594	ZNF439	zinc finger protein 439	3.42613	1.82419	8.61888	1.56e-08	3.19e-06	9.77924
7114	TMSB4X	thymosin beta 4 X-linked	-1.88512	10.0121	-8.51864	1.91e-08	3.86e-06	9.19488
158160	HSD17B7P2	hydroxysteroid 17-beta dehydrogenase 7 pseudogene 2	-2.15659	2.07449	-8.50878	1.95e-08	3.9e-06	9.44343
57573	ZNF471	zinc finger protein 471	2.45956	3.07117	8.46422	2.13e-08	4.22e-06	9.37684
7784	ZP3	zona pellucida glycoprotein 3	2.88078	2.13565	8.41639	2.35e-08	4.61e-06	9.38025
256643	BCLAF3	BCLAF1 and THRAP3 family member 3	-1.16884	3.93095	-8.38162	2.52e-08	4.88e-06	9.00921
3123	HLA-DRB1	major histocompatibility complex, class II, DR beta 1	-5.83019	-1.02502	-8.37881	2.54e-08	4.88e-06	9.2672
83869	TTTY14	testis-specific transcript, Y-linked 14	6.21375	-0.469487	8.32304	2.84e-08	5.41e-06	8.50976
8260	NAA10	N(alpha)-acetyltransferase 10, NatA catalytic subunit	-1.56163	6.08676	-8.30249	2.97e-08	5.59e-06	8.69602
56849	TCEAL7	transcription elongation factor A like 7	-1.65754	4.49279	-8.27921	3.11e-08	5.81e-06	8.67734
7544	ZFY	zinc finger protein Y-linked	5.88303	1.33135	8.21384	3.56e-08	6.58e-06	8.77023
8293	SERF1A	small EDRK-rich factor 1A	-1.48587	2.83896	-8.15282	4.04e-08	7.39e-06	8.64357
22829	NLGN4Y	neuroligin 4 Y-linked	3.52631	4.20476	8.14873	4.07e-08	7.39e-06	8.81315
10159	ATP6AP2	ATPase H+ transporting accessory protein 2	-0.846119	7.09534	-8.09729	4.53e-08	8.1e-06	8.24911
55384	MEG3	maternally expressed 3	9.76201	4.70097	8.09539	4.55e-08	8.1e-06	8.57685
51015	ISOC1	isochorismatase domain containing 1	2.13832	4.99836	7.97494	5.84e-08	1.03e-05	8.10685
100463486	MTRNR2L8	MT-RNR2 like 8	-1.70028	5.5614	-7.92613	6.47e-08	1.13e-05	7.91753
6231	RPS26	ribosomal protein S26	-1.52413	3.78932	-7.87852	7.15e-08	1.24e-05	8.03321
92285	ZNF585B	zinc finger protein 585B	5.64835	1.83021	7.77678	8.87e-08	1.52e-05	8.00951
56940	DUSP22	dual specificity phosphatase 22	-0.856987	5.49324	-7.76794	9.04e-08	1.54e-05	7.58556
104355152	LINC01090	long intergenic non-protein coding RNA 1090	-3.83841	-1.32059	-7.70913	1.02e-07	1.73e-05	7.7029
4537	ND3	NADH dehydrogenase, subunit 3 (complex I)	-1.66037	9.76827	-7.69439	1.06e-07	1.77e-05	7.43732
646396	REREP3	arginine-glutamic acid dipeptide repeats pseudogene 3	-4.21701	-1.28359	-7.64885	1.16e-07	1.93e-05	7.81464
56474	CTPS2	CTP synthase 2	-1.0479	5.70912	-7.5911	1.32e-07	2.17e-05	7.21051
266740	MAGEA2B	MAGE family member A2B	-2.28989	0.0742187	-7.57795	1.35e-07	2.21e-05	7.67874
3547	IGSF1	immunoglobulin superfamily member 1	-2.22825	3.90466	-7.55682	1.42e-07	2.3e-05	7.38147
100507387	LOC100507387	uncharacterized LOC100507387	-3.8226	-3.44438	-7.5347	1.49e-07	2.39e-05	7.30733
196792	FAM24B	family with sequence similarity 24 member B	-4.48749	-1.7657	-7.52146	1.53e-07	2.44e-05	7.41977
56142	PCDHA6	protocadherin alpha 6	3.52201	1.36696	7.51445	1.55e-07	2.46e-05	7.54016
6133	RPL9	ribosomal protein L9	-1.52542	5.95861	-7.49428	1.62e-07	2.54e-05	6.96421
29089	UBE2T	ubiquitin conjugating enzyme E2 T	-1.91629	4.31179	-7.47327	1.7e-07	2.64e-05	7.05617
94056	SYAP1	synapse associated protein 1	-1.03014	5.65482	-7.44317	1.81e-07	2.8e-05	6.88142
256714	MAP7D2	MAP7 domain containing 2	-2.00682	2.16526	-7.36773	2.13e-07	3.24e-05	7.06849
116443	GRIN3A	glutamate ionotropic receptor NMDA type subunit 3A	4.40802	0.43952	7.36769	2.13e-07	3.24e-05	7.17841
101928099	PCAT7	prostate cancer associated transcript 7	-2.15583	0.327269	-7.35918	2.17e-07	3.26e-05	7.22155
101928238	ZNF426-DT	ZNF426 divergent transcript	-1.66143	1.96744	-7.35794	2.18e-07	3.26e-05	7.03897
51256	TBC1D7	TBC1 domain family member 7	-1.05713	4.47799	-7.32924	2.32e-07	3.44e-05	6.71909
340252	ZNF680	zinc finger protein 680	6.73053	0.514137	7.31962	2.37e-07	3.49e-05	6.86087
6695	SPOCK1	SPARC (osteonectin), cwcv and kazal like domains proteoglycan 1	1.0402	6.00282	7.31195	2.41e-07	3.52e-05	6.5615
159013	CXorf38	chromosome X open reading frame 38	-1.04487	4.53048	-7.30081	2.47e-07	3.58e-05	6.63646
4570	TRNN	tRNA	-1.4421	5.85796	-7.28701	2.54e-07	3.66e-05	6.50166
100506990	LOC100506990	uncharacterized LOC100506990	-1.02426	2.90259	-7.28426	2.56e-07	3.66e-05	6.77145
139065	SLITRK4	SLIT and NTRK like family member 4	-1.94531	2.67008	-7.26222	2.68e-07	3.81e-05	6.78139
7849	PAX8	paired box 8	-3.27969	-0.00540576	-7.25633	2.72e-07	3.83e-05	6.97892
5616	PRKY	protein kinase Y-linked (pseudogene)	1.86854	3.52557	7.25343	2.74e-07	3.83e-05	6.8416
9367	RAB9A	RAB9A, member RAS oncogene family	-1.16218	4.7587	-7.22267	2.93e-07	4.07e-05	6.46909
8228	PNPLA4	patatin like phospholipase domain containing 4	-1.0421	4.37011	-7.21002	3.01e-07	4.16e-05	6.48911
83692	CD99L2	CD99 molecule like 2	-0.902445	6.21925	-7.18671	3.17e-07	4.34e-05	6.26358
90485	ZNF835	zinc finger protein 835	3.60687	-0.990586	7.16551	3.32e-07	4.51e-05	6.67034
400713	ZNF880	zinc finger protein 880	1.49363	3.51452	7.16298	3.34e-07	4.51e-05	6.61326
80011	PSME3IP1	proteasome activator subunit 3 interacting protein 1	-0.698571	6.55869	-7.12791	3.61e-07	4.84e-05	6.13303
6191	RPS4X	ribosomal protein S4 X-linked	-1.52904	10.2091	-7.09676	3.86e-07	5.15e-05	6.12532
7694	ZNF135	zinc finger protein 135	1.96969	3.13935	7.07242	4.08e-07	5.4e-05	6.48055
728492	SERF1B	small EDRK-rich factor 1B	-1.37944	3.03256	-7.06457	4.15e-07	5.46e-05	6.27121
144423	GLT1D1	glycosyltransferase 1 domain containing 1	-3.85289	-0.618229	-7.0606	4.18e-07	5.47e-05	6.58341
101927021	LOC101927021	uncharacterized LOC101927021	-1.09759	2.19497	-7.01589	4.62e-07	6e-05	6.32107
11211	FZD10	frizzled class receptor 10	-5.57252	-2.73716	-6.97905	5.01e-07	6.47e-05	6.31911
84256	FLYWCH1	FLYWCH-type zinc finger 1	0.750972	5.87985	6.9582	5.25e-07	6.73e-05	5.7848
285103	MED15P9	mediator complex subunit 15 pseudogene 9	-1.78983	0.608175	-6.94974	5.35e-07	6.81e-05	6.29342
440119	FZD10-AS1	FZD10 antisense divergent transcript	-5.54912	-3.26949	-6.9316	5.57e-07	7.05e-05	6.20648
5165	PDK3	pyruvate dehydrogenase kinase 3	-0.946879	5.49848	-6.87984	6.26e-07	7.86e-05	5.63641
105369266	LOC105369266	uncharacterized LOC105369266	-3.63585	-3.87419	-6.8607	6.53e-07	8.15e-05	5.94812
1968	EIF2S3	eukaryotic translation initiation factor 2 subunit gamma	-0.928463	7.5952	-6.8262	7.06e-07	8.75e-05	5.44832
79868	ALG13	ALG13 UDP-N-acetylglucosaminyltransferase subunit	-0.800151	5.23922	-6.82212	7.12e-07	8.78e-05	5.53522
5799	PTPRN2	protein tyrosine phosphatase receptor type N2	-1.64575	3.26385	-6.76056	8.18e-07	0.000100193	5.37182
199704	ZNF585A	zinc finger protein 585A	1.39401	3.38603	6.7507	8.36e-07	0.000101807	5.69996
401630	FAM224A	family with sequence similarity 224 member A	6.03435	-1.00237	6.7356	8.65e-07	0.000104683	5.60841
10656	KHDRBS3	KH RNA binding domain containing, signal transduction associated 3	-1.23499	4.62459	-6.72062	8.95e-07	0.000107618	5.27554
5613	PRKX	protein kinase X-linked	-1.24623	5.67268	-6.69557	9.47e-07	0.000113191	5.18829
728233	PI4KAP1	phosphatidylinositol 4-kinase alpha pseudogene 1	-1.31215	5.04079	-6.68076	9.79e-07	0.000115675	5.17492
10599	SLCO1B1	solute carrier organic anion transporter family member 1B1	-4.06228	-2.3756	-6.68061	9.8e-07	0.000115675	5.64566
139735	ZFP92	ZFP92 zinc finger protein	2.52811	-0.322745	6.616	1.13e-06	0.000133119	5.60552
197358	NLRC3	NLR family CARD domain containing 3	1.94084	1.14737	6.5714	1.26e-06	0.000146449	5.51636
140612	ZFP28	ZFP28 zinc finger protein	1.10757	3.55041	6.56689	1.27e-06	0.000147085	5.16074
93426	SYCE1	synaptonemal complex central element protein 1	-3.44946	-2.71146	-6.54516	1.33e-06	0.000153351	5.47744
4556	TRNE	tRNA	-2.04252	3.8596	-6.54342	1.34e-06	0.000153351	4.95932
103908605	LOC103908605	uncharacterized LOC103908605	-3.0994	-1.84091	-6.48934	1.51e-06	0.000172494	5.34749
8544	PIR	pirin	-1.42963	2.49694	-6.48213	1.54e-06	0.000174351	5.10283
4549	RNR1	s-rRNA	-1.58889	10.1814	-6.4695	1.58e-06	0.000178431	4.69754
8573	CASK	calcium/calmodulin dependent serine protein kinase	-0.959084	6.77834	-6.45939	1.62e-06	0.000181568	4.60242
101060376	TBC1D3L	TBC1 domain family member 3L	-2.15401	-0.473926	-6.45141	1.65e-06	0.000183864	5.25333
8269	TMEM187	transmembrane protein 187	-1.09172	3.13634	-6.42081	1.77e-06	0.000196116	4.793
285500	LOC285500	uncharacterized LOC285500	-2.38209	-0.0657545	-6.41667	1.79e-06	0.000196876	5.18394
4809	SNU13	small nuclear ribonucleoprotein 13	-1.08398	7.24218	-6.40935	1.82e-06	0.000199096	4.48717
84707	BEX2	brain expressed X-linked 2	-1.51709	6.2273	-6.39594	1.87e-06	0.000204182	4.45856
4504	MT3	metallothionein 3	-2.14847	0.324806	-6.38108	1.94e-06	0.000208719	4.77058
554203	JPX	JPX transcript, XIST activator	-1.43353	2.78485	-6.38084	1.94e-06	0.000208719	4.83798
26015	RPAP1	RNA polymerase II associated protein 1	0.808205	5.4365	6.37773	1.96e-06	0.000208719	4.5666
286467	FIRRE	firre intergenic repeating RNA element	-1.25183	3.03006	-6.37683	1.96e-06	0.000208719	4.83457
56655	POLE4	DNA polymerase epsilon 4, accessory subunit	-1.11721	4.36704	-6.3542	2.06e-06	0.000218689	4.49649
51186	TCEAL9	transcription elongation factor A like 9	-1.1634	6.26112	-6.34948	2.09e-06	0.000219889	4.35797
71	ACTG1	actin gamma 1	-0.799932	11.6045	-6.33913	2.14e-06	0.000223993	4.42031
29894	CPSF1	cleavage and polyadenylation specific factor 1	0.657304	6.87818	6.31927	2.24e-06	0.000233242	4.28955
647087	STMP1	short transmembrane mitochondrial protein 1	-0.690896	5.68976	-6.30877	2.29e-06	0.000237573	4.27972
2697	GJA1	gap junction protein alpha 1	1.7162	8.99731	6.30672	2.3e-06	0.000237573	4.2518
618	BCYRN1	brain cytoplasmic RNA 1	-2.49287	0.400533	-6.28614	2.41e-06	0.000247833	4.78495
6776	STAT5A	signal transducer and activator of transcription 5A	1.86814	3.24481	6.26469	2.54e-06	0.000258708	4.68472
151525	WDSUB1	WD repeat, sterile alpha motif and U-box domain containing 1	-1.1549	3.40985	-6.26307	2.55e-06	0.000258708	4.41811
4671	NAIP	NLR family apoptosis inhibitory protein	-1.14083	1.68945	-6.22328	2.79e-06	0.000282224	4.51031
56001	NXF2	nuclear RNA export factor 2	-3.62241	-2.08486	-6.21625	2.84e-06	0.000284796	4.75133
84262	PSMG3	proteasome assembly chaperone 3	-1.02583	4.53706	-6.21494	2.85e-06	0.000284796	4.19361
90843	TCEAL8	transcription elongation factor A like 8	-0.941775	6.14772	-6.20458	2.92e-06	0.000290247	4.02312
4579	TRNY	tRNA	-1.31302	4.55064	-6.20231	2.93e-06	0.000290303	4.11214
25797	QPCT	glutaminyl-peptide cyclotransferase	1.72032	2.41768	6.18417	3.06e-06	0.000301272	4.56693
80010	RMI1	RecQ mediated genome instability 1	-1.20887	3.31841	-6.169	3.17e-06	0.000310523	4.26983
728343	NXF2B	nuclear RNA export factor 2B	-3.50367	-2.91814	-6.15291	3.29e-06	0.000320765	4.59023
90736	FAM104B	family with sequence similarity 104 member B	-0.815366	3.60391	-6.14362	3.36e-06	0.000326146	4.08701
140032	RPS4Y2	ribosomal protein S4 Y-linked 2	4.59502	-0.180147	6.13319	3.44e-06	0.000332519	4.48445
6100	RP9	RP9 pre-mRNA splicing factor	-0.947214	4.303	-6.12735	3.49e-06	0.000335424	3.95215
100507602	TRIM52-AS1	TRIM52 antisense RNA 1 (head to head)	-0.938226	3.82087	-6.12192	3.54e-06	0.000338037	3.97465
90271	OLMALINC	oligodendrocyte maturation-associated long intergenic non-coding RNA	-1.27234	3.85086	-6.11693	3.58e-06	0.000340331	3.9769
56884	FSTL5	follistatin like 5	1.58926	3.02419	6.10495	3.68e-06	0.000348279	3.88297
150678	COPS9	COP9 signalosome subunit 9	-0.982485	5.32232	-6.04668	4.21e-06	0.000397141	3.68165
116448	OLIG1	oligodendrocyte transcription factor 1	-3.57631	-1.31636	-6.02979	4.38e-06	0.000411171	4.33039
653635	WASH7P	WASP family homolog 7, pseudogene	-1.02147	4.47903	-6.02501	4.43e-06	0.000413823	3.68633
54065	SMIM11A	small integral membrane protein 11A	-1.20664	3.01394	-6.02062	4.48e-06	0.000416114	3.89577
23037	PDZD2	PDZ domain containing 2	1.51184	3.78573	5.98413	4.88e-06	0.000451135	3.79631
374899	ZNF829	zinc finger protein 829	1.58575	2.24849	5.97415	4.99e-06	0.000458621	4.10607
56942	CMC2	C-X9-C motif containing 2	-1.14214	4.87825	-5.97311	5.01e-06	0.000458621	3.53888
389903	CSAG3	CSAG family member 3	-2.28626	-0.0984847	-5.95465	5.23e-06	0.000476708	4.04301
4519	CYTB	cytochrome b	-1.34489	11.8476	-5.94629	5.33e-06	0.00048392	3.50517
8239	USP9X	ubiquitin specific peptidase 9 X-linked	-0.816144	8.33736	-5.93734	5.45e-06	0.000491931	3.37517
1622	DBI	diazepam binding inhibitor, acyl-CoA binding protein	-1.00159	6.77587	-5.93463	5.48e-06	0.000492796	3.36653
399744	LINC00999	long intergenic non-protein coding RNA 999	-1.62886	1.94159	-5.92479	5.61e-06	0.00050204	3.86432
170082	TCEANC	transcription elongation factor A N-terminal and central domain containing	-1.05497	2.17591	-5.88999	6.09e-06	0.000541833	3.70247
650368	TSSC2	tumor suppressing subtransferable candidate 2 pseudogene	-1.71347	3.29349	-5.8882	6.11e-06	0.000541833	3.72595
116154	PHACTR3	phosphatase and actin regulator 3	-2.21844	2.17558	-5.88661	6.14e-06	0.000541833	3.38528
26865	RNU1-27P	RNA, U1 small nuclear 27, pseudogene	-3.28953	1.49135	-5.86337	6.48e-06	0.000569783	3.70369
432369	ATP5F1EP2	ATP synthase F1 subunit epsilon pseudogene 2	-1.08664	4.4564	-5.83844	6.87e-06	0.00060162	3.24735
651746	ANKRD33B	ankyrin repeat domain 33B	2.57744	4.54279	5.82914	7.03e-06	0.000612247	3.30614
6498	SKIL	SKI like proto-oncogene	1.47382	5.1085	5.82049	7.17e-06	0.000622131	3.34685
160897	GPR180	G protein-coupled receptor 180	1.45065	4.48417	5.81624	7.24e-06	0.000625635	3.35914
340591	CA5BP1	carbonic anhydrase 5B pseudogene 1	-1.22111	3.2942	-5.808	7.39e-06	0.000635151	3.40725
7772	ZNF229	zinc finger protein 229	1.25871	2.71417	5.80589	7.42e-06	0.000635537	3.52941
112942	CFAP36	cilia and flagella associated protein 36	-0.82509	5.65591	-5.80153	7.5e-06	0.000637136	3.05883
100507433	ZNF571-AS1	ZNF571 antisense RNA 1	2.24123	1.22224	5.80115	7.51e-06	0.000637136	3.72556
5158	PDE6B	phosphodiesterase 6B	1.26637	5.18978	5.79202	7.67e-06	0.000648237	3.13088
6606	SMN1	survival of motor neuron 1, telomeric	-1.00234	3.65746	-5.78548	7.79e-06	0.000655536	3.31922
55847	CISD1	CDGSH iron sulfur domain 1	-0.89533	4.36677	-5.77693	7.95e-06	0.000664908	3.14703
4572	TRNQ	tRNA	-2.11161	0.877362	-5.77587	7.97e-06	0.000664908	3.60084
286499	FAM133A	family with sequence similarity 133 member A	-1.85844	0.757402	-5.75386	8.4e-06	0.000694796	3.58353
100463482	MTRNR2L6	MT-RNR2 like 6	-1.69955	3.62655	-5.75373	8.4e-06	0.000694796	3.15414
51478	HSD17B7	hydroxysteroid 17-beta dehydrogenase 7	-0.923967	3.90236	-5.75163	8.44e-06	0.000695328	3.10648
644649	APOOP5	apolipoprotein O pseudogene 5	-1.72739	0.23949	-5.74103	8.66e-06	0.000710048	3.6194
654342	LSP1P4	LSP1 pseudogene 4	-2.68364	0.425389	-5.72426	9.01e-06	0.000735792	3.52991
7295	TXN	thioredoxin	-1.01462	6.34948	-5.71748	9.15e-06	0.000744631	2.85409
11005	SPINK5	serine peptidase inhibitor, Kazal type 5	-1.89582	3.73676	-5.7114	9.29e-06	0.000752325	3.08771
653784	MZT2A	mitotic spindle organizing protein 2A	-1.2382	5.70455	-5.67099	1.02e-05	0.000818593	2.75564
390927	ZNF793	zinc finger protein 793	1.29777	3.44505	5.67071	1.02e-05	0.000818593	3.13872
90701	SEC11C	SEC11 homolog C, signal peptidase complex subunit	-0.995805	5.16187	-5.6707	1.02e-05	0.000818593	2.76487
11020	IFT27	intraflagellar transport 27	-0.842288	4.91447	-5.66468	1.04e-05	0.000825213	2.81475
60485	SAV1	salvador family WW domain containing protein 1	0.848829	4.7915	5.66389	1.04e-05	0.000825213	2.93748
10245	TIMM17B	translocase of inner mitochondrial membrane 17B	-0.999615	5.9999	-5.66031	1.05e-05	0.000828919	2.73313
1770	DNAH9	dynein axonemal heavy chain 9	-4.02641	-1.82875	-5.65468	1.06e-05	0.000836724	3.48349
127262	TPRG1L	tumor protein p63 regulated 1 like	0.770961	5.31306	5.64447	1.09e-05	0.000852781	2.79334
644	BLVRA	biliverdin reductase A	-0.995883	5.2069	-5.64334	1.09e-05	0.000852781	2.7172
340542	BEX5	brain expressed X-linked 5	-1.94885	2.88109	-5.6394	1.1e-05	0.000856225	2.88893
55821	ALLC	allantoicase	-3.82333	-3.4025	-5.63831	1.11e-05	0.000856225	3.43477
3676	ITGA4	integrin subunit alpha 4	3.82315	1.63307	5.62814	1.13e-05	0.000873768	3.37941
388939	PCARE	photoreceptor cilium actin regulator	4.07247	0.0414894	5.62608	1.14e-05	0.000874625	3.39108
10076	PTPRU	protein tyrosine phosphatase receptor type U	0.856409	6.67329	5.62152	1.15e-05	0.000874769	2.62375
4281	MID1	midline 1	-0.874408	5.9639	-5.62151	1.15e-05	0.000874769	2.63812
643355	LINC01750	long intergenic non-protein coding RNA 1750	-2.13701	-0.588426	-5.62073	1.15e-05	0.000874769	3.25814
7531	YWHAE	tyrosine 3-monooxygenase/tryptophan 5-monooxygenase activation protein epsilon	-0.67335	9.34837	-5.61948	1.16e-05	0.000874769	2.64589
101928590	LOC101928590	uncharacterized LOC101928590	-2.50978	-2.05949	-5.6114	1.18e-05	0.000885226	3.36273
119559	SFXN4	sideroflexin 4	-0.837596	4.26296	-5.61127	1.18e-05	0.000885226	2.76534
4511	TRNC	tRNA	-1.54608	5.67372	-5.57236	1.29e-05	0.000967662	2.51421
11161	ERG28	ergosterol biosynthesis 28 homolog	-0.653619	5.99738	-5.56719	1.31e-05	0.000975959	2.50013
389895	LOC389895	chromosome 16 open reading frame 72-like	-1.73413	0.816203	-5.54877	1.37e-05	0.00101601	3.07614
285676	ZNF454	zinc finger protein 454	1.33822	1.71167	5.53388	1.42e-05	0.00104633	3.07271
100506922	MAP3K2-DT	MAP3K2 divergent transcript	-1.17766	1.7457	-5.53331	1.42e-05	0.00104633	2.93925
7443	VRK1	VRK serine/threonine kinase 1	-1.05837	5.04375	-5.52321	1.45e-05	0.0010679	2.49049
643253	CCT6P1	chaperonin containing TCP1 subunit 6 pseudogene 1	-0.960999	3.58044	-5.51283	1.49e-05	0.00108867	2.64395
339231	ARL16	ADP ribosylation factor like GTPase 16	-0.732722	4.97046	-5.51204	1.49e-05	0.00108867	2.44253
374860	ANKRD30B	ankyrin repeat domain 30B	-2.58602	-3.78475	-5.50723	1.51e-05	0.00109722	3.09172
102723897	WASH9P	WAS protein family homolog 9, pseudogene	-0.871587	4.87875	-5.49222	1.57e-05	0.00113318	2.36987
199777	ZNF626	zinc finger protein 626	1.38473	2.5409	5.48715	1.59e-05	0.0011428	2.88196
728642	CDK11A	cyclin dependent kinase 11A	-0.637031	5.5108	-5.47307	1.64e-05	0.00117746	2.31459
2483	FRG1	FSHD region gene 1	-0.822745	2.95158	-5.47163	1.65e-05	0.00117746	2.63416
7580	ZNF32	zinc finger protein 32	-0.801771	5.08462	-5.46399	1.68e-05	0.00119487	2.27275
23145	SSPO	SCO-spondin	1.72665	3.95782	5.45899	1.7e-05	0.00120489	2.49096
2641	GCG	glucagon	3.55743	0.621638	5.45628	1.71e-05	0.00120797	2.81934
100131801	PET100	PET100 cytochrome c oxidase chaperone	-1.01592	4.2188	-5.45491	1.71e-05	0.00120797	2.36461
80760	ITIH5	inter-alpha-trypsin inhibitor heavy chain 5	1.43565	4.25953	5.44763	1.74e-05	0.00122487	2.44937
56100	PCDHGB6	protocadherin gamma subfamily B, 6	1.91174	3.80553	5.44463	1.76e-05	0.00122931	2.46666
55151	TMEM38B	transmembrane protein 38B	1.0667	3.59633	5.44224	1.77e-05	0.00123197	2.59013
58485	TRAPPC1	trafficking protein particle complex 1	-0.952051	6.49556	-5.43536	1.8e-05	0.00124803	2.16875
51257	MARCHF2	membrane associated ring-CH-type finger 2	-0.837751	4.72242	-5.43356	1.8e-05	0.00124901	2.25368
57117	INTS12	integrator complex subunit 12	-0.860701	4.70022	-5.42791	1.83e-05	0.0012616	2.22797
338761	C1QL4	complement C1q like 4	-1.89414	1.30298	-5.42626	1.84e-05	0.00126217	2.59667
27107	ZBTB11	zinc finger and BTB domain containing 11	1.06372	4.05644	5.41805	1.87e-05	0.00128076	2.47207
84284	NTPCR	nucleoside-triphosphatase, cancer-related	-0.980197	5.05587	-5.4168	1.88e-05	0.00128076	2.21649
51503	CWC15	CWC15 spliceosome associated protein homolog	-0.841496	5.93212	-5.41582	1.88e-05	0.00128076	2.13633
201283	AMZ2P1	archaelysin family metallopeptidase 2 pseudogene 1	-0.851432	4.45015	-5.39373	1.98e-05	0.00134591	2.15281
9185	REPS2	RALBP1 associated Eps domain containing 2	-0.968712	3.10442	-5.39095	2e-05	0.00135025	2.39842
58526	MID1IP1	MID1 interacting protein 1	-0.777588	6.09067	-5.38712	2.02e-05	0.00135805	2.08594
100216479	FAR2P2	fatty acyl-CoA reductase 2 pseudogene 2	1.547	2.86	5.38003	2.05e-05	0.00137087	2.581
4435	CITED1	Cbp/p300 interacting transactivator with Glu/Asp rich carboxy-terminal domain 1	-2.08489	2.59416	-5.3796	2.05e-05	0.00137087	2.15908
154467	CCDC167	coiled-coil domain containing 167	-1.07578	4.53553	-5.37895	2.06e-05	0.00137087	2.09782
27089	UQCRQ	ubiquinol-cytochrome c reductase complex III subunit VII	-1.02339	6.35322	-5.37547	2.07e-05	0.00137622	2.02405
11080	DNAJB4	DnaJ heat shock protein family (Hsp40) member B4	1.21185	3.6839	5.37451	2.08e-05	0.00137622	2.43063
1969	EPHA2	EPH receptor A2	1.09274	5.98918	5.3712	2.09e-05	0.00138003	2.07149
349196	LINC00965	long intergenic non-protein coding RNA 965	-3.62767	-3.33394	-5.37056	2.1e-05	0.00138003	2.84564
100507217	LINC01578	long intergenic non-protein coding RNA 1578	-0.756283	6.60133	-5.36356	2.13e-05	0.00139878	1.99068
51085	MLXIPL	MLX interacting protein like	-1.40973	2.8418	-5.35702	2.17e-05	0.00141624	2.43718
66004	LYNX1	Ly6/neurotoxin 1	-0.863751	4.18077	-5.35218	2.19e-05	0.00142808	2.09726
4675	NAP1L3	nucleosome assembly protein 1 like 3	-1.01058	5.57968	-5.34922	2.21e-05	0.00142959	1.98668
4702	NDUFA8	NADH:ubiquinone oxidoreductase subunit A8	-0.926831	5.58073	-5.34768	2.22e-05	0.00142959	1.99148
51241	COX16	cytochrome c oxidase assembly factor COX16	-0.884824	4.04959	-5.34762	2.22e-05	0.00142959	2.15258
685	BTC	betacellulin	2.40211	-0.365908	5.34603	2.23e-05	0.00143037	2.75218
10347	ABCA7	ATP binding cassette subfamily A member 7	1.58983	6.15433	5.34216	2.25e-05	0.00143614	1.96785
148867	SLC30A7	solute carrier family 30 member 7	1.3699	4.10633	5.34165	2.25e-05	0.00143614	2.34859
84321	THOC3	THO complex 3	-0.844872	4.11766	-5.33935	2.26e-05	0.00143942	2.15149
90161	HS6ST2	heparan sulfate 6-O-sulfotransferase 2	-1.31597	4.86668	-5.33637	2.28e-05	0.00144031	2.02726
6834	SURF1	SURF1 cytochrome c oxidase assembly factor	-0.946791	3.32673	-5.33545	2.28e-05	0.00144031	2.23501
5563	PRKAA2	protein kinase AMP-activated catalytic subunit alpha 2	1.52997	3.65763	5.33507	2.29e-05	0.00144031	2.36545
51144	HSD17B12	hydroxysteroid 17-beta dehydrogenase 12	0.624662	6.1727	5.32544	2.34e-05	0.00146927	1.93913
3075	CFH	complement factor H	2.23837	1.7612	5.32199	2.36e-05	0.00146927	2.34517
50814	NSDHL	NAD(P) dependent steroid dehydrogenase-like	-0.786037	5.05738	-5.32167	2.36e-05	0.00146927	1.96482
2222	FDFT1	farnesyl-diphosphate farnesyltransferase 1	-1.03576	7.65349	-5.3215	2.36e-05	0.00146927	1.89777
83733	SLC25A18	solute carrier family 25 member 18	-1.30227	1.55408	-5.31973	2.37e-05	0.00147088	2.36871
85474	LBX2	ladybird homeobox 2	3.90449	-1.06151	5.31585	2.39e-05	0.00148004	2.70161
100505666	DCST1-AS1	DCST1 antisense RNA 1	-1.46344	1.16072	-5.30988	2.43e-05	0.00149676	2.50522
93273	LEMD1	LEM domain containing 1	-1.24848	2.32745	-5.30702	2.44e-05	0.00150239	2.15912
339302	CPLX4	complexin 4	3.36603	0.0475556	5.30531	2.45e-05	0.00150387	2.46802
85437	ZCRB1	zinc finger CCHC-type and RNA binding motif containing 1	-0.749515	5.57747	-5.30333	2.47e-05	0.00150474	1.88076
55967	NDUFA12	NADH:ubiquinone oxidoreductase subunit A12	-0.97718	5.87504	-5.30249	2.47e-05	0.00150474	1.86964
55012	PPP2R3C	protein phosphatase 2 regulatory subunit B''gamma	-0.601845	4.99823	-5.2918	2.54e-05	0.00153926	1.88509
844	CASQ1	calsequestrin 1	-1.1195	1.84013	-5.28971	2.55e-05	0.00153933	2.22812
200958	MUC20	mucin 20, cell surface associated	-1.69815	-0.541608	-5.28922	2.55e-05	0.00153933	2.53793
284390	ZNF763	zinc finger protein 763	1.59676	1.40267	5.28031	2.61e-05	0.00156693	2.51577
54148	MRPL39	mitochondrial ribosomal protein L39	-0.995599	4.9923	-5.27932	2.61e-05	0.00156693	1.9064
55835	CENPJ	centromere protein J	-0.816056	5.06117	-5.27244	2.66e-05	0.00158831	1.8873
360023	ZBTB41	zinc finger and BTB domain containing 41	1.40999	3.48416	5.2669	2.69e-05	0.0016048	2.1355
440423	SUZ12P1	SUZ12 pseudogene 1	-0.995861	4.111	-5.26367	2.71e-05	0.00161244	1.93075
692099	FAM86DP	family with sequence similarity 86 member D, pseudogene	1.0932	2.64727	5.25797	2.75e-05	0.00162957	2.31153
51497	NELFCD	negative elongation factor complex member C/D	-0.53851	6.21293	-5.25654	2.76e-05	0.00162957	1.73577
51501	HIKESHI	heat shock protein nuclear import factor hikeshi	-0.745576	5.22014	-5.25509	2.77e-05	0.00162957	1.79972
83999	KREMEN1	kringle containing transmembrane protein 1	1.00356	5.60489	5.25431	2.78e-05	0.00162957	1.74841
143	PARP4	poly(ADP-ribose) polymerase family member 4	0.746342	5.58447	5.25011	2.8e-05	0.00164127	1.81853
729678	LINC00847	long intergenic non-protein coding RNA 847	-1.34658	3.1127	-5.24863	2.81e-05	0.00164223	2.00612
4651	MYO10	myosin X	1.02013	7.25364	5.2448	2.84e-05	0.00165259	1.71601
7287	TULP1	TUB like protein 1	3.43029	3.19031	5.24218	2.86e-05	0.00165816	2.18372
7982	ST7	suppression of tumorigenicity 7	-0.819395	4.49643	-5.24039	2.87e-05	0.00166045	1.8332
27151	CPAMD8	C3 and PZP like alpha-2-macroglobulin domain containing 8	2.32767	6.15372	5.23841	2.89e-05	0.00166348	1.74528
6772	STAT1	signal transducer and activator of transcription 1	1.16631	6.05645	5.23527	2.91e-05	0.00167123	1.73615
125150	ZSWIM7	zinc finger SWIM-type containing 7	-0.886505	4.51414	-5.22548	2.98e-05	0.00170627	1.80219
338799	LINC01089	long intergenic non-protein coding RNA 1089	-0.909082	5.16278	-5.21595	3.05e-05	0.00174095	1.69394
8536	CAMK1	calcium/calmodulin dependent protein kinase I	-0.750876	4.0296	-5.21129	3.08e-05	0.00175111	1.75336
9087	TMSB4Y	thymosin beta 4 Y-linked	2.0764	1.11154	5.21114	3.08e-05	0.00175111	2.43943
113878	DTX2	deltex E3 ubiquitin ligase 2	1.34946	3.11289	5.20951	3.09e-05	0.00175157	2.22229
63826	SRR	serine racemase	-0.612986	3.91868	-5.20864	3.1e-05	0.00175157	1.80936
63971	KIF13A	kinesin family member 13A	0.837057	5.49964	5.19924	3.17e-05	0.0017867	1.70698
23012	STK38L	serine/threonine kinase 38 like	1.30175	4.85356	5.19163	3.23e-05	0.0018079	1.83824
23557	SNAPIN	SNAP associated protein	-0.608923	5.08492	-5.1911	3.23e-05	0.0018079	1.63458
100616249	MIR4768	microRNA 4768	-3.09765	-3.28141	-5.19082	3.24e-05	0.0018079	2.46017
100506844	GIHCG	GIHCG inhibitor of miR-200b/200a/429 expression	-1.24498	2.79275	-5.188	3.26e-05	0.0018151	1.81223
117178	SSX2IP	SSX family member 2 interacting protein	1.05134	5.5386	5.17428	3.37e-05	0.00186775	1.58517
63905	MANBAL	mannosidase beta like	-0.677156	5.68542	-5.17345	3.38e-05	0.00186775	1.5651
4574	TRNS1	tRNA	-1.7976	6.13528	-5.17268	3.38e-05	0.00186775	1.54145
5510	PPP1R7	protein phosphatase 1 regulatory subunit 7	-0.760861	5.89606	-5.16594	3.44e-05	0.00188711	1.52799
143162	FRMPD2	FERM and PDZ domain containing 2	2.82328	0.161389	5.16589	3.44e-05	0.00188711	2.27482
8896	BUD31	BUD31 homolog	-0.799657	5.37698	-5.16495	3.45e-05	0.00188711	1.5602
201254	CENPX	centromere protein X	-0.977818	5.2225	-5.16278	3.46e-05	0.00188847	1.5693
169026	SLC30A8	solute carrier family 30 member 8	-2.49015	0.409097	-5.16235	3.47e-05	0.00188847	2.11846
51209	RAB9B	RAB9B, member RAS oncogene family	-0.936857	2.34269	-5.15959	3.49e-05	0.00189587	1.73407
79096	C11orf49	chromosome 11 open reading frame 49	-0.613444	5.95562	-5.15826	3.5e-05	0.00189675	1.49918
339674	LINC00634	long intergenic non-protein coding RNA 634	-1.67035	1.39987	-5.15593	3.52e-05	0.00190222	1.91984
285440	CYP4V2	cytochrome P450 family 4 subfamily V member 2	1.39107	1.64131	5.15391	3.54e-05	0.0019063	2.11123
728392	LOC728392	uncharacterized LOC728392	-0.87405	6.15613	-5.15107	3.56e-05	0.00191419	1.4752
10283	CWC27	CWC27 spliceosome associated cyclophilin	-0.592607	5.43993	-5.14992	3.57e-05	0.0019143	1.54181
3295	HSD17B4	hydroxysteroid 17-beta dehydrogenase 4	-0.46766	7.07721	-5.14755	3.59e-05	0.00192007	1.46853
131118	DNAJC19	DnaJ heat shock protein family (Hsp40) member C19	-0.79349	4.37824	-5.14268	3.64e-05	0.0019376	1.6502
91151	TIGD7	tigger transposable element derived 7	0.640215	3.5752	5.13374	3.72e-05	0.00197465	1.74439
10907	TXNL4A	thioredoxin like 4A	-0.778469	5.98445	-5.13225	3.73e-05	0.00197643	1.44874
4053	LTBP2	latent transforming growth factor beta binding protein 2	2.38603	5.60828	5.12874	3.76e-05	0.00198579	1.51765
393	ARHGAP4	Rho GTPase activating protein 4	-0.89689	4.65983	-5.12808	3.77e-05	0.00198579	1.59879
548593	SLX1A	SLX1 homolog A, structure-specific endonuclease subunit	-0.971514	3.08538	-5.1211	3.83e-05	0.00201426	1.79203
4705	NDUFA10	NADH:ubiquinone oxidoreductase subunit A10	-0.494524	6.35896	-5.11946	3.85e-05	0.00201691	1.40434
53826	FXYD6	FXYD domain containing ion transport regulator 6	-1.26071	7.80624	-5.1161	3.88e-05	0.00202799	1.41619
2239	GPC4	glypican 4	-1.08606	7.62803	-5.11447	3.89e-05	0.00203057	1.38647
728622	SKP1P2	S-phase kinase associated protein 1 pseudogene 2	-0.729424	3.94239	-5.11119	3.93e-05	0.00204141	1.58523
4508	ATP6	ATP synthase F0 subunit 6	-1.35677	12.2134	-5.10936	3.94e-05	0.00204291	1.49329
84681	HINT2	histidine triad nucleotide binding protein 2	-0.89733	4.5797	-5.1087	3.95e-05	0.00204291	1.48729
79656	BEND5	BEN domain containing 5	-1.00397	4.0506	-5.10532	3.98e-05	0.00205417	1.47609
4695	NDUFA2	NADH:ubiquinone oxidoreductase subunit A2	-0.962115	5.79415	-5.10427	3.99e-05	0.00205417	1.38774
4536	ND2	MTND2	-1.31573	11.6414	-5.09976	4.04e-05	0.00207129	1.45429
1258	CNGB1	cyclic nucleotide gated channel subunit beta 1	2.57886	1.1947	5.09763	4.06e-05	0.00207507	1.85186
29098	RANGRF	RAN guanine nucleotide release factor	-1.09698	2.87142	-5.09681	4.07e-05	0.00207507	1.71658
677838	SNORA61	small nucleolar RNA, H/ACA box 61	-1.61951	0.261818	-5.09579	4.08e-05	0.00207507	2.15342
375704	ENHO	energy homeostasis associated	-1.56544	4.47566	-5.09167	4.12e-05	0.00209047	1.39862
5147	PDE6D	phosphodiesterase 6D	-0.812283	4.97298	-5.08954	4.14e-05	0.00209589	1.39863
100499467	LINC00673	long intergenic non-protein coding RNA 673	-0.932455	2.56734	-5.08735	4.16e-05	0.00210161	1.52052
55268	ECHDC2	enoyl-CoA hydratase domain containing 2	1.671	4.00756	5.08461	4.19e-05	0.00211021	1.71577
6464	SHC1	SHC adaptor protein 1	1.29025	7.46984	5.08091	4.23e-05	0.0021238	1.3221
10450	PPIE	peptidylprolyl isomerase E	-0.650906	5.46694	-5.07724	4.26e-05	0.00213731	1.33938
3834	KIF25	kinesin family member 25	-3.30996	-1.68588	-5.07035	4.34e-05	0.00216784	2.18812
221092	HNRNPUL2	heterogeneous nuclear ribonucleoprotein U like 2	-0.60553	6.45089	-5.06787	4.36e-05	0.00217538	1.2723
11340	EXOSC8	exosome component 8	-0.838271	5.46787	-5.06602	4.38e-05	0.00217744	1.34237
55869	HDAC8	histone deacetylase 8	-0.583248	4.36062	-5.06468	4.4e-05	0.00217744	1.41646
285148	IAH1	isoamyl acetate hydrolyzing esterase 1 (putative)	-1.05062	4.81942	-5.06338	4.41e-05	0.00217744	1.3271
7414	VCL	vinculin	1.15895	7.62789	5.06331	4.41e-05	0.00217744	1.28555
28956	LAMTOR2	late endosomal/lysosomal adaptor, MAPK and MTOR activator 2	-0.832362	5.23018	-5.06099	4.43e-05	0.00218427	1.31594
25829	TMEM184B	transmembrane protein 184B	0.670261	6.81616	5.05819	4.46e-05	0.00218829	1.26342
10490	VTI1B	vesicle transport through interaction with t-SNAREs 1B	-0.715123	5.62703	-5.05722	4.48e-05	0.00218829	1.28727
5961	PRPH2	peripherin 2	3.26435	1.61231	5.05714	4.48e-05	0.00218829	1.84354
7979	SEM1	SEM1 26S proteasome complex subunit	-0.965371	6.00778	-5.05503	4.5e-05	0.00219151	1.27041
55258	THNSL2	threonine synthase like 2	1.54005	4.29574	5.05448	4.51e-05	0.00219151	1.59183
1345	COX6C	cytochrome c oxidase subunit 6C	-0.95312	6.65282	-5.05215	4.53e-05	0.00219852	1.23398
727897	MUC5B	mucin 5B, oligomeric mucus/gel-forming	3.51296	-0.466928	5.04956	4.56e-05	0.0022037	2.14334
9168	TMSB10	thymosin beta 10	-1.14161	9.85975	-5.04915	4.56e-05	0.0022037	1.29235
54806	AHI1	Abelson helper integration site 1	0.690758	4.38928	5.0435	4.63e-05	0.00222863	1.42406
381	ARF5	ADP ribosylation factor 5	-0.759986	7.032	-5.04168	4.65e-05	0.00222895	1.20639
26870	RNU1-2	RNA, U1 small nuclear 2	-3.07257	2.91782	-5.04097	4.66e-05	0.00222895	1.51368
5700	PSMC1	proteasome 26S subunit, ATPase 1	-0.710115	4.39188	-5.04006	4.67e-05	0.00222895	1.37875
552900	BOLA2	bolA family member 2	-0.99263	3.40501	-5.03942	4.67e-05	0.00222895	1.54604
5190	PEX6	peroxisomal biogenesis factor 6	-0.967621	5.01648	-5.03838	4.69e-05	0.00222915	1.25242
9874	TLK1	tousled like kinase 1	1.01379	5.63328	5.03218	4.76e-05	0.00225751	1.29471
4627	MYH9	myosin heavy chain 9	1.32909	8.35074	5.03119	4.77e-05	0.00225751	1.18549
26017	FAM32A	family with sequence similarity 32 member A	-0.625823	6.83628	-5.01692	4.94e-05	0.00233161	1.14542
1347	COX7A2	cytochrome c oxidase subunit 7A2	-1.17703	7.03145	-5.01406	4.97e-05	0.0023422	1.14167
100132874	LOC100132874	uncharacterized LOC100132874	3.70035	-1.51238	5.01209	4.99e-05	0.00234783	2.05894
55509	BATF3	basic leucine zipper ATF-like transcription factor 3	-1.77402	0.887715	-5.00594	5.07e-05	0.00237747	1.80914
6009	RHEB	Ras homolog, mTORC1 binding	-0.606334	5.65532	-5.00282	5.11e-05	0.00238988	1.14925
127255	LRRIQ3	leucine rich repeats and IQ motif containing 3	-3.14238	-1.77746	-5.00184	5.12e-05	0.00238989	2.03395
100463487	MTRNR2L9	MT-RNR2 like 9	-1.46673	4.16276	-5.00064	5.14e-05	0.0023912	1.27001
91689	SMDT1	single-pass membrane protein with aspartate rich tail 1	-0.84006	4.40721	-4.99921	5.15e-05	0.00239384	1.1987
54969	HPF1	histone PARylation factor 1	-0.758997	4.8336	-4.99514	5.2e-05	0.00241195	1.19698
163175	LGI4	leucine rich repeat LGI family member 4	1.6655	4.03292	4.99182	5.25e-05	0.00242577	1.37879
23189	KANK1	KN motif and ankyrin repeat domains 1	1.28176	5.0575	4.98995	5.27e-05	0.00243107	1.30934
9556	ATP5MPL	ATP synthase membrane subunit 6.8PL	-0.99944	6.56396	-4.9839	5.35e-05	0.00244675	1.0673
8863	PER3	period circadian regulator 3	1.23467	4.38856	4.98352	5.35e-05	0.00244675	1.34831
2745	GLRX	glutaredoxin	-0.860315	4.57391	-4.98342	5.36e-05	0.00244675	1.17396
6993	DYNLT1	dynein light chain Tctex-type 1	-0.76852	6.46334	-4.98196	5.37e-05	0.00244675	1.06088
401097	C3orf80	chromosome 3 open reading frame 80	3.50966	-1.46747	4.98189	5.38e-05	0.00244675	1.96238
1295	COL8A1	collagen type VIII alpha 1 chain	2.45431	2.47455	4.98155	5.38e-05	0.00244675	1.45594
6736	SRY	sex determining region Y	3.50297	-1.4524	4.97979	5.4e-05	0.00244735	1.94523
9655	SOCS5	suppressor of cytokine signaling 5	0.959637	4.22711	4.97955	5.41e-05	0.00244735	1.36897
30011	SH3KBP1	SH3 domain containing kinase binding protein 1	-0.676834	5.57989	-4.9753	5.46e-05	0.00246711	1.08607
51248	PDZD11	PDZ domain containing 11	-0.599581	5.1129	-4.9723	5.5e-05	0.00247948	1.08916
6902	TBCA	tubulin folding cofactor A	-0.775928	6.20124	-4.97069	5.52e-05	0.00248348	1.0469
79789	CLMN	calmin	1.16797	4.55634	4.96922	5.54e-05	0.00248667	1.23954
11311	VPS45	vacuolar protein sorting 45 homolog	-0.544283	5.5072	-4.96758	5.57e-05	0.00249027	1.05885
1349	COX7B	cytochrome c oxidase subunit 7B	-1.06911	6.44719	-4.96675	5.58e-05	0.00249027	1.03026
9363	RAB33A	RAB33A, member RAS oncogene family	-1.22175	2.52866	-4.95862	5.69e-05	0.00253428	1.18028
11258	DCTN3	dynactin subunit 3	-0.852285	5.74264	-4.95759	5.7e-05	0.00253488	1.00374
4550	RNR2	l-rRNA	-1.1816	13.1577	-4.95282	5.77e-05	0.00255521	1.15196
101928530	LOC101928530	uncharacterized LOC101928530	-2.39825	-2.37296	-4.95246	5.77e-05	0.00255521	1.92395
54495	TMX3	thioredoxin related transmembrane protein 3	0.932904	5.21942	4.94816	5.84e-05	0.00257626	1.11627
647946	MIR924HG	MIR924 host gene	3.37659	-1.11334	4.94129	5.93e-05	0.00261035	1.88443
130355	C2orf76	chromosome 2 open reading frame 76	-0.752369	2.60745	-4.94092	5.94e-05	0.00261035	1.36641
112574	SNX18	sorting nexin 18	1.13339	4.4664	4.93985	5.95e-05	0.00261133	1.23308
84833	ATP5MD	ATP synthase membrane subunit DAPIT	-0.985336	6.04098	-4.93623	6.01e-05	0.00262853	0.964061
728673	LOC728673	uncharacterized LOC728673	-1.49419	0.0975929	-4.93133	6.08e-05	0.00265418	1.70603
9482	STX8	syntaxin 8	-0.818724	4.87351	-4.9284	6.12e-05	0.00266424	1.02444
64428	CIAO3	cytosolic iron-sulfur assembly component 3	-0.673406	4.96708	-4.92796	6.13e-05	0.00266424	0.99437
59286	UBL5	ubiquitin like 5	-0.974056	6.81307	-4.92339	6.2e-05	0.0026881	0.918572
2271	FH	fumarate hydratase	-0.606211	6.1258	-4.92077	6.24e-05	0.00269932	0.934815
6728	SRP19	signal recognition particle 19	-0.663333	5.06462	-4.91938	6.26e-05	0.00270252	1.02113
83658	DYNLRB1	dynein light chain roadblock-type 1	-0.937959	6.96195	-4.91657	6.3e-05	0.00271372	0.902349
253260	RICTOR	RPTOR independent companion of MTOR complex 2	1.56524	4.48666	4.91525	6.32e-05	0.00271372	1.18856
4693	NDP	norrin cystine knot growth factor NDP	-1.74254	1.3514	-4.91498	6.33e-05	0.00271372	1.12927
2224	FDPS	farnesyl diphosphate synthase	-0.799719	7.01361	-4.91212	6.37e-05	0.00272677	0.889976
646300	COL6A4P2	collagen type VI alpha 4 pseudogene 2	-1.91728	0.983199	-4.90608	6.47e-05	0.00275658	1.65132
10084	PQBP1	polyglutamine binding protein 1	-0.864935	6.05059	-4.90587	6.47e-05	0.00275658	0.886618
100505894	TMEM161B-AS1	TMEM161B antisense RNA 1	-1.41439	4.33502	-4.90136	6.54e-05	0.00278098	0.917436
91010	FMNL3	formin like 3	0.941842	5.04978	4.89884	6.58e-05	0.00278098	1.03732
79443	FYCO1	FYVE and coiled-coil domain containing 1	1.21669	4.8453	4.89876	6.58e-05	0.00278098	1.07631
10485	C1orf61	chromosome 1 open reading frame 61	-2.27246	5.65665	-4.8987	6.58e-05	0.00278098	0.878585
4638	MYLK	myosin light chain kinase	2.61679	4.36872	4.89617	6.62e-05	0.00279222	1.28154
56144	PCDHA4	protocadherin alpha 4	1.66912	2.80979	4.89445	6.65e-05	0.00279791	1.35173
84334	COA8	cytochrome c oxidase assembly factor 8	-0.752149	4.85807	-4.89203	6.69e-05	0.00280709	0.930783
4323	MMP14	matrix metallopeptidase 14	1.81191	7.71411	4.89135	6.7e-05	0.00280709	0.847738
101927765	COA6-AS1	COA6 antisense RNA 1	-1.75138	0.350525	-4.8898	6.73e-05	0.00281173	1.54742
9296	ATP6V1F	ATPase H+ transporting V1 subunit F	-0.904157	6.63117	-4.88865	6.75e-05	0.00281362	0.832896
127343	DMBX1	diencephalon/mesencephalon homeobox 1	3.20967	1.70632	4.88532	6.8e-05	0.00283058	1.4347
116068	LYSMD3	LysM domain containing 3	1.43919	3.64908	4.88098	6.87e-05	0.00285464	1.30582
26834	RNU4-2	RNA, U4 small nuclear 2	-2.80074	-1.01035	-4.87989	6.89e-05	0.00285619	1.65332
6620	SNCB	synuclein beta	-1.42181	4.35633	-4.87625	6.95e-05	0.00287555	0.840136
51250	MTRES1	mitochondrial transcription rescue factor 1	-0.835996	3.68096	-4.87476	6.98e-05	0.00287998	1.04418
4725	NDUFS5	NADH:ubiquinone oxidoreductase subunit S5	-1.15046	7.39104	-4.87222	7.02e-05	0.00288673	0.795369
10553	HTATIP2	HIV-1 Tat interactive protein 2	1.6637	2.75184	4.87178	7.03e-05	0.00288673	1.542
8204	NRIP1	nuclear receptor interacting protein 1	1.37615	5.29127	4.87122	7.04e-05	0.00288673	0.878561
10682	EBP	EBP cholestenol delta-isomerase	-0.911788	5.63702	-4.86972	7.06e-05	0.00289124	0.826658
5949	RBP3	retinol binding protein 3	4.2081	2.44418	4.85718	7.28e-05	0.00297484	1.11137
26276	VPS33B	VPS33B late endosome and lysosome associated	-0.665549	4.68843	-4.85559	7.31e-05	0.00297865	0.873409
101927365	LOC101927365	uncharacterized LOC101927365	2.11705	0.37838	4.85417	7.34e-05	0.00297865	1.66468
55651	NHP2	NHP2 ribonucleoprotein	-0.831386	6.27097	-4.85411	7.34e-05	0.00297865	0.76178
123879	DCUN1D3	defective in cullin neddylation 1 domain containing 3	1.13095	2.90379	4.85216	7.37e-05	0.00298664	1.25516
51720	UIMC1	ubiquitin interaction motif containing 1	-0.600182	5.21282	-4.85021	7.41e-05	0.0029947	0.819731
8763	CD164	CD164 molecule	1.44305	6.73477	4.84868	7.44e-05	0.00299971	0.7858
539	ATP5PO	ATP synthase peripheral stalk subunit OSCP	-0.921303	7.67278	-4.84682	7.47e-05	0.00300722	0.734137
3998	LMAN1	lectin, mannose binding 1	1.3513	7.12005	4.84381	7.53e-05	0.00301735	0.754968
474170	LRRC37A2	leucine rich repeat containing 37 member A2	-1.17361	2.28431	-4.84343	7.53e-05	0.00301735	1.22837
10746	MAP3K2	mitogen-activated protein kinase kinase kinase 2	1.03538	4.90094	4.84197	7.56e-05	0.00301735	0.902797
6084	RNY1	RNA, Ro60-associated Y1	-3.71084	-1.12023	-4.84183	7.56e-05	0.00301735	1.51276
2037	EPB41L2	erythrocyte membrane protein band 4.1 like 2	1.25883	6.21551	4.84125	7.57e-05	0.00301735	0.766827
2280	FKBP1A	FKBP prolyl isomerase 1A	-0.5926	6.51198	-4.836	7.67e-05	0.00305007	0.711374
9884	LRRC37A	leucine rich repeat containing 37A	-1.01475	2.64239	-4.83444	7.7e-05	0.00305174	1.14291
654466	FGF7P3	fibroblast growth factor 7 pseudogene 3	-2.02483	-0.556315	-4.83412	7.71e-05	0.00305174	1.49793
103689845	LINC01050	long intergenic non-protein coding RNA 1050	3.07378	-2.71849	4.83076	7.77e-05	0.00307066	1.60838
256364	EML3	EMAP like 3	0.636471	5.38387	4.82303	7.92e-05	0.00311768	0.769188
54952	TRNAU1AP	tRNA selenocysteine 1 associated protein 1	-0.868473	4.99657	-4.82289	7.92e-05	0.00311768	0.756586
5719	PSMD13	proteasome 26S subunit, non-ATPase 13	-0.625439	6.79976	-4.8192	7.99e-05	0.00313963	0.662327
1641	DCX	doublecortin	-1.70712	6.54182	-4.81534	8.07e-05	0.00315023	0.683867
9651	PLCH2	phospholipase C eta 2	1.47845	3.75824	4.81499	8.07e-05	0.00315023	0.711542
105371937	NA	NA	2.92392	-1.97137	4.8148	8.08e-05	0.00315023	1.60281
57722	IGDCC4	immunoglobulin superfamily DCC subclass member 4	1.51855	5.90167	4.81455	8.08e-05	0.00315023	0.746611
79590	MRPL24	mitochondrial ribosomal protein L24	-0.808016	4.96239	-4.81299	8.11e-05	0.00315599	0.725782
339505	LINC01141	long intergenic non-protein coding RNA 1141	-2.54275	-3.02405	-4.81112	8.15e-05	0.00316037	1.56129
201161	CENPV	centromere protein V	-1.15682	6.65081	-4.8108	8.16e-05	0.00316037	0.643964
4697	NDUFA4	NDUFA4 mitochondrial complex associated	-0.970623	7.45705	-4.80498	8.27e-05	0.0031993	0.630099
7316	UBC	ubiquitin C	-0.649269	10.6111	-4.80213	8.33e-05	0.00321528	0.702019
644128	RPL23AP53	ribosomal protein L23a pseudogene 53	1.0888	2.67719	4.79761	8.42e-05	0.0032399	1.06124
9978	RBX1	ring-box 1	-0.793143	6.11922	-4.7974	8.43e-05	0.0032399	0.625963
9562	MINPP1	multiple inositol-polyphosphate phosphatase 1	0.704099	4.81973	4.79525	8.47e-05	0.00324766	0.807273
100506696	PCAT6	prostate cancer associated transcript 6	-1.34018	3.66804	-4.79482	8.48e-05	0.00324766	0.832655
8661	EIF3A	eukaryotic translation initiation factor 3 subunit A	0.925021	7.62945	4.79026	8.58e-05	0.00327765	0.59919
231	AKR1B1	aldo-keto reductase family 1 member B	-0.700118	6.97184	-4.78315	8.73e-05	0.0033143	0.574663
221960	CCZ1B	CCZ1 homolog B, vacuolar protein trafficking and biogenesis associated	-0.618317	4.5261	-4.7831	8.73e-05	0.0033143	0.752502
125050	RN7SK	RNA component of 7SK nuclear ribonucleoprotein	-2.34447	2.9435	-4.78261	8.74e-05	0.0033143	0.852916
4553	TRNA	tRNA	-1.22179	3.83828	-4.78253	8.74e-05	0.0033143	0.771578
10163	WASF2	WASP family member 2	0.607102	6.62764	4.78123	8.77e-05	0.00331841	0.599602
5879	RAC1	Rac family small GTPase 1	-0.50861	7.71674	-4.77725	8.85e-05	0.00334442	0.563165
143686	SESN3	sestrin 3	0.961489	7.31648	4.77507	8.9e-05	0.0033514	0.55627
51232	CRIM1	cysteine rich transmembrane BMP regulator 1	1.57635	5.72671	4.77482	8.91e-05	0.0033514	0.672972
9077	DIRAS3	DIRAS family GTPase 3	3.86707	1.01475	4.77193	8.97e-05	0.00336872	1.3731
6907	TBL1X	transducin beta like 1 X-linked	-0.589745	6.03749	-4.76881	9.04e-05	0.00338009	0.568695
79718	TBL1XR1	transducin beta like 1 X-linked receptor 1	0.775348	6.17463	4.76848	9.05e-05	0.00338009	0.5817
84317	CCDC115	coiled-coil domain containing 115	-0.576065	5.20388	-4.76821	9.05e-05	0.00338009	0.584722
2332	FMR1	FMRP translational regulator 1	0.943882	5.24285	4.76615	9.1e-05	0.00338974	0.692065
1337	COX6A1	cytochrome c oxidase subunit 6A1	-0.985971	7.09073	-4.76549	9.11e-05	0.00338974	0.532153
7503	XIST	X inactive specific transcript	-2.37548	-1.38422	-4.76033	9.23e-05	0.00342576	1.4102
441212	RP9P	RP9 pseudogene	-0.872277	2.59084	-4.75961	9.24e-05	0.00342576	0.779814
10213	PSMD14	proteasome 26S subunit, non-ATPase 14	-0.640526	6.24912	-4.75737	9.3e-05	0.00343807	0.526477
100287616	LOXL1-AS1	LOXL1 antisense RNA 1	0.897994	3.42637	4.75646	9.32e-05	0.00343929	0.919347
9612	NCOR2	nuclear receptor corepressor 2	0.692958	7.44078	4.75361	9.38e-05	0.00344927	0.502823
10766	TOB2	transducer of ERBB2, 2	0.701196	5.85668	4.75336	9.39e-05	0.00344927	0.572036
84303	CHCHD6	coiled-coil-helix-coiled-coil-helix domain containing 6	-1.15038	4.92381	-4.75271	9.4e-05	0.00344927	0.574383
1716	DGUOK	deoxyguanosine kinase	-0.781802	6.14414	-4.75204	9.42e-05	0.00344927	0.51099
522	ATP5PF	ATP synthase peripheral stalk subunit F6	-0.891349	6.52471	-4.75074	9.45e-05	0.00344927	0.497817
781	CACNA2D1	calcium voltage-gated channel auxiliary subunit alpha2delta 1	1.29371	4.89888	4.75068	9.45e-05	0.00344927	0.647544
4041	LRP5	LDL receptor related protein 5	0.763733	6.13012	4.74885	9.49e-05	0.00345831	0.529854
3339	HSPG2	heparan sulfate proteoglycan 2	2.72328	6.88907	4.74659	9.54e-05	0.00347094	0.636375
9248	GPR50	G protein-coupled receptor 50	-1.63044	2.36105	-4.74437	9.6e-05	0.00348034	0.924514
7058	THBS2	thrombospondin 2	1.90384	5.58423	4.74397	9.6e-05	0.00348034	0.544074
81	ACTN4	actinin alpha 4	0.698797	6.60629	4.74024	9.69e-05	0.00350266	0.511069
221035	REEP3	receptor accessory protein 3	1.04205	4.72662	4.73961	9.71e-05	0.00350266	0.708735
9236	CCPG1	cell cycle progression 1	1.06098	3.0006	4.7391	9.72e-05	0.00350266	0.897382
11122	PTPRT	protein tyrosine phosphatase receptor type T	-5.18973	-0.0240566	-4.73456	9.83e-05	0.0035303	1.19189
6921	ELOC	elongin C	-0.756287	5.4426	-4.73424	9.84e-05	0.0035303	0.514887
2784	GNB3	G protein subunit beta 3	2.04096	5.66858	4.73346	9.86e-05	0.0035303	0.479898
2555	GABRA2	gamma-aminobutyric acid type A receptor alpha2 subunit	-1.57707	1.9368	-4.73289	9.87e-05	0.0035303	0.802359
441155	LOC441155	zinc finger CCCH-type domain-containing-like	1.53596	3.85593	4.72966	9.95e-05	0.00355182	0.87821
10455	ECI2	enoyl-CoA delta isomerase 2	-0.743567	5.96938	-4.72307	0.000101088	0.00360296	0.452562
550643	NBDY	negative regulator of P-body association	-0.760033	5.59575	-4.71733	0.000102518	0.0036473	0.45325
29099	COMMD9	COMM domain containing 9	-0.569105	4.93246	-4.71594	0.000102868	0.00365311	0.494586
2717	GLA	galactosidase alpha	-0.58213	4.83964	-4.71428	0.000103286	0.00366133	0.541423
5435	POLR2F	RNA polymerase II subunit F	-0.900543	5.34944	-4.70777	0.000104945	0.00371293	0.456023
101927631	ADNP-AS1	ADNP antisense RNA 1	2.32656	0.414478	4.70708	0.00010512	0.00371293	1.34842
54995	OXSM	3-oxoacyl-ACP synthase, mitochondrial	-0.941255	2.31079	-4.69916	0.000107179	0.00377434	0.809627
2155	F7	coagulation factor VII	1.89855	1.43355	4.69891	0.000107244	0.00377434	1.18186
56181	MTFR1L	mitochondrial fission regulator 1 like	-0.52158	5.84327	-4.69749	0.000107617	0.00378067	0.377508
25893	TRIM58	tripartite motif containing 58	3.10867	0.0567181	4.69602	0.000108005	0.00378397	1.3471
2971	GTF3A	general transcription factor IIIA	-0.738516	6.11958	-4.69492	0.000108296	0.00378397	0.373054
10975	UQCR11	ubiquinol-cytochrome c reductase, complex III subunit XI	-0.919512	6.61069	-4.69481	0.000108327	0.00378397	0.359534
84928	TMEM209	transmembrane protein 209	1.05508	4.20012	4.69422	0.000108483	0.00378397	0.727087
1182	CLCN3	chloride voltage-gated channel 3	0.866586	6.35812	4.68934	0.000109786	0.0038124	0.359518
28971	AAMDC	adipogenesis associated Mth938 domain containing	-0.998994	3.96956	-4.68915	0.000109836	0.0038124	0.586752
23094	SIPA1L3	signal induced proliferation associated 1 like 3	1.22426	5.24042	4.68729	0.000110338	0.0038124	0.499078
3624	INHBA	inhibin subunit beta A	3.28278	1.76092	4.68707	0.000110396	0.0038124	1.09584
441150	C6orf226	chromosome 6 open reading frame 226	-0.844168	2.77708	-4.68683	0.000110463	0.0038124	0.679631
4709	NDUFB3	NADH:ubiquinone oxidoreductase subunit B3	-0.790574	5.14757	-4.68682	0.000110465	0.0038124	0.408113
55370	PPP4R1L	protein phosphatase 4 regulatory subunit 1 like (pseudogene)	1.35479	2.13034	4.68515	0.000110918	0.00381591	1.06142
9284	NPIPA1	nuclear pore complex interacting protein family member A1	-0.924175	4.52812	-4.68501	0.000110956	0.00381591	0.461603
9553	MRPL33	mitochondrial ribosomal protein L33	-0.897781	5.13849	-4.68234	0.000111683	0.00383418	0.397938
101929959	LOC101929959	ribosome biogenesis protein BMS1 homolog	-0.833075	1.9044	-4.68072	0.000112126	0.00384268	0.82998
23167	EFR3A	EFR3 homolog A	1.75446	4.86011	4.67969	0.000112409	0.00384563	0.588719
2534	FYN	FYN proto-oncogene, Src family tyrosine kinase	-0.586786	7.19457	-4.67838	0.000112771	0.00385131	0.322055
9120	SLC16A6	solute carrier family 16 member 6	1.71054	0.290833	4.67565	0.000113526	0.00386971	1.1174
56255	TMX4	thioredoxin related transmembrane protein 4	0.975653	5.43968	4.67501	0.000113705	0.00386971	0.361435
57701	NCKAP5L	NCK associated protein 5 like	0.668277	5.85163	4.66948	0.000115254	0.00391563	0.359999
140609	NEK7	NIMA related kinase 7	1.60692	4.18127	4.66841	0.000115556	0.00391747	0.686704
11101	ATE1	arginyltransferase 1	0.86468	5.027	4.66788	0.000115708	0.00391747	0.444682
84221	SPATC1L	spermatogenesis and centriole associated 1 like	-1.21245	2.26108	-4.6654	0.000116412	0.00393452	0.824932
84268	RPAIN	RPA interacting protein	-0.779229	6.06924	-4.66433	0.000116716	0.003938	0.293498
4509	ATP8	ATP synthase F0 subunit 8	-0.989301	9.2586	-4.66353	0.000116946	0.003939	0.308152
10465	PPIH	peptidylprolyl isomerase H	-0.848101	4.69003	-4.66232	0.000117292	0.00394386	0.447052
4513	COX2	cytochrome c oxidase subunit II	-1.20479	12.5557	-4.66123	0.000117604	0.0039476	0.410915
39	ACAT2	acetyl-CoA acetyltransferase 2	-0.84301	6.19237	-4.65859	0.000118369	0.00396343	0.273851
158747	MOSPD2	motile sperm domain containing 2	1.11199	3.48515	4.65797	0.000118547	0.00396343	0.722498
90637	ZFAND2A	zinc finger AN1-type containing 2A	-0.796864	3.43443	-4.65751	0.000118682	0.00396343	0.526074
83690	CRISPLD1	cysteine rich secretory protein LCCL domain containing 1	1.05154	5.47656	4.65541	0.000119294	0.00397707	0.355151
10038	PARP2	poly(ADP-ribose) polymerase 2	-0.887846	5.85544	-4.65337	0.000119891	0.00398693	0.274935
101928000	LOC101928000	uncharacterized LOC101928000	-1.34647	2.2056	-4.65275	0.000120074	0.00398693	0.680941
93653	ST7-AS1	ST7 antisense RNA 1	-1.28272	1.97187	-4.65232	0.0001202	0.00398693	0.755692
4535	ND1	NADH dehydrogenase, subunit 1 (complex I)	-1.31492	11.4375	-4.65113	0.000120552	0.00399185	0.351924
26136	TES	testin LIM domain protein	2.27024	4.24432	4.65016	0.000120836	0.00399451	0.773396
84436	ZNF528	zinc finger protein 528	0.786605	4.23674	4.64796	0.000121489	0.00399945	0.522019
6446	SGK1	serum/glucocorticoid regulated kinase 1	1.22614	4.95519	4.64701	0.000121773	0.00399945	0.385088
51027	BOLA1	bolA family member 1	-1.09683	3.45588	-4.64699	0.000121778	0.00399945	0.524538
11228	RASSF8	Ras association domain family member 8	1.23375	4.97417	4.64691	0.000121801	0.00399945	0.472234
648987	LOC648987	uncharacterized LOC648987	-1.44884	0.619059	-4.64145	0.000123444	0.00404431	0.93812
8891	EIF2B3	eukaryotic translation initiation factor 2B subunit gamma	-0.759329	4.76243	-4.64099	0.00012358	0.00404431	0.363027
4707	NDUFB1	NADH:ubiquinone oxidoreductase subunit B1	-0.989378	5.38668	-4.64026	0.000123802	0.00404482	0.272937
101059938	NPIPA7	nuclear pore complex interacting protein family member A7	-0.874855	4.47066	-4.63691	0.000124823	0.00407138	0.347706
4094	MAF	MAF bZIP transcription factor	1.37812	5.24504	4.63611	0.000125067	0.00407257	0.325946
5067	CNTN3	contactin 3	1.13399	2.49293	4.63527	0.000125324	0.00407418	0.546556
425054	VCX3B	variable charge X-linked 3B	-3.2122	-2.1004	-4.63344	0.000125888	0.00408573	1.19193
595	CCND1	cyclin D1	1.68316	6.15867	4.62863	0.000127379	0.00412341	0.339992
441191	RNF216P1	ring finger protein 216 pseudogene 1	-0.630198	4.81575	-4.62834	0.00012747	0.00412341	0.324844
4541	ND6	NADH dehydrogenase, subunit 6 (complex I)	-1.67458	9.91842	-4.62742	0.000127757	0.00412589	0.258804
6060	RNU1-4	RNA, U1 small nuclear 4	-3.34314	-0.135988	-4.62594	0.000128221	0.00413406	0.941007
102723316	FRG1DP	FSHD region gene 1 family member D, pseudogene	-1.44176	0.317868	-4.62345	0.000129005	0.00414674	0.965718
1731	SEPTIN1	septin 1	-1.13789	1.70256	-4.62335	0.000129037	0.00414674	0.755441
91966	CXorf40A	chromosome X open reading frame 40A	-0.490002	4.96225	-4.6216	0.000129591	0.00415666	0.249074
140597	TCEAL2	transcription elongation factor A like 2	-1.4851	4.77564	-4.62104	0.00012977	0.00415666	0.213393
735301	SNHG9	small nucleolar RNA host gene 9	-1.1408	2.59751	-4.62037	0.000129982	0.00415666	0.594471
100507341	SMIM18	small integral membrane protein 18	-1.52872	-0.124891	-4.61937	0.000130302	0.00416012	0.73134
26502	NARF	nuclear prelamin A recognition factor	-0.970859	6.85535	-4.61686	0.000131105	0.00417894	0.168456
10598	AHSA1	activator of HSP90 ATPase activity 1	-0.673959	6.84204	-4.61601	0.000131379	0.00418088	0.165099
1646	AKR1C2	aldo-keto reductase family 1 member C2	-1.43817	2.48919	-4.6143	0.00013193	0.00419064	0.38276
7042	TGFB2	transforming growth factor beta 2	1.83537	4.12243	4.61362	0.000132149	0.00419064	0.363022
642946	FLVCR1-DT	FLVCR1 divergent transcript	1.72917	1.66043	4.61308	0.000132327	0.00419064	0.977654
81557	MAGED4B	MAGE family member D4B	-0.752672	5.70138	-4.60946	0.000133503	0.00421668	0.179259
55841	WWC3	WWC family member 3	-0.724908	5.51518	-4.60923	0.000133579	0.00421668	0.2285
4922	NTS	neurotensin	-1.98634	4.23375	-4.60728	0.000134219	0.00423005	0.326175
285533	RNF175	ring finger protein 175	-0.951364	3.48836	-4.60356	0.000135446	0.00425746	0.380792
550112	UBA6-AS1	UBA6 antisense RNA 1 (head to head)	-0.66671	3.69407	-4.60333	0.000135523	0.00425746	0.363909
7091	TLE4	TLE family member 4, transcriptional corepressor	0.992949	5.64136	4.60118	0.000136239	0.00427311	0.241808
80351	TNKS2	tankyrase 2	1.27744	6.02147	4.59988	0.000136675	0.00427994	0.226124
80745	THUMPD2	THUMP domain containing 2	-1.04805	3.59101	-4.59598	0.000137988	0.00431026	0.421022
5937	RBMS1	RNA binding motif single stranded interacting protein 1	1.37682	5.73707	4.5957	0.000138083	0.00431026	0.307431
318	NUDT2	nudix hydrolase 2	-0.905266	4.51363	-4.59283	0.000139055	0.00433368	0.246063
514	ATP5F1E	ATP synthase F1 subunit epsilon	-0.818803	5.53734	-4.5913	0.00013958	0.00434316	0.136923
493753	COA5	cytochrome c oxidase assembly factor 5	-0.608703	5.01644	-4.58884	0.000140424	0.00436249	0.166934
307	ANXA4	annexin A4	1.2008	4.24238	4.58703	0.000141047	0.00437493	0.435578
200765	TIGD1	tigger transposable element derived 1	-0.847602	3.81814	-4.5854	0.000141611	0.00438545	0.266538
3094	HINT1	histidine triad nucleotide binding protein 1	-0.849726	7.66532	-4.58256	0.000142601	0.00440917	0.0888967
388969	C2orf68	chromosome 2 open reading frame 68	-0.437578	5.57249	-4.58118	0.000143084	0.00441713	0.134422
101929185	LOC101929185	uncharacterized LOC101929185	-1.27548	3.08903	-4.57453	0.000145434	0.00446981	0.43536
728130	NUTM2D	NUT family member 2D	1.45344	1.25595	4.57445	0.000145464	0.00446981	0.811846
55744	COA1	cytochrome c oxidase assembly factor 1 homolog	-0.816663	5.90606	-4.57442	0.000145474	0.00446981	0.0983687
56136	PCDHA13	protocadherin alpha 13	2.85952	-0.369475	4.56995	0.000147075	0.00451062	1.04609
55687	TRMU	tRNA 5-methylaminomethyl-2-thiouridylate methyltransferase	-0.604731	4.90552	-4.56933	0.0001473	0.00451062	0.149511
25906	ANAPC15	anaphase promoting complex subunit 15	-0.723256	3.46441	-4.56879	0.000147493	0.00451062	0.402688
1183	CLCN4	chloride voltage-gated channel 4	-0.913725	5.24481	-4.56803	0.00014777	0.00451205	0.0538018
10669	CGREF1	cell growth regulator with EF-hand domain 1	-1.05229	2.90948	-4.56651	0.00014832	0.00451352	0.319088
26220	DGCR5	DiGeorge syndrome critical region gene 5	-1.22251	3.26762	-4.56561	0.000148649	0.00451352	0.303923
2905	GRIN2C	glutamate ionotropic receptor NMDA type subunit 2C	1.72917	0.947729	4.56554	0.000148675	0.00451352	0.767206
79621	RNASEH2B	ribonuclease H2 subunit B	-0.75153	4.71763	-4.56524	0.000148782	0.00451352	0.181887
79033	ERI3	ERI1 exoribonuclease family member 3	-0.663214	6.44031	-4.56473	0.000148969	0.00451352	0.0440716
9142	NA	NA	-1.99424	-1.92902	-4.56403	0.000149224	0.00451426	0.859256
223117	SEMA3D	semaphorin 3D	2.54812	2.23758	4.56267	0.000149723	0.00452236	0.776145
2121	EVC	EvC ciliary complex subunit 1	1.42248	4.0525	4.5597	0.000150817	0.00454842	0.384378
7018	TF	transferrin	4.82358	3.52584	4.55732	0.000151699	0.00455314	0.557287
5714	PSMD8	proteasome 26S subunit, non-ATPase 8	-0.770749	7.38242	-4.55719	0.000151748	0.00455314	0.0219883
51622	CCZ1	CCZ1 homolog, vacuolar protein trafficking and biogenesis associated	-0.588392	5.91271	-4.55689	0.000151862	0.00455314	0.0532278
28985	MCTS1	MCTS1 re-initiation and release factor	-0.641368	5.45221	-4.55629	0.000152084	0.00455314	0.0600412
92715	DPH7	diphthamide biosynthesis 7	-0.655069	5.555	-4.55612	0.000152148	0.00455314	0.0569017
375260	WASH2P	WASP family homolog 2, pseudogene	-0.731916	4.84618	-4.55553	0.000152367	0.00455314	0.0905481
4901	NRL	neural retina leucine zipper	3.66302	1.07613	4.55068	0.00015419	0.00460057	0.5823
11315	PARK7	Parkinsonism associated deglycase	-0.715273	7.49966	-4.54998	0.000154455	0.00460149	0.00487291
91851	CHRDL1	chordin like 1	-1.26715	4.71507	-4.54925	0.000154733	0.00460277	0.0269424
55505	NOP10	NOP10 ribonucleoprotein	-0.828869	6.26983	-4.54756	0.000155373	0.00460428	0.0134196
10058	ABCB6	ATP binding cassette subfamily B member 6 (Langereis blood group)	-0.718417	5.63165	-4.54749	0.000155402	0.00460428	0.0212818
6636	SNRPF	small nuclear ribonucleoprotein polypeptide F	-0.974564	5.90863	-4.54726	0.000155488	0.00460428	0.0472534
4521	NUDT1	nudix hydrolase 1	-1.14448	4.78229	-4.5463	0.000155853	0.00460524	0.122985
38	ACAT1	acetyl-CoA acetyltransferase 1	-0.630908	5.42312	-4.54594	0.00015599	0.00460524	0.0412548
26118	WSB1	WD repeat and SOCS box containing 1	-0.719932	7.86834	-4.54426	0.000156636	0.00461736	-0.00160381
22932	POMZP3	POM121 and ZP3 fusion	1.39654	2.34294	4.54198	0.000157513	0.00463504	0.620116
9551	ATP5MF	ATP synthase membrane subunit f	-0.947835	6.15491	-4.54147	0.000157709	0.00463504	0.00220968
4062	LY6H	lymphocyte antigen 6 family member H	-1.4227	3.61394	-4.53656	0.000159619	0.00468145	-0.00182732
55074	OXR1	oxidation resistance 1	1.12791	4.55905	4.53616	0.000159779	0.00468145	0.15881
8802	SUCLG1	succinate-CoA ligase alpha subunit	-0.70894	5.9132	-4.53558	0.000160005	0.00468145	-0.0160808
2779	GNAT1	G protein subunit alpha transducin 1	4.36228	0.145418	4.53155	0.000161591	0.00471398	0.715259
55321	TMEM74B	transmembrane protein 74B	-1.63013	3.84185	-4.53154	0.000161598	0.00471398	0.11806
1340	COX6B1	cytochrome c oxidase subunit 6B1	-1.0123	7.34482	-4.53089	0.000161856	0.00471452	-0.0406725
4715	NDUFB9	NADH:ubiquinone oxidoreductase subunit B9	-0.881517	6.42308	-4.52978	0.000162296	0.00471813	-0.0368786
143884	CWF19L2	CWF19 like cell cycle control factor 2	-0.543355	3.95556	-4.52882	0.000162677	0.00471813	0.22884
51031	GLOD4	glyoxalase domain containing 4	-0.41324	6.15807	-4.52849	0.000162811	0.00471813	-0.0346391
404672	GTF2H5	general transcription factor IIH subunit 5	-0.749114	5.3067	-4.52816	0.000162943	0.00471813	-0.00564523
167359	NIM1K	NIM1 serine/threonine protein kinase	-1.25838	0.6728	-4.52728	0.000163292	0.00472125	0.312384
57684	ZBTB26	zinc finger and BTB domain containing 26	1.59446	2.47327	4.52399	0.000164618	0.00475259	0.616369
22925	PLA2R1	phospholipase A2 receptor 1	1.61476	2.58603	4.5231	0.000164976	0.00475514	0.510501
5202	PFDN2	prefoldin subunit 2	-1.00801	5.69831	-4.52257	0.000165192	0.00475514	-0.0384919
3688	ITGB1	integrin subunit beta 1	1.88207	7.76128	4.51906	0.00016662	0.00478801	-0.0532045
27258	LSM3	LSM3 homolog, U6 small nuclear RNA and mRNA degradation associated	-0.801793	5.22985	-4.51856	0.000166822	0.00478801	0.0117144
9383	TSIX	TSIX transcript, XIST antisense RNA	-2.55322	-1.54278	-4.50872	0.000170899	0.00489575	0.890804
10114	HIPK3	homeodomain interacting protein kinase 3	1.64377	4.67432	4.50829	0.000171075	0.00489575	0.166357
55213	RCBTB1	RCC1 and BTB domain containing protein 1	1.13968	5.24746	4.50581	0.000172121	0.00491851	0.0509984
548644	POLR2J3	RNA polymerase II subunit J3	0.612028	4.64842	4.5051	0.000172421	0.00491989	0.105485
55906	ZC4H2	zinc finger C4H2-type containing	-0.659639	5.31697	-4.50295	0.000173334	0.00493876	-0.0538579
26071	RTL8A	retrotransposon Gag like 8A	-0.765681	5.95999	-4.49766	0.000175593	0.00499587	-0.112911
55356	SLC22A15	solute carrier family 22 member 15	0.981768	2.37983	4.4955	0.00017653	0.00501523	0.507321
25903	OLFML2B	olfactomedin like 2B	0.951072	3.83237	4.49329	0.000177486	0.00503467	0.064726
80781	COL18A1	collagen type XVIII alpha 1 chain	1.16738	8.66957	4.49252	0.000177825	0.00503467	-0.134616
56137	PCDHA12	protocadherin alpha 12	2.74992	1.56951	4.49215	0.000177984	0.00503467	0.722759
10085	EDIL3	EGF like repeats and discoidin domains 3	1.87885	5.57455	4.48976	0.000179032	0.005057	0.0485387
101928307	LOC101928307	uncharacterized LOC101928307	-1.33559	1.9387	-4.48875	0.000179474	0.0050622	0.092513
115098	CCDC124	coiled-coil domain containing 124	-0.898973	5.891	-4.48781	0.000179887	0.00506306	-0.123251
5924	RASGRF2	Ras protein specific guanine nucleotide releasing factor 2	1.61884	4.11575	4.48704	0.000180231	0.00506306	0.183598
127687	C1orf122	chromosome 1 open reading frame 122	-0.77979	5.98729	-4.48693	0.000180279	0.00506306	-0.141821
1002	CDH4	cadherin 4	-1.36494	3.06575	-4.4857	0.000180823	0.00507106	0.120435
79143	MBOAT7	membrane bound O-acyltransferase domain containing 7	-0.659038	3.81843	-4.4832	0.000181935	0.00509202	0.120705
653238	GTF2H2B	general transcription factor IIH subunit 2B (pseudogene)	-0.816703	2.60747	-4.48244	0.000182274	0.00509202	0.385326
475	ATOX1	antioxidant 1 copper chaperone	-0.817962	5.55567	-4.48227	0.000182349	0.00509202	-0.122265
5973	RENBP	renin binding protein	-0.762178	3.73407	-4.48065	0.000183077	0.00510506	0.0872581
401629	FAM224B	family with sequence similarity 224 member B	4.09552	-2.4246	4.475	0.000185629	0.00516887	0.842887
550	AUP1	AUP1 lipid droplet regulating VLDL assembly factor	-0.657372	6.59122	-4.47247	0.000186784	0.00519364	-0.184382
26996	GPR160	G protein-coupled receptor 160	1.94465	1.95199	4.46842	0.000188649	0.00523809	0.575032
56981	PRDM11	PR/SET domain 11	1.03004	4.3874	4.46656	0.000189515	0.00525469	0.0813713
6389	SDHA	succinate dehydrogenase complex flavoprotein subunit A	-0.603936	6.52449	-4.46578	0.000189874	0.00525721	-0.200076
902	CCNH	cyclin H	-0.677185	4.90088	-4.46322	0.000191073	0.00528294	-0.108838
9899	SV2B	synaptic vesicle glycoprotein 2B	1.8724	2.33222	4.45999	0.000192593	0.00531745	0.0640238
84640	USP38	ubiquitin specific peptidase 38	0.808654	4.37075	4.45422	0.000195336	0.00538561	0.0234784
25874	MPC2	mitochondrial pyruvate carrier 2	-0.674601	5.49588	-4.45258	0.000196126	0.00539981	-0.205779
84324	SARNP	SAP domain containing ribonucleoprotein	-0.699001	5.89506	-4.45083	0.000196966	0.00541533	-0.20667
152330	CNTN4	contactin 4	-2.94267	-1.23203	-4.44993	0.000197405	0.00541979	0.550101
27235	COQ2	coenzyme Q2, polyprenyltransferase	-0.691835	3.83885	-4.44826	0.000198211	0.00543432	0.0519348
401505	TOMM5	translocase of outer mitochondrial membrane 5	-0.753357	5.92868	-4.44696	0.000198848	0.00544254	-0.216153
4807	NHLH1	nescient helix-loop-helix 1	-0.977265	3.7819	-4.44625	0.000199191	0.00544254	-0.182051
127933	UHMK1	U2AF homology motif kinase 1	1.37489	4.64724	4.44512	0.000199744	0.00544254	0.0548922
29105	CFAP20	cilia and flagella associated protein 20	-0.607691	5.66523	-4.44474	0.000199931	0.00544254	-0.221141
11333	PDAP1	PDGFA associated protein 1	-0.598697	7.09238	-4.44449	0.000200054	0.00544254	-0.256275
55787	TXLNG	taxilin gamma	-0.866972	5.48289	-4.44424	0.000200177	0.00544254	-0.175766
5889	RAD51C	RAD51 paralog C	-0.877071	3.38426	-4.44218	0.00020119	0.00544487	0.0457362
4708	NDUFB2	NADH:ubiquinone oxidoreductase subunit B2	-0.952855	5.63325	-4.4421	0.000201231	0.00544487	-0.228308
3682	ITGAE	integrin subunit alpha E	-0.654008	4.0059	-4.44184	0.000201359	0.00544487	-0.0473992
26869	RNU1-3	RNA, U1 small nuclear 3	-3.18342	-2.23728	-4.44181	0.000201374	0.00544487	0.738448
79901	CYBRD1	cytochrome b reductase 1	1.37908	5.00055	4.44032	0.000202113	0.00545155	-0.138007
51647	CIAO2B	cytosolic iron-sulfur assembly component 2B	-0.84761	5.9618	-4.44019	0.000202177	0.00545155	-0.255646
8470	SORBS2	sorbin and SH3 domain containing 2	0.832754	4.76717	4.43848	0.000203027	0.00546092	-0.206501
28958	COA3	cytochrome c oxidase assembly factor 3	-0.714743	5.42424	-4.43824	0.000203148	0.00546092	-0.22253
9053	MAP7	microtubule associated protein 7	1.21039	4.8155	4.43781	0.00020336	0.00546092	-0.023508
162394	SLFN5	schlafen family member 5	1.8751	2.7704	4.43465	0.000204944	0.00548564	0.300549
148398	SAMD11	sterile alpha motif domain containing 11	1.24989	4.80402	4.43455	0.000204993	0.00548564	-0.199652
7419	VDAC3	voltage dependent anion channel 3	-0.907992	6.95979	-4.4343	0.00020512	0.00548564	-0.279114
388610	TRNP1	TMF1 regulated nuclear protein 1	-0.937797	4.70291	-4.4324	0.000206075	0.00550366	-0.129384
10989	IMMT	inner membrane mitochondrial protein	-0.417923	6.74594	-4.42966	0.000207467	0.00552944	-0.285739
84246	MED10	mediator complex subunit 10	-0.752398	4.92532	-4.42939	0.000207604	0.00552944	-0.224921
4694	NDUFA1	NADH:ubiquinone oxidoreductase subunit A1	-0.876753	6.09723	-4.42559	0.000209549	0.00555432	-0.289538
246184	CDC26	cell division cycle 26	-0.773842	2.98303	-4.42551	0.00020959	0.00555432	0.09078
4647	MYO7A	myosin VIIA	1.64851	3.17388	4.42521	0.000209747	0.00555432	0.202109
25937	WWTR1	WW domain containing transcription regulator 1	1.32839	5.10969	4.42485	0.000209928	0.00555432	-0.153695
5984	RFC4	replication factor C subunit 4	-0.804481	5.63021	-4.4248	0.000209955	0.00555432	-0.22675
54539	NDUFB11	NADH:ubiquinone oxidoreductase subunit B11	-0.882404	6.71605	-4.42398	0.000210376	0.00555795	-0.304733
57143	ADCK1	aarF domain containing kinase 1	-0.696642	3.97258	-4.42296	0.000210905	0.00556137	-0.0627427
23355	VPS8	VPS8 subunit of CORVET complex	-0.382421	5.71885	-4.42264	0.000211073	0.00556137	-0.276696
9697	TRAM2	translocation associated membrane protein 2	1.06399	5.59892	4.42069	0.000212082	0.00557663	-0.200835
1174	AP1S1	adaptor related protein complex 1 subunit sigma 1	-0.8636	6.00264	-4.42043	0.000212221	0.00557663	-0.303955
51538	ZCCHC17	zinc finger CCHC-type containing 17	-0.691354	5.77983	-4.4195	0.000212704	0.00558184	-0.281099
65983	GRAMD2B	GRAM domain containing 2B	1.19796	4.11473	4.41682	0.000214107	0.00561114	-0.0213408
394	ARHGAP5	Rho GTPase activating protein 5	1.60055	5.72544	4.41622	0.00021442	0.00561185	-0.173551
64754	SMYD3	SET and MYND domain containing 3	-0.660612	5.04276	-4.41307	0.000216084	0.00564786	-0.254642
51121	RPL26L1	ribosomal protein L26 like 1	-0.778091	4.31106	-4.40995	0.000217746	0.00567954	-0.154957
27430	MAT2B	methionine adenosyltransferase 2B	0.617987	5.46736	4.40971	0.000217875	0.00567954	-0.210341
102	ADAM10	ADAM metallopeptidase domain 10	1.08572	6.65116	4.40902	0.000218241	0.00568151	-0.293834
134553	C5orf24	chromosome 5 open reading frame 24	1.10413	4.85326	4.4067	0.000219489	0.00570641	-0.171546
7090	TLE3	TLE family member 3, transcriptional corepressor	0.672815	6.41984	4.40263	0.000221693	0.00574291	-0.334298
23786	BCL2L13	BCL2 like 13	0.699023	6.15186	4.40261	0.000221702	0.00574291	-0.324273
57181	SLC39A10	solute carrier family 39 member 10	1.23855	5.85794	4.40248	0.000221771	0.00574291	-0.210322
554226	ANKRD30BL	ankyrin repeat domain 30B like	2.73722	-1.55421	4.40029	0.000222967	0.00576626	0.684542
100129827	MRVI1-AS1	MRVI1 antisense RNA 1	-2.37513	-2.33653	-4.39865	0.000223868	0.00577818	0.618468
138151	NACC2	NACC family member 2	0.819878	5.24967	4.39793	0.000224264	0.00577818	-0.259892
246721	POLR2J2	RNA polymerase II subunit J2	-0.6815	3.29849	-4.39614	0.000225251	0.00577818	-0.0183022
51805	COQ3	coenzyme Q3, methyltransferase	-1.04916	3.4944	-4.39606	0.000225296	0.00577818	-0.034932
8451	CUL4A	cullin 4A	0.61275	6.11783	4.39605	0.000225297	0.00577818	-0.304258
9306	SOCS6	suppressor of cytokine signaling 6	1.02566	4.24897	4.39583	0.000225421	0.00577818	-0.0432705
5145	PDE6A	phosphodiesterase 6A	2.94881	-1.67535	4.3957	0.000225492	0.00577818	0.63381
91942	NDUFAF2	NADH:ubiquinone oxidoreductase complex assembly factor 2	-1.08725	4.07333	-4.39251	0.000227264	0.00581601	-0.183303
101928736	MIR762HG	MIR762 host gene	-1.1046	1.92955	-4.39178	0.000227674	0.0058189	0.0740694
64222	TOR3A	torsin family 3 member A	-0.541901	4.96101	-4.39057	0.000228348	0.00582703	-0.259248
10413	YAP1	Yes associated protein 1	1.17836	6.99467	4.39015	0.000228587	0.00582703	-0.349441
29796	UQCR10	ubiquinol-cytochrome c reductase, complex III subunit X	-0.898279	6.54764	-4.3877	0.000229964	0.00585452	-0.391332
51668	HSPB11	heat shock protein family B (small) member 11	-0.663567	4.65352	-4.38573	0.000231075	0.00587517	-0.265108
2805	GOT1	glutamic-oxaloacetic transaminase 1	-0.583367	5.85976	-4.38504	0.000231466	0.00587751	-0.363951
105376752	NPIPA9	nuclear pore complex interacting protein family, member A9	-0.984508	1.96322	-4.38435	0.00023186	0.00587987	0.145414
23746	AIPL1	aryl hydrocarbon receptor interacting protein like 1	4.05216	2.2831	4.38372	0.000232217	0.00588132	0.0769191
619207	SCART1	scavenger receptor family member expressed on T cells 1	1.32474	1.09571	4.38272	0.000232788	0.00588818	0.344271
8443	GNPAT	glyceronephosphate O-acyltransferase	-0.458666	5.98708	-4.3815	0.000233489	0.00589829	-0.388404
79834	PEAK1	pseudopodium enriched atypical kinase 1	0.983242	5.79291	4.38006	0.000234315	0.00590623	-0.330544
8554	PIAS1	protein inhibitor of activated STAT 1	0.742892	5.33919	4.3799	0.000234405	0.00590623	-0.276364
1479	CSTF3	cleavage stimulation factor subunit 3	-0.614018	5.52758	-4.37694	0.000236117	0.00593796	-0.36656
196	AHR	aryl hydrocarbon receptor	1.48041	3.91507	4.37667	0.00023627	0.00593796	-0.0835426
80022	MYO15B	myosin XVB	0.948278	5.10196	4.37588	0.000236731	0.00593811	-0.245042
345630	FBLL1	fibrillarin like 1	-1.08844	3.58961	-4.37562	0.000236882	0.00593811	-0.291313
9906	SLC35E2A	solute carrier family 35 member E2A	-0.563675	6.25016	-4.37426	0.000237672	0.00594684	-0.426593
29937	NENF	neudesin neurotrophic factor	-0.756601	5.34599	-4.37398	0.000237837	0.00594684	-0.397115
101927051	LOC101927051	uncharacterized LOC101927051	-2.78981	-2.39127	-4.3688	0.000240878	0.00601519	0.580526
198437	LKAAEAR1	LKAAEAR motif containing 1	-2.05091	-0.845972	-4.36566	0.000242738	0.00605298	0.434839
6500	SKP1	S-phase kinase associated protein 1	-0.581604	7.85221	-4.36483	0.000243235	0.00605298	-0.44138
92002	CCNQ	cyclin Q	-0.73367	3.95536	-4.36469	0.000243317	0.00605298	-0.219654
85461	TANC1	tetratricopeptide repeat, ankyrin repeat and coiled-coil containing 1	1.77007	4.66388	4.36382	0.000243837	0.00605822	-0.207056
157697	ERICH1	glutamate rich 1	-0.484965	4.62914	-4.36221	0.000244803	0.00606606	-0.273937
4724	NDUFS4	NADH:ubiquinone oxidoreductase subunit S4	-0.792388	5.90326	-4.36207	0.00024489	0.00606606	-0.433526
6652	SORD	sorbitol dehydrogenase	0.696626	5.36746	4.36175	0.000245081	0.00606606	-0.310398
4538	ND4	NADH dehydrogenase, subunit 4 (complex I)	-1.20227	13.1457	-4.35912	0.000246664	0.00607893	-0.30504
9997	SCO2	SCO cytochrome c oxidase assembly protein 2	1.71246	0.234228	4.3591	0.000246678	0.00607893	0.53133
8479	HIRIP3	HIRA interacting protein 3	-0.789779	5.02026	-4.35907	0.000246699	0.00607893	-0.39772
51529	ANAPC11	anaphase promoting complex subunit 11	-0.876445	6.1965	-4.35808	0.000247296	0.00607893	-0.453927
6415	SELENOW	selenoprotein W	-0.731374	7.64625	-4.35774	0.000247503	0.00607893	-0.463761
728798	FRMPD2B	FERM and PDZ domain containing 2B, pseudogene	1.8257	-1.10411	4.3575	0.000247647	0.00607893	0.338432
22826	DNAJC8	DnaJ heat shock protein family (Hsp40) member C8	-0.619148	6.62947	-4.3573	0.000247772	0.00607893	-0.465131
161742	SPRED1	sprouty related EVH1 domain containing 1	1.17791	4.68283	4.35561	0.0002488	0.00609654	-0.1938
55352	COPRS	coordinator of PRMT5 and differentiation stimulator	-0.683069	5.30728	-4.35477	0.000249314	0.00610149	-0.415394
23412	COMMD3	COMM domain containing 3	-0.795538	3.71144	-4.34937	0.000252642	0.00616925	-0.367922
64601	VPS16	VPS16 core subunit of CORVET and HOPS complexes	-0.468467	5.48561	-4.34925	0.000252712	0.00616925	-0.457566
64750	SMURF2	SMAD specific E3 ubiquitin protein ligase 2	0.501598	5.15277	4.34825	0.000253336	0.00617681	-0.365826
56947	MFF	mitochondrial fission factor	-0.5119	6.20492	-4.34683	0.000254217	0.00619058	-0.483538
10094	ARPC3	actin related protein 2/3 complex subunit 3	-0.662383	6.84501	-4.34517	0.000255255	0.0061958	-0.497785
54206	ERRFI1	ERBB receptor feedback inhibitor 1	1.1602	5.91163	4.34504	0.00025534	0.0061958	-0.371973
7345	UCHL1	ubiquitin C-terminal hydrolase L1	-0.914195	8.88655	-4.34421	0.000255855	0.0061958	-0.468581
9848	MFAP3L	microfibril associated protein 3 like	1.06252	4.04049	4.34421	0.000255856	0.0061958	-0.283212
4710	NDUFB4	NADH:ubiquinone oxidoreductase subunit B4	-0.807307	6.44053	-4.34355	0.000256272	0.0061958	-0.496183
23461	ABCA5	ATP binding cassette subfamily A member 5	0.719519	3.22386	4.34346	0.000256328	0.0061958	-0.174162
27243	CHMP2A	charged multivesicular body protein 2A	-0.820803	6.78563	-4.34159	0.000257506	0.00621662	-0.506732
1406	CRX	cone-rod homeobox	2.65508	2.52328	4.3404	0.000258261	0.00622718	-0.29079
5074	PAWR	pro-apoptotic WT1 regulator	0.833634	5.16656	4.33907	0.000259108	0.00623993	-0.214915
84612	PARD6B	par-6 family cell polarity regulator beta	1.46254	2.91409	4.33725	0.000260267	0.00626013	0.13106
64396	GMCL2	germ cell-less 2, spermatogenesis associated	3.07313	-0.351652	4.33563	0.000261303	0.00627182	0.537957
4259	MGST3	microsomal glutathione S-transferase 3	-0.760342	6.35927	-4.33549	0.000261392	0.00627182	-0.519447
4716	NDUFB10	NADH:ubiquinone oxidoreductase subunit B10	-0.917372	6.51341	-4.33471	0.000261895	0.0062762	-0.517565
57631	LRCH2	leucine rich repeats and calponin homology domain containing 2	-0.948485	4.11748	-4.33329	0.000262808	0.00628901	-0.384248
2079	ERH	ERH mRNA splicing and mitosis factor	-0.590039	7.13952	-4.33288	0.000263071	0.00628901	-0.529119
51321	AMZ2	archaelysin family metallopeptidase 2	-0.66068	6.32043	-4.33053	0.000264589	0.00631758	-0.529702
11097	NUP42	nucleoporin 42	-0.492614	4.27696	-4.32802	0.000266227	0.00634897	-0.338971
8644	AKR1C3	aldo-keto reductase family 1 member C3	-1.43387	0.902404	-4.32589	0.000267624	0.00636744	0.148868
2335	FN1	fibronectin 1	2.65428	11.6727	4.32571	0.000267741	0.00636744	-0.471962
998	CDC42	cell division cycle 42	-0.421041	7.70398	-4.32535	0.000267976	0.00636744	-0.541069
84230	LRRC8C	leucine rich repeat containing 8 VRAC subunit C	1.35623	2.88725	4.32178	0.000270331	0.00641561	-0.022582
112869	SGF29	SAGA complex associated factor 29	-0.731885	3.90695	-4.31993	0.000271565	0.00643711	-0.343912
79729	SH3D21	SH3 domain containing 21	1.25926	3.98598	4.31714	0.000273429	0.00647347	-0.165703
51177	PLEKHO1	pleckstrin homology domain containing O1	-0.644819	6.20019	-4.31591	0.000274255	0.00648305	-0.566139
55966	AJAP1	adherens junctions associated protein 1	-0.920182	3.6953	-4.31555	0.000274496	0.00648305	-0.337235
26863	RNVU1-18	RNA, variant U1 small nuclear 18	-2.68224	-0.65313	-4.3144	0.000275272	0.00649357	0.31946
253982	ASPHD1	aspartate beta-hydroxylase domain containing 1	-0.876078	4.62859	-4.31368	0.000275763	0.00649733	-0.462875
59335	PRDM12	PR/SET domain 12	-2.08398	-0.325457	-4.31264	0.000276461	0.00650597	0.286745
8905	AP1S2	adaptor related protein complex 1 subunit sigma 2	-1.14517	5.99116	-4.31199	0.000276907	0.00650863	-0.570091
57484	RNF150	ring finger protein 150	0.83621	4.61608	4.30942	0.000278654	0.00653496	-0.444011
374907	B3GNT8	UDP-GlcNAc:betaGal beta-1,3-N-acetylglucosaminyltransferase 8	1.31957	1.11961	4.30905	0.000278909	0.00653496	0.288688
55274	PHF10	PHD finger protein 10	1.07146	4.30538	4.30888	0.000279027	0.00653496	-0.250239
9377	COX5A	cytochrome c oxidase subunit 5A	-0.97459	6.8589	-4.30627	0.000280818	0.00656905	-0.590791
26224	FBXL3	F-box and leucine rich repeat protein 3	0.916324	4.20333	4.30555	0.000281316	0.00657288	-0.316658
390213	DOC2GP	double C2 domain gamma, pseudogene	-0.951097	1.27402	-4.30496	0.000281726	0.00657462	0.0676452
100037417	DDTL	D-dopachrome tautomerase like	-0.913747	3.37851	-4.30304	0.000283055	0.00659778	-0.228541
4129	MAOB	monoamine oxidase B	-1.0659	2.79393	-4.3005	0.00028482	0.00662098	-0.356195
160777	CCDC60	coiled-coil domain containing 60	2.4981	-0.578656	4.30045	0.000284861	0.00662098	0.319549
100169757	RNA5S6	RNA, 5S ribosomal 6	-3.49018	0.87227	-4.30016	0.000285064	0.00662098	-0.0806533
56953	NT5M	5',3'-nucleotidase, mitochondrial	-0.892161	4.1493	-4.29433	0.000289169	0.00670838	-0.451571
2643	GCH1	GTP cyclohydrolase 1	1.27816	1.97159	4.29367	0.000289634	0.00671122	0.13632
5121	PCP4	Purkinje cell protein 4	-1.13949	3.52421	-4.29299	0.000290117	0.00671448	-0.57682
51063	CALHM2	calcium homeostasis modulator family member 2	1.28856	3.06601	4.29089	0.000291618	0.00674126	-0.0958936
3574	IL7	interleukin 7	1.76183	0.680053	4.28941	0.000292678	0.00675778	0.229606
10420	TESK2	testis associated actin remodelling kinase 2	0.901486	3.28752	4.28573	0.000295337	0.00680436	-0.0593726
6742	SSBP1	single stranded DNA binding protein 1	-0.841476	5.19813	-4.2848	0.000296005	0.00680436	-0.530722
390940	PINLYP	phospholipase A2 inhibitor and LY6/PLAUR domain containing	-0.930966	2.81526	-4.28471	0.000296072	0.00680436	-0.213769
4005	LMO2	LIM domain only 2	-1.21159	4.21855	-4.2847	0.000296083	0.00680436	-0.605784
5478	PPIA	peptidylprolyl isomerase A	-0.747949	8.31285	-4.28206	0.000298005	0.0068301	-0.640879
284485	RIIAD1	regulatory subunit of type II PKA R-subunit domain containing 1	-1.51566	-0.181836	-4.28185	0.000298158	0.0068301	0.0895183
11013	TMSB15A	thymosin beta 15a	-1.3036	5.88348	-4.28141	0.000298478	0.0068301	-0.644476
3141	HLCS	holocarboxylase synthetase	0.700846	4.48841	4.28125	0.000298597	0.0068301	-0.420626
642273	FAM110C	family with sequence similarity 110 member C	-1.09192	2.43559	-4.28058	0.000299092	0.00683255	-0.218715
84148	KAT8	lysine acetyltransferase 8	-0.699613	5.84536	-4.27979	0.000299669	0.00683255	-0.637455
51659	GINS2	GINS complex subunit 2	-1.09291	5.03593	-4.27929	0.00030004	0.00683255	-0.51387
3915	LAMC1	laminin subunit gamma 1	1.28963	7.83978	4.27921	0.000300098	0.00683255	-0.649228
5339	PLEC	plectin	1.06229	7.86012	4.27668	0.000301962	0.006867	-0.662947
10549	PRDX4	peroxiredoxin 4	-1.1014	7.16797	-4.27587	0.000302566	0.00687276	-0.66555
101954278	RNU6-8	RNA, U6 small nuclear 8	-1.68285	-0.389954	-4.27496	0.000303243	0.00688018	0.257488
167153	TENT2	terminal nucleotidyltransferase 2	0.837186	4.62946	4.27373	0.00030416	0.00688944	-0.393663
56954	NIT2	nitrilase family member 2	-0.659631	4.85459	-4.27347	0.000304354	0.00688944	-0.558811
7046	TGFBR1	transforming growth factor beta receptor 1	0.935062	6.47867	4.2709	0.000306277	0.00691989	-0.639985
101805492	CASC9	cancer susceptibility 9	-2.25862	0.00928905	-4.27045	0.000306618	0.00691989	0.240634
348378	SHISAL2A	shisa like 2A	-2.39089	-1.318	-4.26992	0.000307015	0.00691989	0.335283
10726	NUDC	nuclear distribution C, dynein complex regulator	-0.703588	6.80545	-4.26958	0.000307271	0.00691989	-0.680289
865	CBFB	core-binding factor subunit beta	0.7765	4.7321	4.26932	0.000307464	0.00691989	-0.468689
55450	CAMK2N1	calcium/calmodulin dependent protein kinase II inhibitor 1	-1.23213	5.17617	-4.2684	0.000308163	0.00692004	-0.679082
79190	IRX6	iroquois homeobox 6	3.57433	1.67032	4.26838	0.000308177	0.00692004	-0.205451
821	CANX	calnexin	0.710706	7.63525	4.26487	0.00031084	0.00697185	-0.693502
30820	KCNIP1	potassium voltage-gated channel interacting protein 1	-1.42305	2.90236	-4.26323	0.000312098	0.00699067	-0.494562
100462977	MTRNR2L1	MT-RNR2 like 1	-0.935887	2.94419	-4.26284	0.000312392	0.00699067	-0.309435
729970	LOC729970	hCG2028352-like	-0.790652	3.14628	-4.25936	0.000315075	0.00704267	-0.473495
619208	FAM229B	family with sequence similarity 229 member B	-0.775404	4.53548	-4.25733	0.000316644	0.00706966	-0.632036
444	ASPH	aspartate beta-hydroxylase	0.756047	6.49677	4.25676	0.000317091	0.0070716	-0.701231
51264	MRPL27	mitochondrial ribosomal protein L27	-0.750536	5.08539	-4.25474	0.000318662	0.00709497	-0.61279
79877	DCAKD	dephospho-CoA kinase domain containing	-0.510203	5.69031	-4.25405	0.000319202	0.00709497	-0.691517
150786	RAB6D	RAB6D, member RAS oncogene family	-0.726323	3.32113	-4.25394	0.000319291	0.00709497	-0.442073
283932	FBXL19-AS1	FBXL19 antisense RNA 1	2.96192	0.532522	4.25335	0.000319749	0.00709497	0.270449
64963	MRPS11	mitochondrial ribosomal protein S11	-0.639184	4.85959	-4.2531	0.000319949	0.00709497	-0.614371
10240	MRPS31	mitochondrial ribosomal protein S31	-0.736878	4.81097	-4.25246	0.000320449	0.00709501	-0.599383
401498	TMEM215	transmembrane protein 215	4.11476	0.301194	4.25217	0.000320674	0.00709501	0.297317
27095	TRAPPC3	trafficking protein particle complex 3	-0.526102	5.90757	-4.25059	0.000321924	0.00711464	-0.711368
64478	CSMD1	CUB and Sushi multiple domains 1	-1.86057	0.0502859	-4.24879	0.000323348	0.00712961	0.0959526
55860	ACTR10	actin related protein 10	-0.393655	5.95246	-4.24844	0.000323624	0.00712961	-0.721114
150771	ITPRIPL1	ITPRIP like 1	1.52281	2.13779	4.24836	0.000323693	0.00712961	0.0239693
400892	BCRP2	BCR pseudogene 2	-0.879973	1.47064	-4.24765	0.000324255	0.00713398	-0.090613
5737	PTGFR	prostaglandin F receptor	2.54065	1.22827	4.24716	0.000324641	0.00713446	-0.00833827
440503	PLIN5	perilipin 5	-1.32357	0.980281	-4.24571	0.0003258	0.00714796	-0.00274988
388789	SMIM26	small integral membrane protein 26	-0.767208	4.97704	-4.24546	0.000325997	0.00714796	-0.651788
9113	LATS1	large tumor suppressor kinase 1	1.05914	4.72671	4.24502	0.000326349	0.00714796	-0.512742
10367	MICU1	mitochondrial calcium uptake 1	-0.456266	6.06641	-4.24381	0.00032732	0.00716122	-0.728659
6923	ELOB	elongin B	-0.932462	7.5189	-4.24257	0.000328322	0.00716956	-0.743382
727936	GXYLT2	glucoside xylosyltransferase 2	2.34213	2.22621	4.24243	0.000328433	0.00716956	0.0034156
91283	MSANTD3	Myb/SANT DNA binding domain containing 3	-0.550785	4.69841	-4.2394	0.000330883	0.00721502	-0.647374
7082	TJP1	tight junction protein 1	1.10172	5.61224	4.2369	0.000332919	0.00724602	-0.588357
1909	EDNRA	endothelin receptor type A	1.83208	3.29462	4.23627	0.000333431	0.00724602	-0.227875
100133669	LY6E-DT	LY6E divergent transcript	2.94213	-1.22656	4.23601	0.000333648	0.00724602	0.318978
25	ABL1	ABL proto-oncogene 1, non-receptor tyrosine kinase	0.552332	7.2972	4.23533	0.000334199	0.00724602	-0.764612
64137	ABCG4	ATP binding cassette subfamily G member 4	1.08929	3.13094	4.23529	0.000334234	0.00724602	-0.433152
23235	SIK2	salt inducible kinase 2	0.752044	4.73707	4.2349	0.000334556	0.00724602	-0.586141
50939	IMPG2	interphotoreceptor matrix proteoglycan 2	4.83398	2.36803	4.23417	0.000335158	0.00724602	-0.295149
29081	METTL5	methyltransferase like 5	-0.93042	5.45138	-4.23404	0.000335262	0.00724602	-0.70764
143282	FGFBP3	fibroblast growth factor binding protein 3	-0.770049	4.85539	-4.23351	0.000335694	0.00724736	-0.724779
81572	PDRG1	p53 and DNA damage regulated 1	-0.676879	4.93192	-4.23265	0.000336405	0.00724742	-0.682434
285954	INHBA-AS1	INHBA antisense RNA 1	-2.06042	-0.601033	-4.23227	0.000336723	0.00724742	-0.148648
653333	FAM86B2	family with sequence similarity 86 member B2	-1.50078	-0.829747	-4.23186	0.000337055	0.00724742	0.152242
150381	PRR34-AS1	PRR34 antisense RNA 1	-2.00161	-2.53278	-4.23145	0.000337399	0.00724742	0.166428
23762	OSBP2	oxysterol binding protein 2	0.754324	4.66744	4.23127	0.000337545	0.00724742	-0.679358
29994	BAZ2B	bromodomain adjacent to zinc finger domain 2B	1.25307	5.36743	4.23023	0.000338413	0.00725811	-0.66699
51014	TMED7	transmembrane p24 trafficking protein 7	1.26317	5.06452	4.22894	0.000339485	0.00726711	-0.55738
613038	LOC613038	SAGA complex associated factor 29 pseudogene	-1.10544	0.839437	-4.22883	0.000339574	0.00726711	-0.0965744
64167	ERAP2	endoplasmic reticulum aminopeptidase 2	1.98285	1.18508	4.22806	0.000340213	0.00727284	-0.041552
23506	BICRAL	BRD4 interacting chromatin remodeling complex associated protein like	0.745596	4.57758	4.22564	0.000342242	0.00730538	-0.586221
64900	LPIN3	lipin 3	1.43722	3.41527	4.22535	0.00034248	0.00730538	-0.224001
101929592	LOC101929592	uncharacterized LOC101929592	2.51167	-1.62608	4.22308	0.000344393	0.00733819	0.106037
150244	ZDHHC8P1	zinc finger DHHC-type containing 8 pseudogene 1	1.64391	2.4622	4.22093	0.000346213	0.00736477	-0.186251
4722	NDUFS3	NADH:ubiquinone oxidoreductase core subunit S3	-0.749374	5.49507	-4.22072	0.000346392	0.00736477	-0.752293
153527	ZMAT2	zinc finger matrin-type 2	-0.522472	6.35393	-4.22025	0.000346794	0.00736532	-0.797499
400618	SOX9-AS1	SOX9 antisense RNA 1	-1.03065	0.878511	-4.2197	0.00034726	0.00736724	-0.299481
5827	PXMP2	peroxisomal membrane protein 2	-0.887637	4.03202	-4.21836	0.000348403	0.0073835	-0.631416
26063	DECR2	2,4-dienoyl-CoA reductase 2	-0.554415	4.29337	-4.21789	0.000348805	0.00738403	-0.607206
4717	NDUFC1	NADH:ubiquinone oxidoreductase subunit C1	-0.782379	5.62185	-4.21585	0.000350556	0.00740989	-0.782447
25932	CLIC4	chloride intracellular channel 4	1.1154	7.21192	4.21481	0.000351452	0.00740989	-0.785886
3267	AGFG1	ArfGAP with FG repeats 1	0.485781	6.11941	4.21446	0.000351753	0.00740989	-0.761767
147381	CBLN2	cerebellin 2 precursor	4.54503	0.786582	4.21437	0.000351836	0.00740989	0.140382
10867	TSPAN9	tetraspanin 9	1.06928	6.28643	4.21404	0.000352116	0.00740989	-0.795747
1272	CNTN1	contactin 1	1.28795	5.55702	4.21384	0.000352294	0.00740989	-0.781562
3105	HLA-A	major histocompatibility complex, class I, A	-0.973018	4.50005	-4.21154	0.000354285	0.00744377	-0.745274
80210	ARMC9	armadillo repeat containing 9	0.760752	4.90345	4.21091	0.000354834	0.00744449	-0.626669
54778	RNF111	ring finger protein 111	0.698337	4.55907	4.21063	0.000355078	0.00744449	-0.593678
57552	NCEH1	neutral cholesterol ester hydrolase 1	1.22719	2.2144	4.20984	0.000355764	0.0074509	-0.174641
10597	TRAPPC2B	trafficking protein particle complex 2B	-0.793376	2.94985	-4.20744	0.000357862	0.00748176	-0.435134
25983	NGDN	neuroguidin	-0.694747	5.3122	-4.20728	0.000358001	0.00748176	-0.759095
6876	TAGLN	transgelin	1.79581	7.91105	4.20622	0.00035894	0.00748605	-0.817251
7341	SUMO1	small ubiquitin like modifier 1	-0.647364	6.66378	-4.20615	0.000359002	0.00748605	-0.830029
79902	NUP85	nucleoporin 85	-0.531009	5.83523	-4.20575	0.000359352	0.00748605	-0.791494
10002	NR2E3	nuclear receptor subfamily 2 group E member 3	3.59059	0.974081	4.20495	0.000360057	0.00748872	-0.140071
1829	DSG2	desmoglein 2	1.50954	6.74668	4.20474	0.000360244	0.00748872	-0.698061
1298	COL9A2	collagen type IX alpha 2 chain	1.42425	6.51531	4.20355	0.000361295	0.00748905	-0.831582
2072	ERCC4	ERCC excision repair 4, endonuclease catalytic subunit	1.18196	3.10127	4.20349	0.000361348	0.00748905	-0.311594
387856	CCDC184	coiled-coil domain containing 184	-1.14597	4.00795	-4.203	0.000361786	0.00748905	-0.779469
97	ACYP1	acylphosphatase 1	-1.35204	3.54251	-4.20299	0.000361788	0.00748905	-0.663587
92211	CDHR1	cadherin related family member 1	1.56995	5.16636	4.20157	0.000363057	0.00750739	-0.814022
3983	ABLIM1	actin binding LIM protein 1	0.896745	6.3647	4.20023	0.000364249	0.00752409	-0.825877
8515	ITGA10	integrin subunit alpha 10	2.20008	1.69835	4.1985	0.000365794	0.00754806	-0.235907
374659	HDDC3	HD domain containing 3	-0.717035	3.88497	-4.19681	0.000367318	0.00757154	-0.607928
5152	PDE9A	phosphodiesterase 9A	-0.742448	5.21868	-4.19631	0.000367765	0.0075728	-0.804444
5687	PSMA6	proteasome 20S subunit alpha 6	-0.675416	6.67858	-4.19575	0.000368275	0.00757533	-0.859443
2167	FABP4	fatty acid binding protein 4	1.87545	-2.45678	4.19446	0.000369436	0.00759124	0.164048
92675	DTD1	D-aminoacyl-tRNA deacylase 1	-0.945257	6.08212	-4.19382	0.000370023	0.00759535	-0.860486
5902	RANBP1	RAN binding protein 1	-0.796352	6.5682	-4.19227	0.00037143	0.00761625	-0.855755
84299	MIEN1	migration and invasion enhancer 1	-0.825479	5.26023	-4.19041	0.000373128	0.00764309	-0.831243
3550	IK	IK cytokine	-0.531861	6.30759	-4.18521	0.000377911	0.00772046	-0.880435
55572	FOXRED1	FAD dependent oxidoreductase domain containing 1	-0.533343	5.4671	-4.18509	0.00037803	0.00772046	-0.810787
253559	CADM2	cell adhesion molecule 2	1.64476	3.72437	4.18494	0.000378169	0.00772046	-0.624889
92703	TMEM183A	transmembrane protein 183A	-0.4928	6.05389	-4.18417	0.000378876	0.00772046	-0.868523
11124	FAF1	Fas associated factor 1	-0.533472	5.67283	-4.1841	0.000378944	0.00772046	-0.840162
3751	KCND2	potassium voltage-gated channel subfamily D member 2	1.67113	2.32356	4.18375	0.000379268	0.00772046	-0.177501
10409	BASP1	brain abundant membrane attached signal protein 1	-0.873833	8.53439	-4.18127	0.000381587	0.00775959	-0.865676
9922	IQSEC1	IQ motif and Sec7 domain ArfGEF 1	0.497543	6.79556	4.18041	0.000382387	0.00776616	-0.899781
56965	PARP6	poly(ADP-ribose) polymerase family member 6	-0.56235	6.7092	-4.17985	0.000382917	0.00776616	-0.900785
23190	UBXN4	UBX domain protein 4	0.713335	6.689	4.17965	0.000383098	0.00776616	-0.886721
6247	RS1	retinoschisin 1	1.79329	1.36186	4.17919	0.000383537	0.00776703	-0.37867
3948	LDHC	lactate dehydrogenase C	3.41917	-1.77658	4.17698	0.000385621	0.0077998	0.188908
375287	RBM43	RNA binding motif protein 43	1.83584	2.16739	4.17626	0.000386298	0.0077998	-0.136755
29117	BRD7	bromodomain containing 7	-0.447741	5.73057	-4.1759	0.000386644	0.0077998	-0.857754
23471	TRAM1	translocation associated membrane protein 1	1.07011	6.30085	4.17544	0.000387075	0.0077998	-0.843846
29966	STRN3	striatin 3	0.853231	4.58605	4.17537	0.000387145	0.0077998	-0.638622
27245	AHDC1	AT-hook DNA binding motif containing 1	0.744074	5.97798	4.17112	0.000391199	0.00787339	-0.877492
56920	SEMA3G	semaphorin 3G	2.88692	1.66037	4.16956	0.000392699	0.00789546	0.0260054
404201	WDFY3-AS2	WDFY3 antisense RNA 2	1.50935	1.4661	4.16831	0.000393903	0.00791156	-0.158209
3000	GUCY2D	guanylate cyclase 2D, retinal	2.94583	2.47622	4.16788	0.000394316	0.00791174	-0.371038
64921	CASD1	CAS1 domain containing 1	1.17585	4.6541	4.16703	0.000395144	0.00792025	-0.665911
285074	LOC285074	anaphase promoting complex subunit 1 pseudogene	-0.835926	3.56972	-4.16658	0.000395574	0.00792078	-0.587884
100507006	LOC100507006	uncharacterized LOC100507006	-1.15044	2.18093	-4.16433	0.000397767	0.00795655	-0.370841
873	CBR1	carbonyl reductase 1	-0.780215	5.38693	-4.16161	0.000400426	0.0079953	-0.890394
6741	SSB	small RNA binding exonuclease protection factor La	-0.52004	7.03469	-4.16152	0.00040052	0.0079953	-0.94253
9141	PDCD5	programmed cell death 5	-0.825051	5.76835	-4.15927	0.000402731	0.00803127	-0.913642
51239	ANKRD39	ankyrin repeat domain 39	-0.685482	3.166	-4.15501	0.00040696	0.00810205	-0.590806
286411	LINC00632	long intergenic non-protein coding RNA 632	-1.43489	1.46143	-4.15479	0.000407177	0.00810205	-0.47985
93550	ZFAND4	zinc finger AN1-type containing 4	0.813593	3.31172	4.15445	0.00040752	0.00810205	-0.500354
5160	PDHA1	pyruvate dehydrogenase E1 alpha 1 subunit	-0.593317	6.57623	-4.15287	0.0004091	0.00810516	-0.961
25778	DSTYK	dual serine/threonine and tyrosine protein kinase	0.674288	5.14333	4.15286	0.000409113	0.00810516	-0.836952
4306	NR3C2	nuclear receptor subfamily 3 group C member 2	1.28232	1.98082	4.15266	0.000409306	0.00810516	-0.296547
84168	ANTXR1	ANTXR cell adhesion molecule 1	1.25505	6.77829	4.15264	0.000409331	0.00810516	-0.943944
80763	SPX	spexin hormone	3.12545	-0.625646	4.15125	0.000410723	0.00812452	0.098417
8491	MAP4K3	mitogen-activated protein kinase kinase kinase kinase 3	1.01491	5.10122	4.15062	0.000411362	0.00812896	-0.785004
7332	UBE2L3	ubiquitin conjugating enzyme E2 L3	-0.522255	6.67004	-4.14961	0.000412384	0.00814095	-0.970511
440567	UQCRHL	ubiquinol-cytochrome c reductase hinge protein like	-0.775182	5.88567	-4.14837	0.000413638	0.00815033	-0.944039
26092	TOR1AIP1	torsin 1A interacting protein 1	0.82807	5.15603	4.14832	0.000413691	0.00815033	-0.826332
79748	LMAN1L	lectin, mannose binding 1 like	2.3198	-2.04847	4.14663	0.000415402	0.00817085	0.0617966
84191	CIAO2A	cytosolic iron-sulfur assembly component 2A	-0.549622	5.24615	-4.14647	0.000415566	0.00817085	-0.887854
554202	MIR31HG	MIR31 host gene	2.58758	-0.852381	4.14395	0.000418139	0.00821321	0.0569924
100271927	RASA4B	RAS p21 protein activator 4B	0.843613	5.79453	4.14252	0.00041961	0.00823384	-0.969389
51639	SF3B6	splicing factor 3b subunit 6	-0.701735	6.22034	-4.14165	0.000420503	0.00823492	-0.978565
9638	FEZ1	fasciculation and elongation protein zeta 1	-1.31583	7.05843	-4.14165	0.000420505	0.00823492	-0.985356
5982	RFC2	replication factor C subunit 2	-0.812921	5.4173	-4.13996	0.00042225	0.00825026	-0.906178
9975	NR1D2	nuclear receptor subfamily 1 group D member 2	1.30244	4.82445	4.13957	0.000422662	0.00825026	-0.750899
56259	CTNNBL1	catenin beta like 1	-0.516778	5.73973	-4.13928	0.000422952	0.00825026	-0.959936
84809	CROCCP2	CROCC pseudogene 2	-0.629373	5.3562	-4.13927	0.000422972	0.00825026	-0.953173
79017	GGCT	gamma-glutamylcyclotransferase	-0.657019	5.67874	-4.13639	0.000425965	0.00828065	-0.934086
521	ATP5ME	ATP synthase membrane subunit e	-0.985557	6.65571	-4.13633	0.000426031	0.00828065	-1.00318
27247	NFU1	NFU1 iron-sulfur cluster scaffold	-0.702491	4.98954	-4.13625	0.000426106	0.00828065	-0.907461
5743	PTGS2	prostaglandin-endoperoxide synthase 2	3.8446	1.64336	4.13615	0.000426219	0.00828065	-0.133505
11316	COPE	coatomer protein complex subunit epsilon	-0.695886	7.42322	-4.13486	0.000427564	0.0082948	-1.00914
2146	EZH2	enhancer of zeste 2 polycomb repressive complex 2 subunit	-0.734221	5.7093	-4.13464	0.000427794	0.0082948	-0.983381
3622	ING2	inhibitor of growth family member 2	-0.723649	4.14598	-4.13421	0.000428246	0.00829536	-0.784563
728239	MAGED4	MAGE family member D4	-0.702679	7.98305	-4.13365	0.00042883	0.00829847	-1.00322
100169768	RNA5S17	RNA, 5S ribosomal 17	-3.41106	2.40276	-4.13286	0.000429662	0.00830637	-0.741045
57501	KIAA1257	KIAA1257	-1.00086	2.11886	-4.13183	0.000430751	0.00831922	-0.490828
8834	TMEM11	transmembrane protein 11	-0.684625	4.84261	-4.13127	0.000431339	0.00832238	-0.885351
84750	FUT10	fucosyltransferase 10	0.826409	3.51274	4.12831	0.000434488	0.0083749	-0.540353
51451	LCMT1	leucine carboxyl methyltransferase 1	-0.74896	5.85757	-4.12784	0.000434984	0.00837622	-0.998239
130612	TMEM198	transmembrane protein 198	-0.51248	3.94196	-4.12728	0.000435587	0.0083796	-0.840912
5793	PTPRG	protein tyrosine phosphatase receptor type G	1.19576	6.11628	4.12633	0.0004366	0.00838529	-0.940941
9468	PCYT1B	phosphate cytidylyltransferase 1, choline, beta	-0.926541	4.59516	-4.12551	0.000437479	0.00838529	-0.933386
4726	NDUFS6	NADH:ubiquinone oxidoreductase subunit S6	-0.891439	5.76989	-4.12544	0.000437549	0.00838529	-0.98774
132864	CPEB2	cytoplasmic polyadenylation element binding protein 2	1.71709	3.11301	4.1254	0.000437594	0.00838529	-0.576613
100506421	PANTR1	POU3F3 adjacent non-coding transcript 1	-2.19533	1.78715	-4.12449	0.000438572	0.00838797	-0.928529
1645	AKR1C1	aldo-keto reductase family 1 member C1	-1.23632	3.19528	-4.12447	0.000438589	0.00838797	-0.881573
55347	ABHD10	abhydrolase domain containing 10	-0.537304	5.07786	-4.12382	0.000439296	0.00839329	-0.973253
9861	PSMD6	proteasome 26S subunit, non-ATPase 6	-0.551814	6.27511	-4.12314	0.000440024	0.00839901	-1.01834
84441	MAML2	mastermind like transcriptional coactivator 2	1.63336	4.23052	4.11925	0.000444237	0.00846438	-0.723806
85450	ITPRIP	inositol 1,4,5-trisphosphate receptor interacting protein	0.862051	5.03626	4.11883	0.000444691	0.00846438	-0.893074
112483	SAT2	spermidine/spermine N1-acetyltransferase family member 2	-0.769489	6.29706	-4.11879	0.000444744	0.00846438	-1.04833
400685	LINC01801	long intergenic non-protein coding RNA 1801	2.0953	0.282978	4.11824	0.000445345	0.00846761	-0.122543
1296	COL8A2	collagen type VIII alpha 2 chain	1.49815	5.29859	4.11414	0.00044984	0.00854477	-0.955751
65992	DDRGK1	DDRGK domain containing 1	-0.577396	5.76878	-4.11301	0.000451084	0.00855324	-1.04073
730	C7	complement C7	2.00348	0.747281	4.1128	0.000451321	0.00855324	-0.321662
5957	RCVRN	recoverin	2.93772	2.5056	4.1122	0.000451976	0.00855324	-0.893753
51809	GALNT7	polypeptide N-acetylgalactosaminyltransferase 7	1.34081	5.3154	4.11215	0.000452031	0.00855324	-0.807215
7525	YES1	YES proto-oncogene 1, Src family tyrosine kinase	0.864965	5.70316	4.10893	0.000455617	0.00860475	-0.940499
4900	NRGN	neurogranin	-2.34569	1.63845	-4.10892	0.000455631	0.00860475	-0.670104
3693	ITGB5	integrin subunit beta 5	1.03662	6.91354	4.10601	0.000458891	0.00864686	-1.05233
56957	OTUD7B	OTU deubiquitinase 7B	0.813675	3.97038	4.10584	0.000459077	0.00864686	-0.689328
339745	SPOPL	speckle type BTB/POZ protein like	1.33004	3.43488	4.10538	0.000459599	0.00864686	-0.561531
2966	GTF2H2	general transcription factor IIH subunit 2	-0.885087	1.58272	-4.10536	0.000459625	0.00864686	-0.36922
6658	SOX3	SRY-box transcription factor 3	-2.12692	3.26202	-4.10333	0.00046191	0.00867827	-0.748054
4664	NAB1	NGFI-A binding protein 1	0.702892	5.12355	4.10309	0.00046218	0.00867827	-0.994419
483	ATP1B3	ATPase Na+/K+ transporting subunit beta 3	-0.591741	7.28358	-4.10233	0.00046305	0.00868297	-1.0907
115752	DIS3L	DIS3 like exosome 3'-5' exoribonuclease	0.604706	5.0031	4.10191	0.00046352	0.00868297	-0.900801
633	BGN	biglycan	1.9456	7.03943	4.1017	0.000463759	0.00868297	-1.08189
256949	KANK3	KN motif and ankyrin repeat domains 3	-0.938128	3.17683	-4.10105	0.000464497	0.00868849	-0.731053
6373	CXCL11	C-X-C motif chemokine ligand 11	3.88321	-1.64056	4.10035	0.000465302	0.00869524	0.0123274
10574	CCT7	chaperonin containing TCP1 subunit 7	-0.500645	8.15832	-4.09974	0.000465989	0.00869979	-1.09002
5925	RB1	RB transcriptional corepressor 1	0.929001	5.11238	4.09828	0.000467662	0.00872123	-0.969008
102724843	LOC102724843	uncharacterized LOC102724843	-0.779041	2.8344	-4.09766	0.000468378	0.00872123	-0.614366
100132708	CYP4F30P	cytochrome P450 family 4 subfamily F member 30, pseudogene	-1.96973	-0.85379	-4.09757	0.000468472	0.00872123	-0.140086
357	SHROOM2	shroom family member 2	-0.680733	4.98928	-4.09706	0.000469057	0.00872246	-0.990319
100128126	STAU2-AS1	STAU2 antisense RNA 1	-2.28774	-2.71772	-4.09613	0.000470135	0.00872246	-0.0333202
4913	NTHL1	nth like DNA glycosylase 1	-0.788056	4.62824	-4.09576	0.000470559	0.00872246	-0.922872
6632	SNRPD1	small nuclear ribonucleoprotein D1 polypeptide	-0.751531	5.87111	-4.09568	0.000470647	0.00872246	-1.05269
10428	CFDP1	craniofacial development protein 1	-0.560711	6.72551	-4.09558	0.000470763	0.00872246	-1.10597
90665	TBL1Y	transducin beta like 1 Y-linked	2.95353	-1.01509	4.09492	0.000471532	0.00872847	0.00416622
353088	ZNF429	zinc finger protein 429	1.23916	2.58689	4.09326	0.000473451	0.00875572	-0.509309
3993	LLGL2	LLGL scribble cell polarity complex component 2	2.00392	4.97782	4.09174	0.000475214	0.00878005	-0.703044
10641	NPRL2	NPR2 like, GATOR1 complex subunit	-0.810494	5.2738	-4.09083	0.000476277	0.00879139	-1.07573
57716	PRX	periaxin	0.810568	4.29514	4.08934	0.000478018	0.00881524	-0.832929
22862	FNDC3A	fibronectin type III domain containing 3A	1.19109	5.86313	4.08639	0.000481489	0.00887089	-1.05461
94137	RP1L1	RP1 like 1	3.61039	-2.00792	4.08506	0.000483057	0.00888674	-0.0275584
7980	TFPI2	tissue factor pathway inhibitor 2	2.82461	4.49575	4.08489	0.000483256	0.00888674	-0.770703
10248	POP7	POP7 homolog, ribonuclease P/MRP subunit	-0.86089	5.15373	-4.0814	0.000487405	0.00893296	-1.03343
401115	C4orf48	chromosome 4 open reading frame 48	-1.28745	4.12849	-4.0812	0.000487644	0.00893296	-1.03352
51634	RBMX2	RNA binding motif protein X-linked 2	-0.787739	4.52727	-4.08096	0.000487927	0.00893296	-1.00446
255738	PCSK9	proprotein convertase subtilisin/kexin type 9	1.76269	4.98579	4.08053	0.000488442	0.00893296	-0.756147
5570	PKIB	cAMP-dependent protein kinase inhibitor beta	-1.30784	3.9516	-4.0799	0.000489201	0.00893296	-0.917614
101927055	LOC101927055	uncharacterized LOC101927055	-2.76106	-2.08303	-4.07985	0.000489263	0.00893296	-0.155557
8797	TNFRSF10A	TNF receptor superfamily member 10a	2.49428	-0.241582	4.07953	0.000489646	0.00893296	-0.0705435
129684	CNTNAP5	contactin associated protein like 5	1.11291	2.63043	4.0793	0.000489918	0.00893296	-0.881245
51335	NGRN	neugrin, neurite outgrowth associated	-0.601861	7.76485	-4.07882	0.000490492	0.00893296	-1.13449
6579	SLCO1A2	solute carrier organic anion transporter family member 1A2	-2.5775	1.91913	-4.07844	0.000490954	0.00893296	-0.321646
25804	LSM4	LSM4 homolog, U6 small nuclear RNA and mRNA degradation associated	-0.692818	7.11156	-4.07832	0.000491096	0.00893296	-1.14783
1466	CSRP2	cysteine and glycine rich protein 2	-0.961606	7.08655	-4.0782	0.000491238	0.00893296	-1.14592
117246	FTSJ3	FtsJ RNA 2'-O-methyltransferase 3	-0.628154	5.80717	-4.07742	0.000492183	0.00894185	-1.08641
283232	TMEM80	transmembrane protein 80	-0.444561	3.98297	-4.07574	0.000494208	0.00896908	-0.94916
26994	RNF11	ring finger protein 11	0.659861	6.25506	4.07542	0.000494596	0.00896908	-1.13548
341208	HEPHL1	hephaestin like 1	2.63402	-1.23646	4.07453	0.000495673	0.0089803	-0.0362807
23705	CADM1	cell adhesion molecule 1	0.651831	6.9231	4.07369	0.000496694	0.00899049	-1.15511
57606	SLAIN2	SLAIN motif family member 2	0.618266	5.09067	4.07195	0.000498817	0.00901444	-1.02158
6170	RPL39	ribosomal protein L39	-1.08663	7.43782	-4.07185	0.000498937	0.00901444	-1.15878
5573	PRKAR1A	protein kinase cAMP-dependent type I regulatory subunit alpha	0.664756	7.31038	4.06961	0.000501687	0.00905527	-1.16782
5422	POLA1	DNA polymerase alpha 1, catalytic subunit	-0.873955	5.14762	-4.06908	0.00050234	0.00905527	-1.05005
8815	BANF1	barrier to autointegration factor 1	-0.63896	6.88119	-4.06888	0.000502583	0.00905527	-1.17052
6101	RP1	RP1 axonemal microtubule associated	5.20088	-0.668904	4.06466	0.000507801	0.00913644	-0.308154
84935	MEDAG	mesenteric estrogen dependent adipogenesis	3.14398	1.47621	4.06428	0.000508282	0.00913644	-0.23099
100874203	COL4A2-AS1	COL4A2 antisense RNA 1	2.54549	-2.74727	4.06411	0.000508495	0.00913644	-0.0588582
100132891	MSC-AS1	MSC antisense RNA 1	3.1115	-0.140851	4.06331	0.000509492	0.00913644	-0.188145
1121	CHM	CHM Rab escort protein	1.02403	3.98316	4.06312	0.000509725	0.00913644	-0.805394
149461	CLDN19	claudin 19	1.74842	3.6237	4.06299	0.000509884	0.00913644	-0.620473
51004	COQ6	coenzyme Q6, monooxygenase	-0.516903	3.80349	-4.06235	0.000510684	0.00914241	-0.946614
340348	TSPAN33	tetraspanin 33	-0.704053	4.56057	-4.05692	0.000517525	0.00925017	-1.02354
3480	IGF1R	insulin like growth factor 1 receptor	0.69754	6.98014	4.05674	0.000517751	0.00925017	-1.19128
23382	AHCYL2	adenosylhomocysteinase like 2	0.618197	5.77228	4.05645	0.000518119	0.00925017	-1.14896
9813	EFCAB14	EF-hand calcium binding domain 14	0.602018	5.96632	4.0555	0.000519321	0.0092632	-1.13843
142684	RAB40A	RAB40A, member RAS oncogene family	-0.978771	1.63551	-4.05333	0.000522098	0.00930425	-0.505397
81493	SYNC	syncoilin, intermediate filament protein	2.28326	0.0419992	4.05182	0.000524019	0.00933002	-0.28468
171391	LOC171391	uncharacterized LOC171391	-0.80696	2.63733	-4.04918	0.00052742	0.00938204	-0.758042
378706	RN7SL2	RNA component of signal recognition particle 7SL2	-2.85909	3.74572	-4.04688	0.000530403	0.00942656	-1.10641
51123	ZNF706	zinc finger protein 706	-0.595487	5.30491	-4.04554	0.000532147	0.00944899	-1.17448
440	ASNS	asparagine synthetase (glutamine-hydrolyzing)	-0.667946	7.11321	-4.04432	0.000533738	0.00946865	-1.23109
170622	COMMD6	COMM domain containing 6	-0.733427	6.29233	-4.04285	0.000535657	0.00947936	-1.22987
6665	SOX15	SRY-box transcription factor 15	-1.34695	3.78131	-4.04285	0.000535659	0.00947936	-0.933638
10749	KIF1C	kinesin family member 1C	0.866621	6.33508	4.04275	0.000535792	0.00947936	-1.15235
4851	NOTCH1	notch receptor 1	0.823831	7.1114	4.0423	0.000536379	0.00948118	-1.23428
352954	CASTOR3	CASTOR family member 3	-0.726702	5.76699	-4.04081	0.000538345	0.00950737	-1.23383
80176	SPSB1	splA/ryanodine receptor domain and SOCS box containing 1	1.05873	4.36343	4.03849	0.000541408	0.00953742	-0.933681
100189122	TRK-TTT3-1	tRNA-Lys (anticodon TTT) 3-1	-2.5391	-2.33127	-4.03829	0.000541673	0.00953742	-0.210795
339260	LOC339260	uncharacterized LOC339260	-1.47597	-0.0167319	-4.03805	0.000541988	0.00953742	-0.458149
10451	VAV3	vav guanine nucleotide exchange factor 3	1.16777	3.4638	4.03797	0.000542094	0.00953742	-0.763708
29074	MRPL18	mitochondrial ribosomal protein L18	-0.670642	5.5273	-4.03768	0.000542479	0.00953742	-1.19346
100507458	ZNF213-AS1	ZNF213 antisense RNA 1 (head to head)	-0.658328	2.89378	-4.03146	0.000550807	0.00967514	-0.851037
151050	KANSL1L	KAT8 regulatory NSL complex subunit 1 like	0.83889	3.35806	4.03097	0.000551462	0.00967799	-0.822054
57619	SHROOM3	shroom family member 3	0.962109	5.44499	4.03011	0.000552625	0.00968972	-1.15273
338817	LINC01252	long intergenic non-protein coding RNA 1252	-1.49264	-0.592751	-4.02926	0.000553778	0.0097011	-0.367181
7001	PRDX2	peroxiredoxin 2	-0.827503	8.3742	-4.0289	0.000554264	0.0097011	-1.24857
28965	SLC27A6	solute carrier family 27 member 6	2.46011	1.92993	4.02845	0.000554875	0.00970169	-0.463079
267	AMFR	autocrine motility factor receptor	0.551729	6.3387	4.02815	0.000555287	0.00970169	-1.25866
3091	HIF1A	hypoxia inducible factor 1 subunit alpha	1.3903	7.02927	4.02687	0.000557034	0.00972354	-1.24015
1259	CNGA1	cyclic nucleotide gated channel subunit alpha 1	3.01525	-0.372422	4.02617	0.000557986	0.00973149	-0.166693
4678	NASP	nuclear autoantigenic sperm protein	-0.678641	8.08897	-4.02579	0.000558507	0.00973192	-1.27444
10672	GNA13	G protein subunit alpha 13	0.867095	5.89085	4.02484	0.000559803	0.00974221	-1.19382
91351	DDX60L	DExD/H-box 60 like	1.2525	2.45412	4.02421	0.000560665	0.00974221	-0.657271
25809	TTLL1	tubulin tyrosine ligase like 1	-0.636637	4.17171	-4.02417	0.000560722	0.00974221	-1.14574
80318	GKAP1	G kinase anchoring protein 1	-0.909817	3.45027	-4.02391	0.000561085	0.00974221	-1.04774
29087	THYN1	thymocyte nuclear protein 1	-0.739837	5.71156	-4.02215	0.000563498	0.00976083	-1.24659
509	ATP5F1C	ATP synthase F1 subunit gamma	-0.62977	7.34466	-4.02211	0.000563554	0.00976083	-1.28386
23551	RASD2	RASD family member 2	-1.45255	2.78667	-4.02189	0.000563862	0.00976083	-0.858016
1009	CDH11	cadherin 11	2.32387	6.76883	4.02168	0.000564149	0.00976083	-1.21955
388135	INSYN1	inhibitory synaptic factor 1	-0.884417	4.72605	-4.02059	0.000565654	0.00977823	-1.24873
51274	KLF3	Kruppel like factor 3	0.774748	5.4654	4.01897	0.000567897	0.00980045	-1.20432
1350	COX7C	cytochrome c oxidase subunit 7C	-0.962414	8.02462	-4.01894	0.000567939	0.00980045	-1.28329
23729	SHPK	sedoheptulokinase	0.629059	4.60831	4.01773	0.00056963	0.00982099	-0.994858
57369	GJD2	gap junction protein delta 2	1.50854	0.823981	4.014	0.000574849	0.00990226	-0.563208
5926	ARID4A	AT-rich interaction domain 4A	0.767879	4.442	4.01326	0.000575889	0.0099039	-1.09085
284729	ESPNP	espin pseudogene	3.03035	-1.90133	4.01288	0.000576424	0.0099039	-0.16902
6390	SDHB	succinate dehydrogenase complex iron sulfur subunit B	-0.686198	5.90639	-4.01255	0.000576893	0.0099039	-1.2803
5763	PTMS	parathymosin	-0.754007	8.84114	-4.0125	0.000576966	0.0099039	-1.27104
4706	NDUFAB1	NADH:ubiquinone oxidoreductase subunit AB1	-0.804871	6.39312	-4.01131	0.000578651	0.00990948	-1.29452
55754	TMEM30A	transmembrane protein 30A	1.96987	5.64205	4.01113	0.000578904	0.00990948	-1.10864
203069	R3HCC1	R3H domain and coiled-coil containing 1	-0.543844	5.39313	-4.01092	0.000579201	0.00990948	-1.2767
3964	LGALS8	galectin 8	0.608747	4.50576	4.01084	0.000579312	0.00990948	-1.09688
51155	JPT1	Jupiter microtubule associated homolog 1	-1.17219	8.14258	-4.01032	0.000580051	0.00991347	-1.29002
150094	SIK1	salt inducible kinase 1	0.748816	3.33749	4.00908	0.000581822	0.00992793	-0.979165
11337	GABARAP	GABA type A receptor-associated protein	-0.545901	8.05159	-4.00901	0.000581911	0.00992793	-1.30089
81873	ARPC5L	actin related protein 2/3 complex subunit 5 like	-0.635042	5.36424	-4.00728	0.000584382	0.00996057	-1.23114
9696	CROCC	ciliary rootlet coiled-coil, rootletin	0.668598	6.1175	4.00696	0.00058484	0.00996057	-1.26908
51300	TIMMDC1	translocase of inner mitochondrial membrane domain containing 1	-0.563284	5.72181	-4.00594	0.000586305	0.00997179	-1.27555
10980	COPS6	COP9 signalosome subunit 6	-0.64965	6.95575	-4.00579	0.000586516	0.00997179	-1.32423
79159	NOL12	nucleolar protein 12	-0.586832	4.28353	-4.00435	0.000588591	0.0099984	-1.12647
1956	EGFR	epidermal growth factor receptor	1.60205	3.41893	4.00343	0.000589915	0.0100053	-0.886442
147011	PROCA1	protein interacting with cyclin A1	-0.934229	3.83992	-4.00336	0.000590016	0.0100053	-1.03476
132321	C4orf33	chromosome 4 open reading frame 33	-0.6939	3.43028	-4.00213	0.000591794	0.0100177	-1.07564
126298	IRGQ	immunity related GTPase Q	-0.607465	6.1287	-4.00193	0.000592085	0.0100177	-1.33076
727856	DDX11L16	DEAD/H-box helicase 11 like 16	-1.18299	0.511726	-4.00156	0.000592615	0.0100177	-0.609259
51019	WASHC3	WASH complex subunit 3	-0.693052	4.32153	-4.00125	0.000593063	0.0100177	-1.21083
150383	CDPF1	cysteine rich DPF motif domain containing 1	-0.689429	3.63699	-4.00109	0.000593305	0.0100177	-1.05595
138474	TAF1L	TATA-box binding protein associated factor 1 like	2.00861	1.24694	4.00033	0.000594401	0.0100276	-0.422568
81889	FAHD1	fumarylacetoacetate hydrolase domain containing 1	0.652425	4.2953	3.99801	0.000597794	0.0100761	-1.07334
84900	RNFT2	ring finger protein, transmembrane 2	-1.12366	4.36979	-3.99559	0.000601342	0.0101242	-1.22435
51699	VPS29	VPS29 retromer complex component	-0.532707	5.28515	-3.99536	0.000601679	0.0101242	-1.28021
401321	LINC00997	long intergenic non-protein coding RNA 997	-0.679818	3.27498	-3.99485	0.000602426	0.0101281	-1.07513
161357	MDGA2	MAM domain containing glycosylphosphatidylinositol anchor 2	0.991109	1.46397	3.99411	0.00060352	0.0101378	-0.793008
6049	RNF6	ring finger protein 6	0.811615	4.43006	3.99372	0.000604097	0.0101388	-1.07839
101928747	NA	NA	3.59355	-1.14365	3.99291	0.000605287	0.0101432	-0.213069
7700	ZNF141	zinc finger protein 141	1.35381	1.67406	3.99284	0.000605392	0.0101432	-0.510346
5608	MAP2K6	mitogen-activated protein kinase kinase 6	-0.846742	3.75465	-3.992	0.000606643	0.0101495	-1.05591
1020	CDK5	cyclin dependent kinase 5	-0.682136	4.68663	-3.99157	0.000607274	0.0101495	-1.26503
753	LDLRAD4	low density lipoprotein receptor class A domain containing 4	0.949681	3.6974	3.99154	0.000607321	0.0101495	-1.22
22913	RALY	RALY heterogeneous nuclear ribonucleoprotein	-0.538902	7.5821	-3.98992	0.000609741	0.010174	-1.36051
10564	ARFGEF2	ADP ribosylation factor guanine nucleotide exchange factor 2	1.2681	5.1236	3.98986	0.000609827	0.010174	-1.12044
148206	ZNF714	zinc finger protein 714	1.44768	3.8603	3.98772	0.000613028	0.0102187	-0.889578
4140	MARK3	microtubule affinity regulating kinase 3	-0.542156	6.91432	-3.98708	0.000613981	0.0102259	-1.36949
203427	SLC25A43	solute carrier family 25 member 43	1.76284	2.11176	3.98642	0.000614978	0.0102338	-0.550456
51053	GMNN	geminin DNA replication inhibitor	-0.809583	5.14374	-3.98574	0.000616008	0.0102422	-1.22094
10063	COX17	cytochrome c oxidase copper chaperone COX17	-0.757484	4.17794	-3.98319	0.000619863	0.0102832	-1.1759
81688	C6orf62	chromosome 6 open reading frame 62	0.473246	7.07268	3.98272	0.00062057	0.0102832	-1.37767
3208	HPCA	hippocalcin	-1.60705	3.15005	-3.98267	0.000620651	0.0102832	-1.28362
10998	SLC27A5	solute carrier family 27 member 5	-0.89038	3.14632	-3.98253	0.000620856	0.0102832	-1.00771
27236	ARFIP1	ADP ribosylation factor interacting protein 1	0.806856	4.24425	3.98195	0.000621746	0.0102832	-1.02595
794	CALB2	calbindin 2	-1.19846	3.13033	-3.98188	0.000621848	0.0102832	-1.19551
58527	ABRACL	ABRA C-terminal like	-1.12534	4.70364	-3.98169	0.000622143	0.0102832	-1.23518
6239	RREB1	ras responsive element binding protein 1	1.53137	4.77938	3.98132	0.0006227	0.0102837	-1.03675
94032	CAMK2N2	calcium/calmodulin dependent protein kinase II inhibitor 2	-1.3232	4.01091	-3.98091	0.000623327	0.0102838	-1.24453
4124	MAN2A1	mannosidase alpha class 2A member 1	1.56325	5.56596	3.98057	0.000623836	0.0102838	-1.1195
9380	GRHPR	glyoxylate and hydroxypyruvate reductase	-0.628946	6.55583	-3.98029	0.000624276	0.0102838	-1.38132
1036	CDO1	cysteine dioxygenase type 1	-0.828409	5.90175	-3.97935	0.000625713	0.0102964	-1.38502
57460	PPM1H	protein phosphatase, Mg2+/Mn2+ dependent 1H	0.996446	4.9772	3.9791	0.000626092	0.0102964	-1.10421
57101	ANO2	anoctamin 2	2.76432	2.19792	3.97793	0.000627879	0.0103164	-0.799395
9768	PCLAF	PCNA clamp associated factor	-0.943534	4.22008	-3.97755	0.000628464	0.0103164	-1.13057
54549	SDK2	sidekick cell adhesion molecule 2	0.72867	6.17728	3.97728	0.000628886	0.0103164	-1.3736
23607	CD2AP	CD2 associated protein	1.25154	4.33122	3.97671	0.000629761	0.0103221	-0.92702
7570	ZNF22	zinc finger protein 22	0.546288	5.44411	3.97601	0.000630842	0.0103312	-1.294
152789	JAKMIP1	janus kinase and microtubule interacting protein 1	-1.30281	2.80279	-3.9751	0.000632236	0.0103439	-1.11214
105373156	LOC105373156	uncharacterized LOC105373156	-1.17856	1.5672	-3.97482	0.000632675	0.0103439	-0.783004
92126	DSEL	dermatan sulfate epimerase like	0.905077	3.3967	3.97429	0.0006335	0.0103487	-0.967745
51527	GSKIP	GSK3B interacting protein	0.773764	4.11269	3.97363	0.000634526	0.0103511	-1.02901
222161	DKFZP586I1420	uncharacterized protein DKFZp586I1420	-0.745174	3.50216	-3.97351	0.000634699	0.0103511	-1.10207
55107	ANO1	anoctamin 1	2.30144	2.64357	3.97309	0.000635354	0.0103532	-0.645119
10654	PMVK	phosphomevalonate kinase	-0.665185	5.06706	-3.97183	0.000637316	0.0103698	-1.33223
6093	ROCK1	Rho associated coiled-coil containing protein kinase 1	0.988711	5.38624	3.97176	0.000637434	0.0103698	-1.22202
254240	BPIFC	BPI fold containing family C	-2.33729	-2.6555	-3.96985	0.000640405	0.0104095	-0.354357
260429	PRSS33	serine protease 33	-1.44235	1.21696	-3.96935	0.000641193	0.0104137	-0.996766
28683	TRAV8-3	T cell receptor alpha variable 8-3	2.19764	-2.75502	3.96841	0.000642666	0.010429	-0.289786
9326	ZNHIT3	zinc finger HIT-type containing 3	-0.670884	3.98651	-3.96788	0.000643508	0.010434	-1.1752
53635	PTOV1	PTOV1 extended AT-hook containing adaptor protein	-0.640466	7.99486	-3.96606	0.00064638	0.0104635	-1.409
51412	ACTL6B	actin like 6B	-1.15925	4.01352	-3.96604	0.000646397	0.0104635	-1.37533
30835	CD209	CD209 molecule	-1.91202	-1.57266	-3.96424	0.000649258	0.0105012	-0.439426
56913	C1GALT1	core 1 synthase, glycoprotein-N-acetylgalactosamine 3-beta-galactosyltransferase 1	0.822833	5.13568	3.96346	0.000650495	0.0105073	-1.22681
22844	FRMPD1	FERM and PDZ domain containing 1	2.42162	1.74366	3.96332	0.000650711	0.0105073	-0.892168
728118	NUTM2A	NUT family member 2A	0.977394	1.74516	3.9625	0.00065203	0.0105199	-0.746506
2059	EPS8	epidermal growth factor receptor pathway substrate 8	1.16465	4.61669	3.96212	0.000652626	0.0105209	-1.28122
654483	BOLA2B	bolA family member 2B	-0.862649	4.79984	-3.96121	0.000654085	0.0105358	-1.30007
84952	CGNL1	cingulin like 1	1.54272	6.15051	3.96082	0.000654703	0.0105366	-1.32701
4205	MEF2A	myocyte enhancer factor 2A	0.537349	5.51689	3.96051	0.000655211	0.0105366	-1.35325
100505761	RPARP-AS1	RPARP antisense RNA 1	-0.896883	3.07059	-3.95977	0.000656397	0.010547	-1.04833
100289098	GS1-124K5.4	uncharacterized LOC100289098	-1.11426	1.17049	-3.95832	0.000658713	0.0105756	-0.762517
2191	FAP	fibroblast activation protein alpha	2.97325	2.4976	3.95669	0.000661359	0.0106093	-0.974806
102723728	LOC102723728	nodal modulator 3-like	-0.756045	3.27936	-3.95588	0.000662655	0.0106214	-1.06866
54997	TESC	tescalcin	-1.52828	2.13796	-3.95314	0.00066712	0.010677	-0.875198
146336	SSTR5-AS1	SSTR5 antisense RNA 1	2.09202	-1.63943	3.95308	0.000667213	0.010677	-0.488965
984	CDK11B	cyclin dependent kinase 11B	-0.418067	5.74129	-3.95087	0.000670834	0.0107262	-1.4094
54460	MRPS21	mitochondrial ribosomal protein S21	-0.788882	6.55102	-3.9504	0.000671597	0.0107297	-1.45366
100188893	TOMM6	translocase of outer mitochondrial membrane 6	-0.736216	6.68369	-3.9493	0.000673411	0.0107499	-1.45614
79104	MEG8	maternally expressed 8, small nucleolar RNA host gene	3.44603	-2.1396	3.94771	0.000676027	0.0107829	-0.310922
128653	C20orf141	chromosome 20 open reading frame 141	4.19707	-3.26135	3.94685	0.00067745	0.0107968	-0.314943
3673	ITGA2	integrin subunit alpha 2	1.61866	3.60018	3.94427	0.000681737	0.0108563	-1.02529
4540	ND5	NADH dehydrogenase, subunit 5 (complex I)	-0.889951	11.4896	-3.94295	0.000683946	0.010876	-1.37264
9742	IFT140	intraflagellar transport 140	0.440475	6.22166	3.94286	0.000684082	0.010876	-1.46013
388242	LOC388242	SAGA complex associated factor 29 pseudogene	-1.39771	0.634763	-3.94039	0.000688223	0.0109329	-0.794988
54734	RAB39A	RAB39A, member RAS oncogene family	2.68347	-0.00327888	3.938	0.000692266	0.0109882	-0.399171
101927248	LOC101927248	uncharacterized LOC101927248	-1.86384	0.561303	-3.93744	0.000693211	0.0109943	-0.727733
149603	RNF187	ring finger protein 187	-0.533803	6.21495	-3.93494	0.00069746	0.0110493	-1.49278
196968	DNM1P46	dynamin 1 pseudogene 46	1.69725	0.0273277	3.93474	0.0006978	0.0110493	-0.505057
9282	MED14	mediator complex subunit 14	-0.676041	6.31632	-3.93414	0.000698823	0.0110535	-1.45808
8022	LHX3	LIM homeobox 3	3.37917	-1.14672	3.93392	0.000699199	0.0110535	-0.497411
3608	ILF2	interleukin enhancer binding factor 2	-0.459682	8.10476	-3.93321	0.000700419	0.0110639	-1.49486
5261	PHKG2	phosphorylase kinase catalytic subunit gamma 2	-0.582306	5.36526	-3.93132	0.000703645	0.0111059	-1.43068
4014	LOR	loricrin	-3.10751	-3.41863	-3.93048	0.000705092	0.0111198	-0.367932
84962	AJUBA	ajuba LIM protein	1.00039	5.26751	3.92952	0.000706749	0.0111329	-1.2694
115106	HAUS1	HAUS augmin like complex subunit 1	-0.651246	5.32919	-3.92903	0.000707604	0.0111329	-1.41663
58986	PGAP6	post-glycosylphosphatidylinositol attachment to proteins 6	0.534205	6.56622	3.92876	0.00070807	0.0111329	-1.4769
102724441	NA	NA	-0.864658	1.49398	-3.92869	0.000708195	0.0111329	-0.793825
100506007	RTCA-AS1	RTCA antisense RNA 1	2.123	-0.775215	3.92803	0.000709325	0.0111418	-0.457403
100630918	PARTICL	promoter of MAT2A antisense radiation-induced circulating long non-coding RNA	-0.779025	1.95748	-3.9266	0.000711809	0.0111718	-0.966905
8872	CDC123	cell division cycle 123	-0.548381	6.2082	-3.92614	0.000712608	0.0111754	-1.48435
55727	BTBD7	BTB domain containing 7	0.815362	4.58982	3.92418	0.000716026	0.01122	-1.23842
2778	GNAS	GNAS complex locus	-0.613552	10.7365	-3.92343	0.000717342	0.0112205	-1.43772
6627	SNRPA1	small nuclear ribonucleoprotein polypeptide A'	-0.855405	4.54718	-3.92328	0.000717618	0.0112205	-1.33554
23286	WWC1	WW and C2 domain containing 1	0.628889	5.55697	3.92319	0.000717775	0.0112205	-1.47508
126070	ZNF440	zinc finger protein 440	1.00867	3.16468	3.92124	0.000721204	0.0112651	-1.04548
58538	MPP4	membrane palmitoylated protein 4	3.44856	0.0990124	3.92022	0.000722996	0.0112732	-0.794948
10135	NAMPT	nicotinamide phosphoribosyltransferase	0.838238	5.59676	3.92018	0.000723072	0.0112732	-1.44388
255783	INAFM1	InaF motif containing 1	-0.828184	4.30155	-3.91996	0.000723445	0.0112732	-1.43302
11157	LSM6	LSM6 homolog, U6 small nuclear RNA and mRNA degradation associated	-0.692996	3.92161	-3.91963	0.000724029	0.0112733	-1.19742
11117	EMILIN1	elastin microfibril interfacer 1	1.97413	5.91508	3.9184	0.00072622	0.0112966	-1.42552
440279	UNC13C	unc-13 homolog C	2.57812	0.0740684	3.91783	0.000727236	0.0112966	-0.55832
7322	UBE2D2	ubiquitin conjugating enzyme E2 D2	-0.451974	7.07543	-3.91761	0.000727619	0.0112966	-1.53809
10266	RAMP2	receptor activity modifying protein 2	-0.882628	4.06678	-3.91744	0.000727916	0.0112966	-1.32959
100507633	TNKS2-AS1	TNKS2 antisense RNA 1 (head to head)	-2.03496	-1.61643	-3.9169	0.000728887	0.0112966	-0.50821
9686	VGLL4	vestigial like family member 4	1.17902	5.01799	3.91684	0.00072898	0.0112966	-1.37132
[truncated: 2,734 more rows]

## Sheet: ctrl.w28-vs-ush1b.w28
Bulk RNA-seq control versus USH1B differentially expressed genes at 28wks
[truncated: 9,185 more rows]

[truncated: 8 more sheets: shared-DEGs-1-110 , shared-DEGs-2-280, shared-DEGs-3-1579, 28wks-unique-6491, GO-bp-1579, GO-mf-1579, GO-bp-6491, GO-mf-6491]
