# Supplementary material for: Molecular pathology of Usher 1B patient-derived retinal organoids at single cell resolution
Source: Stem Cell Reports. 2022 Oct 13;17(11):2421–37. doi: 10.1016/j.stemcr.2022.09.006 (PMC9669639; doi:10.1016/j.stemcr.2022.09.006)
Supplement: Table S5. Single-cell RNA-seq analysis, related to Figures 5 and 6 [file mmc3.xlsx]

## Sheet: topmarkergenes1
Top marker genes for each of the 25 cell clusters identified in 35wks retinal organoids
	p_val	avg_log2FC	pct.1	pct.2	p_val_adj	cluster	gene	assigned cell identity
GNGT1	0	3.34931	1	0.824	0	0	GNGT1	Rod
SAG	0	3.04452	0.995	0.625	0	0	SAG	Rod
GNAT1	0	3.03459	1	0.722	0	0	GNAT1	Rod
PDE6G	0	2.92563	0.999	0.686	0	0	PDE6G	Rod
RHO	0	2.79021	0.954	0.698	0	0	RHO	Rod
NRL	0	2.73665	1	0.853	0	0	NRL	Rod
ROM1	0	2.32805	1	0.812	0	0	ROM1	Rod
PDE6A	0	2.12903	0.994	0.666	0	0	PDE6A	Rod
YBX3	0	2.11867	0.994	0.748	0	0	YBX3	Rod
GNB1	0	2.05996	1	0.849	0	0	GNB1	Rod
REEP6	0	1.82715	0.968	0.623	0	0	REEP6	Rod
RDH12	0	1.68345	0.97	0.607	0	0	RDH12	Rod
GPR160	0	1.67555	0.98	0.625	0	0	GPR160	Rod
SAMD11	0	1.61455	0.99	0.706	0	0	SAMD11	Rod
CABP5	0	1.57043	0.953	0.66	0	0	CABP5	Rod
CLUL1	0	1.56047	0.941	0.562	0	0	CLUL1	Rod
IMPG1	0	1.47332	0.997	0.712	0	0	IMPG1	Rod
AL662820.1	0	1.46768	0.913	0.596	0	0	AL662820.1	Rod
KCNV2	0	1.38686	0.999	0.653	0	0	KCNV2	Rod
RASSF2	0	1.38275	0.945	0.661	0	0	RASSF2	Rod
PDC	0	1.32114	0.999	0.686	0	0	PDC	Rod
FAM161A	0	1.29767	0.979	0.655	0	0	FAM161A	Rod
NR2E3	0	1.26551	0.991	0.675	0	0	NR2E3	Rod
UNC119	0	1.21284	1	0.854	0	0	UNC119	Rod
RBP3	0	1.18677	0.989	0.701	0	0	RBP3	Rod
SLC24A1	0	1.14987	0.83	0.5	0	0	SLC24A1	Rod
TUBA1B	0	1.14596	0.997	0.897	0	0	TUBA1B	Rod
VTN	0	1.13161	0.942	0.71	0	0	VTN	Rod
SNTB2	0	1.10539	0.908	0.661	0	0	SNTB2	Rod
PLEKHB1	0	1.03525	0.998	0.752	0	0	PLEKHB1	Rod
RAX2	0	1.02899	0.981	0.695	0	0	RAX2	Rod
TULP1	0	1.02095	0.988	0.671	0	0	TULP1	Rod
PRCD	0	0.930198	0.977	0.737	0	0	PRCD	Rod
SPINK4	0	0.911137	0.905	0.685	0	0	SPINK4	Rod
RTBDN	0	0.874115	0.908	0.64	0	0	RTBDN	Rod
MAK	0	0.860015	0.969	0.653	0	0	MAK	Rod
RS1	0	0.835018	0.968	0.65	0	0	RS1	Rod
CLSPN	0	0.829505	0.824	0.494	0	0	CLSPN	Rod
IMPG2	0	0.808616	0.993	0.746	0	0	IMPG2	Rod
TF	0	4.32343	1	0.945	0	1	TF	Müller cell
SPP1	0	3.69363	0.998	0.679	0	1	SPP1	Müller cell
WIF1	0	3.6333	0.999	0.693	0	1	WIF1	Müller cell
VIM	0	3.61189	1	0.84	0	1	VIM	Müller cell
CLU	0	3.57458	0.999	0.706	0	1	CLU	Müller cell
SFRP2	0	3.41593	0.995	0.763	0	1	SFRP2	Müller cell
CRABP1	0	3.27763	0.993	0.665	0	1	CRABP1	Müller cell
CYP26A1	0	3.14008	0.907	0.717	0	1	CYP26A1	Müller cell
APOE	0	2.90856	0.977	0.62	0	1	APOE	Müller cell
CYR61	0	2.86363	0.993	0.774	0	1	CYR61	Müller cell
IGFBP2	0	2.84355	0.997	0.618	0	1	IGFBP2	Müller cell
DKK3	0	2.83319	0.995	0.571	0	1	DKK3	Müller cell
FRZB	0	2.82723	0.989	0.634	0	1	FRZB	Müller cell
HES1	0	2.77832	0.983	0.615	0	1	HES1	Müller cell
RLBP1	0	2.7224	0.987	0.563	0	1	RLBP1	Müller cell
C1orf61	0	2.59914	0.985	0.695	0	1	C1orf61	Müller cell
PRSS35	0	2.59011	0.993	0.678	0	1	PRSS35	Müller cell
CRYAB	0	2.49424	0.974	0.562	0	1	CRYAB	Müller cell
QDPR	0	2.48308	0.989	0.636	0	1	QDPR	Müller cell
PTN	0	2.42616	0.993	0.687	0	1	PTN	Müller cell
CRYM	0	2.40342	0.989	0.632	0	1	CRYM	Müller cell
FABP7	0	2.37515	0.985	0.645	0	1	FABP7	Müller cell
CP	0	2.30612	0.982	0.67	0	1	CP	Müller cell
DAPL1	0	2.24386	0.993	0.738	0	1	DAPL1	Müller cell
PTGDS	0	2.24047	0.973	0.57	0	1	PTGDS	Müller cell
DBI	0	2.2326	0.991	0.71	0	1	DBI	Müller cell
SOX2	0	2.21942	0.983	0.569	0	1	SOX2	Müller cell
LGALS3	0	2.18805	0.944	0.569	0	1	LGALS3	Müller cell
RDH10	0	2.10523	0.994	0.611	0	1	RDH10	Müller cell
GPM6B	0	2.07018	0.998	0.755	0	1	GPM6B	Müller cell
CNN3	0	2.04298	0.996	0.544	0	1	CNN3	Müller cell
SLC1A3	0	2.03595	0.981	0.596	0	1	SLC1A3	Müller cell
RTN4	0	2.03169	1	0.957	0	1	RTN4	Müller cell
PMEPA1	0	2.03043	0.994	0.725	0	1	PMEPA1	Müller cell
TTYH1	0	2.01889	0.994	0.664	0	1	TTYH1	Müller cell
GPX3	0	2.00769	0.966	0.574	0	1	GPX3	Müller cell
METRN	0	2.00439	0.994	0.678	0	1	METRN	Müller cell
ZFP36L2	0	1.99427	0.982	0.573	0	1	ZFP36L2	Müller cell
CCND1	0	1.90106	0.96	0.645	0	1	CCND1	Müller cell
AKAP12	0	1.89899	0.968	0.545	0	1	AKAP12	Müller cell
HES5	0	1.88965	0.831	0.562	0	1	HES5	Müller cell
ZFP36L1	0	1.88932	0.972	0.551	0	1	ZFP36L1	Müller cell
ENO1	0	1.86738	0.999	0.91	0	1	ENO1	Müller cell
NES	0	1.83414	0.97	0.634	0	1	NES	Müller cell
RBP1	0	1.81166	0.994	0.735	0	1	RBP1	Müller cell
BEX1	0	1.78402	0.997	0.833	0	1	BEX1	Müller cell
IFITM3	0	1.77207	0.949	0.565	0	1	IFITM3	Müller cell
ACTB	0	1.75819	1	0.933	0	1	ACTB	Müller cell
EGR2	0	1.74494	0.981	0.663	0	1	EGR2	Müller cell
FLT1	0	1.70677	0.972	0.565	0	1	FLT1	Müller cell
COL2A1	0	1.70145	0.973	0.639	0	1	COL2A1	Müller cell
TUBA1A	0	1.69858	0.998	0.883	0	1	TUBA1A	Müller cell
CD9	0	1.69441	0.952	0.517	0	1	CD9	Müller cell
FXYD1	0	1.68887	0.975	0.572	0	1	FXYD1	Müller cell
SELENOP	0	1.66635	0.965	0.451	0	1	SELENOP	Müller cell
GNAI2	0	1.63917	0.993	0.63	0	1	GNAI2	Müller cell
TUBB2B	0	1.6329	0.998	0.8	0	1	TUBB2B	Müller cell
ANXA5	0	1.6113	0.991	0.668	0	1	ANXA5	Müller cell
PHLDA1	0	1.61052	0.96	0.566	0	1	PHLDA1	Müller cell
LINC00461	0	1.60623	0.972	0.548	0	1	LINC00461	Müller cell
NUDT4	0	1.56618	0.993	0.728	0	1	NUDT4	Müller cell
F3	0	1.55899	0.956	0.527	0	1	F3	Müller cell
ADAMTS1	0	1.5377	0.938	0.597	0	1	ADAMTS1	Müller cell
SOX9	0	1.53496	0.951	0.509	0	1	SOX9	Müller cell
RHOC	0	1.52846	0.957	0.515	0	1	RHOC	Müller cell
JUN	0	1.50735	0.998	0.882	0	1	JUN	Müller cell
CFI	0	1.5034	0.968	0.591	0	1	CFI	Müller cell
ACTG1	0	1.50072	1	0.964	0	1	ACTG1	Müller cell
BTG2	0	1.49473	0.97	0.67	0	1	BTG2	Müller cell
CDC42EP4	0	1.49408	0.966	0.606	0	1	CDC42EP4	Müller cell
GNG5	0	1.49242	0.972	0.599	0	1	GNG5	Müller cell
RAX	0	1.47789	0.988	0.69	0	1	RAX	Müller cell
ANGPTL1	0	1.47254	0.958	0.547	0	1	ANGPTL1	Müller cell
GLUL	0	1.46037	0.981	0.6	0	1	GLUL	Müller cell
RHOB	0	1.45976	0.974	0.668	0	1	RHOB	Müller cell
MGARP	0	1.45688	0.977	0.567	0	1	MGARP	Müller cell
MDK	0	1.43642	0.952	0.622	0	1	MDK	Müller cell
SOX8	0	1.43518	0.942	0.605	0	1	SOX8	Müller cell
RCN1	0	1.43511	0.969	0.566	0	1	RCN1	Müller cell
CSRP2	0	1.42469	0.977	0.645	0	1	CSRP2	Müller cell
COL11A1	0	1.41808	0.971	0.609	0	1	COL11A1	Müller cell
HMX1	0	1.41126	0.989	0.72	0	1	HMX1	Müller cell
ATF3	0	1.40208	0.939	0.633	0	1	ATF3	Müller cell
FABP5	0	1.39167	0.942	0.627	0	1	FABP5	Müller cell
COL18A1	0	1.39068	0.953	0.516	0	1	COL18A1	Müller cell
FOS	0	1.37891	0.99	0.806	0	1	FOS	Müller cell
CD81	0	1.34985	0.995	0.777	0	1	CD81	Müller cell
CEBPD	0	1.34473	0.915	0.508	0	1	CEBPD	Müller cell
SAT1	0	1.3394	0.973	0.636	0	1	SAT1	Müller cell
IGFBP5	0	1.33618	0.888	0.509	0	1	IGFBP5	Müller cell
ESPN	0	1.32853	0.956	0.627	0	1	ESPN	Müller cell
GADD45B	0	1.32786	0.966	0.503	0	1	GADD45B	Müller cell
HES4	0	1.31135	0.945	0.645	0	1	HES4	Müller cell
GATB	0	1.31005	0.951	0.6	0	1	GATB	Müller cell
LAPTM4A	0	1.30044	0.98	0.612	0	1	LAPTM4A	Müller cell
LGI4	0	1.29644	0.955	0.566	0	1	LGI4	Müller cell
PYGL	0	1.29212	0.93	0.529	0	1	PYGL	Müller cell
CA2	0	1.28874	0.965	0.704	0	1	CA2	Müller cell
PLP1	0	1.28744	0.906	0.573	0	1	PLP1	Müller cell
FXYD3	0	1.28504	0.944	0.57	0	1	FXYD3	Müller cell
NDUFA4L2	0	1.28106	0.816	0.719	0	1	NDUFA4L2	Müller cell
RARRES2	0	1.27652	0.891	0.448	0	1	RARRES2	Müller cell
MYO10	0	1.27479	0.971	0.596	0	1	MYO10	Müller cell
TOX3	0	1.2744	0.93	0.541	0	1	TOX3	Müller cell
STAC2	0	1.26864	0.898	0.545	0	1	STAC2	Müller cell
LHX2	0	1.26689	0.956	0.58	0	1	LHX2	Müller cell
LAMP5	0	1.26323	0.949	0.595	0	1	LAMP5	Müller cell
SERTAD1	0	1.26022	0.982	0.671	0	1	SERTAD1	Müller cell
MCL1	0	1.25823	0.992	0.71	0	1	MCL1	Müller cell
KDR	0	1.25217	0.922	0.533	0	1	KDR	Müller cell
RGS16	0	1.25153	0.964	0.566	0	1	RGS16	Müller cell
JUNB	0	1.25119	0.996	0.821	0	1	JUNB	Müller cell
DCLK1	0	1.24752	0.957	0.566	0	1	DCLK1	Müller cell
MAFF	0	1.24299	0.957	0.657	0	1	MAFF	Müller cell
ITM2B	0	1.23973	0.999	0.904	0	1	ITM2B	Müller cell
CD44	0	1.23651	0.912	0.508	0	1	CD44	Müller cell
DCBLD2	0	1.22943	0.979	0.692	0	1	DCBLD2	Müller cell
PLA2G16	0	1.22841	0.942	0.552	0	1	PLA2G16	Müller cell
RASSF4	0	1.21777	0.955	0.528	0	1	RASSF4	Müller cell
TAGLN2	0	1.21706	0.98	0.632	0	1	TAGLN2	Müller cell
LITAF	0	1.20976	0.931	0.488	0	1	LITAF	Müller cell
OAF	0	1.20782	0.929	0.6	0	1	OAF	Müller cell
SLC2A1	0	1.20747	0.975	0.69	0	1	SLC2A1	Müller cell
GAS1	0	1.20729	0.897	0.6	0	1	GAS1	Müller cell
EGR1	0	1.19925	0.997	0.818	0	1	EGR1	Müller cell
B2M	0	1.18276	0.985	0.692	0	1	B2M	Müller cell
ATP6V0E1	0	1.18062	0.956	0.565	0	1	ATP6V0E1	Müller cell
APP	0	1.17118	0.991	0.747	0	1	APP	Müller cell
NEAT1	0	1.16606	0.995	0.7	0	1	NEAT1	Müller cell
GPR37	0	1.16029	0.922	0.565	0	1	GPR37	Müller cell
AC009041.2	0	1.15494	0.937	0.58	0	1	AC009041.2	Müller cell
CCND2	0	1.15438	0.928	0.581	0	1	CCND2	Müller cell
ACTN4	0	1.14502	0.977	0.658	0	1	ACTN4	Müller cell
TIMP1	0	1.14383	0.954	0.614	0	1	TIMP1	Müller cell
GNAS	0	1.1383	0.999	0.912	0	1	GNAS	Müller cell
MEST	0	1.13465	0.922	0.516	0	1	MEST	Müller cell
TNFRSF12A	0	1.12883	0.886	0.593	0	1	TNFRSF12A	Müller cell
SERF2	0	1.11483	0.989	0.845	0	1	SERF2	Müller cell
ID4	0	1.11383	0.961	0.664	0	1	ID4	Müller cell
NKAIN4	0	1.10802	0.895	0.5	0	1	NKAIN4	Müller cell
SRGAP1	0	1.10363	0.941	0.487	0	1	SRGAP1	Müller cell
NFIX	0	1.09851	0.939	0.594	0	1	NFIX	Müller cell
FGFR1	0	1.08053	0.969	0.538	0	1	FGFR1	Müller cell
LINC01833	0	1.0738	0.947	0.494	0	1	LINC01833	Müller cell
PAX6	0	1.07213	0.987	0.651	0	1	PAX6	Müller cell
LGR4	0	1.07203	0.955	0.608	0	1	LGR4	Müller cell
GABRG3	0	1.06376	0.926	0.501	0	1	GABRG3	Müller cell
IER2	0	1.06002	0.997	0.832	0	1	IER2	Müller cell
PON2	0	1.05936	0.914	0.488	0	1	PON2	Müller cell
FXYD6	0	1.05562	0.959	0.57	0	1	FXYD6	Müller cell
LTBP3	0	1.0549	0.968	0.603	0	1	LTBP3	Müller cell
SPARC	0	1.05415	0.958	0.513	0	1	SPARC	Müller cell
PRSS23	0	1.04561	0.878	0.455	0	1	PRSS23	Müller cell
FTH1	0	1.04552	1	0.952	0	1	FTH1	Müller cell
EPHB2	0	1.03781	0.9	0.592	0	1	EPHB2	Müller cell
TSC22D4	0	1.03547	0.933	0.506	0	1	TSC22D4	Müller cell
CALD1	0	1.03006	0.963	0.599	0	1	CALD1	Müller cell
MTTP	0	1.02463	0.876	0.542	0	1	MTTP	Müller cell
LAP3	0	1.02301	0.927	0.624	0	1	LAP3	Müller cell
SRI	0	1.02234	0.969	0.607	0	1	SRI	Müller cell
FHL1	0	1.02099	0.954	0.669	0	1	FHL1	Müller cell
PALLD	0	1.01956	0.928	0.571	0	1	PALLD	Müller cell
NGFR	0	1.01282	0.885	0.516	0	1	NGFR	Müller cell
DNAJB1	0	1.00009	0.981	0.727	0	1	DNAJB1	Müller cell
CYP26B1	0	0.998857	0.873	0.57	0	1	CYP26B1	Müller cell
FAM69C	0	0.994682	0.881	0.557	0	1	FAM69C	Müller cell
CREB5	0	0.993558	0.909	0.515	0	1	CREB5	Müller cell
CRB1	0	0.990838	0.958	0.533	0	1	CRB1	Müller cell
CAV1	0	0.985791	0.857	0.55	0	1	CAV1	Müller cell
FOSB	0	0.971207	0.953	0.719	0	1	FOSB	Müller cell
HSPA1A	0	0.971017	0.928	0.735	0	1	HSPA1A	Müller cell
TPT1	0	0.969824	0.998	0.91	0	1	TPT1	Müller cell
EFNB2	0	0.967955	0.958	0.68	0	1	EFNB2	Müller cell
MARCKSL1	0	0.965307	0.995	0.865	0	1	MARCKSL1	Müller cell
LIX1	0	0.963957	0.902	0.464	0	1	LIX1	Müller cell
SPOCK1	0	0.961177	0.941	0.516	0	1	SPOCK1	Müller cell
BAMBI	0	0.961043	0.889	0.506	0	1	BAMBI	Müller cell
GAPDH	0	0.954001	1	0.951	0	1	GAPDH	Müller cell
TGFB2	0	0.947288	0.898	0.56	0	1	TGFB2	Müller cell
DACH1	0	0.944725	0.973	0.69	0	1	DACH1	Müller cell
ITGB1	0	0.941282	0.966	0.687	0	1	ITGB1	Müller cell
PTH2	0	0.941209	0.88	0.594	0	1	PTH2	Müller cell
ATP1A1	0	0.932074	0.983	0.751	0	1	ATP1A1	Müller cell
NFIA	0	0.931862	0.936	0.604	0	1	NFIA	Müller cell
MYO6	0	0.927281	0.986	0.674	0	1	MYO6	Müller cell
ITGB8	0	0.92595	0.919	0.523	0	1	ITGB8	Müller cell
TCF4	0	0.923537	0.985	0.684	0	1	TCF4	Müller cell
FEZ1	0	0.922324	0.958	0.661	0	1	FEZ1	Müller cell
FAM171A2	0	0.921898	0.947	0.528	0	1	FAM171A2	Müller cell
SPRY2	0	0.921112	0.889	0.587	0	1	SPRY2	Müller cell
HSPB1	0	0.920793	0.873	0.533	0	1	HSPB1	Müller cell
BEX3	0	0.920722	0.984	0.757	0	1	BEX3	Müller cell
ATP2B4	0	0.918003	0.91	0.512	0	1	ATP2B4	Müller cell
ID3	0	0.915864	0.802	0.525	0	1	ID3	Müller cell
SIX3	0	0.913669	0.983	0.727	0	1	SIX3	Müller cell
PHYHIPL	0	0.908226	0.98	0.695	0	1	PHYHIPL	Müller cell
TMEM98	0	0.907603	0.912	0.482	0	1	TMEM98	Müller cell
MIDN	0	0.906651	0.973	0.681	0	1	MIDN	Müller cell
ARHGAP18	0	0.906164	0.864	0.348	0	1	ARHGAP18	Müller cell
TMSB10	0	0.905429	0.995	0.874	0	1	TMSB10	Müller cell
ARC	0	0.903327	0.918	0.52	0	1	ARC	Müller cell
IER5L	0	0.891705	0.906	0.539	0	1	IER5L	Müller cell
ZFP36	0	0.887967	0.932	0.495	0	1	ZFP36	Müller cell
C1QTNF3	0	0.884451	0.868	0.581	0	1	C1QTNF3	Müller cell
CXCR4	0	0.883077	0.833	0.471	0	1	CXCR4	Müller cell
HSP90B1	0	0.883009	0.992	0.844	0	1	HSP90B1	Müller cell
PALMD	0	0.881847	0.832	0.491	0	1	PALMD	Müller cell
SRSF9	0	0.881332	0.982	0.733	0	1	SRSF9	Müller cell
FSCN1	0	0.880595	0.94	0.647	0	1	FSCN1	Müller cell
ZBTB20	0	0.879723	0.988	0.697	0	1	ZBTB20	Müller cell
CYTOR	0	0.87654	0.909	0.582	0	1	CYTOR	Müller cell
P4HA1	0	0.874805	0.913	0.542	0	1	P4HA1	Müller cell
MFAP2	0	0.873944	0.893	0.484	0	1	MFAP2	Müller cell
DDR1	0	0.872854	0.877	0.445	0	1	DDR1	Müller cell
COLEC12	0	0.872332	0.901	0.5	0	1	COLEC12	Müller cell
RHOBTB3	0	0.868672	0.984	0.78	0	1	RHOBTB3	Müller cell
NAV2	0	0.866397	0.902	0.583	0	1	NAV2	Müller cell
RPL37	0	0.864536	0.997	0.918	0	1	RPL37	Müller cell
S100A13	0	0.86382	0.867	0.494	0	1	S100A13	Müller cell
RAMP2	0	0.858464	0.867	0.548	0	1	RAMP2	Müller cell
NR4A1	0	0.840472	0.974	0.817	0	1	NR4A1	Müller cell
TBX2	0	0.838616	0.944	0.639	0	1	TBX2	Müller cell
FZD5	0	0.837078	0.865	0.533	0	1	FZD5	Müller cell
EEF1D	0	0.833988	0.975	0.751	0	1	EEF1D	Müller cell
FAM162A	0	0.832313	0.932	0.649	0	1	FAM162A	Müller cell
CDON	0	0.832154	0.882	0.506	0	1	CDON	Müller cell
SLAIN1	0	0.830523	0.87	0.536	0	1	SLAIN1	Müller cell
DUSP16	0	0.821231	0.907	0.571	0	1	DUSP16	Müller cell
MOB3B	0	0.820272	0.819	0.532	0	1	MOB3B	Müller cell
COL9A2	0	0.819697	0.932	0.485	0	1	COL9A2	Müller cell
KLF10	0	0.819494	0.943	0.636	0	1	KLF10	Müller cell
SORCS1	0	0.816751	0.899	0.467	0	1	SORCS1	Müller cell
RGS4	0	0.811335	0.823	0.596	0	1	RGS4	Müller cell
LAMP2	0	0.809383	0.9	0.597	0	1	LAMP2	Müller cell
SNX10	0	0.809019	0.883	0.589	0	1	SNX10	Müller cell
HSPA5	0	0.808676	0.995	0.861	0	1	HSPA5	Müller cell
MCAM	0	0.806039	0.896	0.571	0	1	MCAM	Müller cell
PPEF2	0	2.01768	0.845	0.656	0	2	PPEF2	Rod
NR2E31	0	1.94855	0.844	0.713	0	2	NR2E3	Rod
AKAP9	8.17706e-305	0.875606	0.9	0.943	1.63541e-301	2	AKAP9	Rod
PDE6A1	4.59042e-292	1.13962	0.814	0.71	9.18085e-289	2	PDE6A	Rod
SAMD111	1.02646e-194	1.02546	0.818	0.746	2.05291e-191	2	SAMD11	Rod
TLE4	1.56685e-166	1.51857	0.846	0.792	3.1337e-163	2	TLE4	Rod
IMPG21	2.5047e-144	0.929046	0.805	0.785	5.00941e-141	2	IMPG2	Rod
KCNQ1OT1	6.39195e-14	0.987137	0.779	0.864	1.27839e-10	2	KCNQ1OT1	Rod
ARR3	0	3.75789	0.999	0.551	0	3	ARR3	Cone
PDE6H	0	3.33111	1	0.745	0	3	PDE6H	Cone
GUCA1A	0	2.72209	1	0.662	0	3	GUCA1A	Cone
GUCA1C	0	2.53802	0.995	0.492	0	3	GUCA1C	Cone
MYL4	0	2.4554	0.989	0.468	0	3	MYL4	Cone
GNAT2	0	1.9974	0.989	0.52	0	3	GNAT2	Cone
GUCA1B	0	1.96443	0.998	0.585	0	3	GUCA1B	Cone
GNB3	0	1.93731	1	0.84	0	3	GNB3	Cone
AC023905.1	0	1.92531	0.976	0.462	0	3	AC023905.1	Cone
GNGT2	0	1.9077	0.998	0.582	0	3	GNGT2	Cone
TTR	0	1.88641	0.967	0.465	0	3	TTR	Cone
DHRS7	0	1.83149	0.999	0.739	0	3	DHRS7	Cone
PPA1	0	1.71167	1	0.856	0	3	PPA1	Cone
MPP4	0	1.6969	0.999	0.73	0	3	MPP4	Cone
RTBDN1	0	1.64711	0.994	0.656	0	3	RTBDN	Cone
HRASLS	0	1.58521	0.994	0.616	0	3	HRASLS	Cone
NME1	0	1.56345	0.998	0.877	0	3	NME1	Cone
CREG1	0	1.54397	0.997	0.69	0	3	CREG1	Cone
PLEKHB11	0	1.53465	1	0.774	0	3	PLEKHB1	Cone
2004-09-01	0	1.47148	0.998	0.762	0	3	2004-09-01	Cone
GUK1	0	1.43469	1	0.89	0	3	GUK1	Cone
FAM57B	0	1.41141	1	0.767	0	3	FAM57B	Cone
CRABP2	0	1.39816	0.915	0.542	0	3	CRABP2	Cone
DST	0	1.33279	0.999	0.856	0	3	DST	Cone
LBH	0	1.32856	0.994	0.651	0	3	LBH	Cone
LMOD1	0	1.31779	0.974	0.499	0	3	LMOD1	Cone
RRAD	0	1.285	0.888	0.514	0	3	RRAD	Cone
PEX5L	0	1.27339	0.971	0.494	0	3	PEX5L	Cone
COTL1	0	1.26586	0.996	0.711	0	3	COTL1	Cone
CHRNA3	0	1.25692	0.994	0.678	0	3	CHRNA3	Cone
CHCHD10	0	1.2411	0.993	0.655	0	3	CHCHD10	Cone
SERPINF1	0	1.22591	0.996	0.679	0	3	SERPINF1	Cone
KCNV21	0	1.21811	0.999	0.685	0	3	KCNV2	Cone
SLC24A2	0	1.20224	0.979	0.538	0	3	SLC24A2	Cone
UNC1191	0	1.18687	1	0.867	0	3	UNC119	Cone
CC2D2A	0	1.18191	0.989	0.643	0	3	CC2D2A	Cone
AC103740.1	0	1.17165	0.956	0.561	0	3	AC103740.1	Cone
CPLX4	0	1.16266	0.999	0.765	0	3	CPLX4	Cone
TULP11	0	1.16023	0.999	0.698	0	3	TULP1	Cone
KIF21A	0	1.15179	0.999	0.758	0	3	KIF21A	Cone
PDC1	0	1.1315	0.999	0.715	0	3	PDC	Cone
DPYSL3	0	1.11987	0.996	0.72	0	3	DPYSL3	Cone
MAP1B	0	1.11636	1	0.965	0	3	MAP1B	Cone
MYL6	0	1.10959	1	0.946	0	3	MYL6	Cone
LYPLA1	0	1.10752	0.996	0.716	0	3	LYPLA1	Cone
KCNB2	0	1.1028	0.982	0.57	0	3	KCNB2	Cone
PDE6C	0	1.0996	0.948	0.379	0	3	PDE6C	Cone
RXRG	0	1.0951	0.979	0.543	0	3	RXRG	Cone
NDUFV2	0	1.08666	0.997	0.814	0	3	NDUFV2	Cone
DCAF1	0	1.08334	0.984	0.607	0	3	DCAF1	Cone
MLXIP	0	1.07972	0.985	0.652	0	3	MLXIP	Cone
TUBA4A	0	1.07283	0.988	0.694	0	3	TUBA4A	Cone
UQCRH	0	1.06118	0.999	0.871	0	3	UQCRH	Cone
RS11	0	1.06017	0.996	0.676	0	3	RS1	Cone
MAP2	0	1.05526	0.997	0.858	0	3	MAP2	Cone
UQCC2	0	1.05354	1	0.805	0	3	UQCC2	Cone
PARP1	0	1.03041	0.991	0.753	0	3	PARP1	Cone
PRCD1	0	1.02317	0.999	0.756	0	3	PRCD	Cone
CNGB3	0	1.00463	0.947	0.556	0	3	CNGB3	Cone
AC055733.2	0	0.992879	0.984	0.672	0	3	AC055733.2	Cone
FSD1L	0	0.98572	0.973	0.578	0	3	FSD1L	Cone
ITM2C	0	0.978129	0.998	0.752	0	3	ITM2C	Cone
REEP2	0	0.956202	0.987	0.675	0	3	REEP2	Cone
FAM19A3	0	0.927093	0.815	0.459	0	3	FAM19A3	Cone
ABCC5	0	0.92554	0.975	0.662	0	3	ABCC5	Cone
TPD52	0	0.922193	0.998	0.767	0	3	TPD52	Cone
AC112206.2	0	0.908146	0.908	0.578	0	3	AC112206.2	Cone
NSF	0	0.902617	0.986	0.649	0	3	NSF	Cone
NPTX1	0	0.902579	0.927	0.521	0	3	NPTX1	Cone
CA21	0	0.887156	0.972	0.714	0	3	CA2	Cone
AC092966.1	0	0.881742	0.937	0.553	0	3	AC092966.1	Cone
MEF2C	0	0.86947	0.954	0.619	0	3	MEF2C	Cone
RBP31	0	0.867909	0.998	0.727	0	3	RBP3	Cone
VOPP1	0	0.861514	0.994	0.72	0	3	VOPP1	Cone
NBEA	0	0.858181	0.988	0.791	0	3	NBEA	Cone
IMPG22	0	0.852108	0.999	0.767	0	3	IMPG2	Cone
FAM213A	0	0.842642	0.991	0.72	0	3	FAM213A	Cone
LIMA1	0	0.840402	0.963	0.614	0	3	LIMA1	Cone
FAM19A4	0	0.833908	0.987	0.604	0	3	FAM19A4	Cone
NRN1	0	0.833821	0.94	0.535	0	3	NRN1	Cone
ATP5MC1	0	0.833612	0.994	0.777	0	3	ATP5MC1	Cone
AKAP91	0	0.828623	1	0.932	0	3	AKAP9	Cone
WWC1	0	0.821563	0.951	0.58	0	3	WWC1	Cone
LRRC39	0	0.819035	0.957	0.548	0	3	LRRC39	Cone
NXNL1	0	0.816444	0.815	0.343	0	3	NXNL1	Cone
SLC17A7	0	0.812871	0.994	0.753	0	3	SLC17A7	Cone
C16orf74	0	0.804256	0.962	0.572	0	3	C16orf74	Cone
NRL1	0	1.72482	1	0.867	0	4	NRL	Rod
ROM11	0	1.32809	0.999	0.83	0	4	ROM1	Rod
CABP51	0	1.24424	0.912	0.691	0	4	CABP5	Rod
PDC2	0	1.23207	0.991	0.716	0	4	PDC	Rod
SAMD112	0	1.18925	0.969	0.735	0	4	SAMD11	Rod
GADD45G	0	1.17564	0.942	0.732	0	4	GADD45G	Rod
GNGT11	0	1.14693	0.992	0.841	0	4	GNGT1	Rod
NR2E32	0	1.12306	0.967	0.706	0	4	NR2E3	Rod
PDE6G1	0	1.11851	0.978	0.717	0	4	PDE6G	Rod
ASNS	0	1.06911	0.85	0.681	0	4	ASNS	Rod
GNAT11	0	1.05353	0.983	0.749	0	4	GNAT1	Rod
YBX31	0	0.861144	0.965	0.774	0	4	YBX3	Rod
GNB11	0	0.84131	0.976	0.865	0	4	GNB1	Rod
DDIT3	0	0.802048	0.956	0.801	0	4	DDIT3	Rod
CEBPB	5.2657e-283	0.986844	0.854	0.71	1.05314e-279	4	CEBPB	Rod
OPN1MW	0	2.65321	0.959	0.46	0	5	OPN1MW	Cone
PDE6H1	0	2.59904	1	0.747	0	5	PDE6H	Cone
GUK11	0	2.20773	1	0.891	0	5	GUK1	Cone
GUCA1A1	0	2.20273	1	0.665	0	5	GUCA1A	Cone
GUCA1C1	0	1.9941	0.998	0.497	0	5	GUCA1C	Cone
XRCC4	0	1.7059	0.969	0.569	0	5	XRCC4	Cone
HRASLS1	0	1.67627	0.992	0.62	0	5	HRASLS	Cone
MYL41	0	1.64903	0.99	0.473	0	5	MYL4	Cone
FAM19A41	0	1.64587	0.999	0.607	0	5	FAM19A4	Cone
CHCHD101	0	1.61296	0.996	0.658	0	5	CHCHD10	Cone
FAM213A1	0	1.55757	0.997	0.722	0	5	FAM213A	Cone
UQCRH1	0	1.50281	1	0.872	0	5	UQCRH	Cone
ARR31	0	1.48833	0.994	0.556	0	5	ARR3	Cone
GUCA1B1	0	1.47601	0.996	0.589	0	5	GUCA1B	Cone
FAM57B1	0	1.46714	0.998	0.769	0	5	FAM57B	Cone
UQCC21	0	1.45669	1	0.807	0	5	UQCC2	Cone
ITM2C1	0	1.45468	0.999	0.754	0	5	ITM2C	Cone
KCNB21	0	1.42797	0.989	0.573	0	5	KCNB2	Cone
LBH1	0	1.42283	0.994	0.654	0	5	LBH	Cone
AC023905.11	0	1.3812	0.974	0.467	0	5	AC023905.1	Cone
GNB31	0	1.36936	1	0.841	0	5	GNB3	Cone
GNAT21	0	1.36658	0.977	0.525	0	5	GNAT2	Cone
DHRS71	0	1.36241	0.997	0.742	0	5	DHRS7	Cone
VOPP11	0	1.3583	0.998	0.722	0	5	VOPP1	Cone
COTL11	0	1.34286	0.997	0.713	0	5	COTL1	Cone
PLEKHB12	0	1.33892	1	0.777	0	5	PLEKHB1	Cone
PRELID2	0	1.32505	0.986	0.603	0	5	PRELID2	Cone
RXRG1	0	1.32361	0.984	0.546	0	5	RXRG	Cone
SCG3	0	1.29259	0.999	0.814	0	5	SCG3	Cone
KIF2A	0	1.29009	0.999	0.799	0	5	KIF2A	Cone
NANOS1	0	1.26186	0.958	0.51	0	5	NANOS1	Cone
UNC1192	0	1.22764	1	0.868	0	5	UNC119	Cone
1941-09-01	0	1.2217	1	0.764	0	5	2004-09-01	Cone
FJX1	0	1.20701	0.981	0.686	0	5	FJX1	Cone
MPP41	0	1.19791	0.997	0.733	0	5	MPP4	Cone
KCNV22	0	1.19684	1	0.688	0	5	KCNV2	Cone
GNGT21	0	1.19659	0.992	0.586	0	5	GNGT2	Cone
IGSF21	0	1.19532	0.985	0.646	0	5	IGSF21	Cone
CPLX41	0	1.19226	0.999	0.768	0	5	CPLX4	Cone
SERPINF11	0	1.18529	0.99	0.683	0	5	SERPINF1	Cone
HES6	0	1.17309	0.945	0.578	0	5	HES6	Cone
DPYSL31	0	1.16609	0.994	0.722	0	5	DPYSL3	Cone
PPA11	0	1.1506	1	0.857	0	5	PPA1	Cone
CC2D2A1	0	1.15037	0.989	0.646	0	5	CC2D2A	Cone
AC092966.11	0	1.10672	0.96	0.555	0	5	AC092966.1	Cone
PRCD2	0	1.0916	0.996	0.759	0	5	PRCD	Cone
DST1	0	1.07222	0.999	0.857	0	5	DST	Cone
SIX6	0	1.07104	0.978	0.645	0	5	SIX6	Cone
RTBDN2	0	1.0369	0.987	0.66	0	5	RTBDN	Cone
NOS1AP	0	1.03187	0.986	0.664	0	5	NOS1AP	Cone
SLC24A21	0	1.01043	0.966	0.543	0	5	SLC24A2	Cone
NRN11	0	1.00571	0.947	0.538	0	5	NRN1	Cone
TAPT1	0	0.996961	0.948	0.621	0	5	TAPT1	Cone
REEP21	0	0.991141	0.979	0.678	0	5	REEP2	Cone
NEIL2	0	0.990238	0.97	0.566	0	5	NEIL2	Cone
RAX1	0	0.978393	0.995	0.704	0	5	RAX	Cone
AC103740.11	0	0.974851	0.939	0.566	0	5	AC103740.1	Cone
IFT57	0	0.966472	0.997	0.781	0	5	IFT57	Cone
VXN	0	0.962619	0.873	0.442	0	5	VXN	Cone
THRB	0	0.955972	0.89	0.475	0	5	THRB	Cone
RRAD1	0	0.955091	0.835	0.522	0	5	RRAD	Cone
CAMK1D	0	0.949305	0.992	0.736	0	5	CAMK1D	Cone
LYPLA11	0	0.943314	0.99	0.719	0	5	LYPLA1	Cone
PDE6C1	0	0.931365	0.891	0.389	0	5	PDE6C	Cone
NDUFV21	0	0.916894	0.996	0.816	0	5	NDUFV2	Cone
SH3GL2	0	0.913761	0.981	0.619	0	5	SH3GL2	Cone
CHRNA31	0	0.906352	0.992	0.681	0	5	CHRNA3	Cone
MLXIP1	0	0.905169	0.976	0.656	0	5	MLXIP	Cone
NME11	0	0.90319	0.999	0.878	0	5	NME1	Cone
NEDD4L	0	0.897787	0.968	0.625	0	5	NEDD4L	Cone
SLC44A1	0	0.893616	0.95	0.574	0	5	SLC44A1	Cone
KIF21A1	0	0.880661	0.994	0.76	0	5	KIF21A	Cone
IMPG23	0	0.864038	1	0.77	0	5	IMPG2	Cone
PEX5L1	0	0.856186	0.901	0.504	0	5	PEX5L	Cone
CRABP21	0	0.850616	0.893	0.547	0	5	CRABP2	Cone
MYL61	0	0.84874	1	0.946	0	5	MYL6	Cone
CABP2	0	0.845544	0.842	0.569	0	5	CABP2	Cone
OGFRL1	0	0.84524	0.928	0.558	0	5	OGFRL1	Cone
MAP1B1	0	0.844914	1	0.965	0	5	MAP1B	Cone
RHOBTB1	0	0.837964	0.895	0.616	0	5	RHOBTB1	Cone
AC024610.2	0	0.831772	0.909	0.493	0	5	AC024610.2	Cone
LIMA11	0	0.830337	0.947	0.618	0	5	LIMA1	Cone
LHX3	0	0.827902	0.945	0.407	0	5	LHX3	Cone
RAX21	0	0.824293	0.996	0.722	0	5	RAX2	Cone
LRRC391	0	0.82318	0.946	0.553	0	5	LRRC39	Cone
RS12	0	0.816609	0.992	0.68	0	5	RS1	Cone
RBP4	0	0.806011	0.828	0.441	0	5	RBP4	Cone
EYS	0	0.800417	0.975	0.533	0	5	EYS	Cone
GADD45A	0	2.55939	0.993	0.805	0	6	GADD45A	Not determined
PCP4	0	2.25631	0.95	0.681	0	6	PCP4	Not determined
SLC3A2	0	1.8509	0.984	0.817	0	6	SLC3A2	Not determined
RPS27L	0	1.69481	0.962	0.761	0	6	RPS27L	Not determined
MDM2	0	1.67204	0.909	0.634	0	6	MDM2	Not determined
BBC3	0	1.53535	0.934	0.622	0	6	BBC3	Not determined
HIST1H1C	0	1.47901	0.886	0.648	0	6	HIST1H1C	Not determined
CEBPB1	0	1.42783	0.931	0.711	0	6	CEBPB	Not determined
PHPT1	0	1.40363	0.917	0.807	0	6	PHPT1	Not determined
PHLDA3	0	1.35889	0.821	0.583	0	6	PHLDA3	Not determined
DDIT31	0	1.35449	0.963	0.806	0	6	DDIT3	Not determined
AEN	0	1.29091	0.836	0.547	0	6	AEN	Not determined
ZFAS1	0	1.12193	0.963	0.863	0	6	ZFAS1	Not determined
PCAT4	0	1.07396	0.887	0.42	0	6	PCAT4	Not determined
CEP85L	3.50443e-285	1.19666	0.8	0.571	7.00886e-282	6	CEP85L	Not determined
HIST1H4C	3.85441e-176	1.10433	0.939	0.877	7.70882e-173	6	HIST1H4C	Not determined
NFIB	0	2.40753	0.95	0.675	0	7	NFIB	ON-bipolar cell
PRDM8	0	2.1292	0.917	0.628	0	7	PRDM8	ON-bipolar cell
SSTR2	0	2.04329	0.874	0.656	0	7	SSTR2	ON-bipolar cell
SNTG1	0	2.00322	0.899	0.502	0	7	SNTG1	ON-bipolar cell
TMSB4X	0	1.98426	0.952	0.839	0	7	TMSB4X	ON-bipolar cell
CSRP21	0	1.92989	0.904	0.676	0	7	CSRP2	ON-bipolar cell
ZNF804A	0	1.80692	0.849	0.498	0	7	ZNF804A	ON-bipolar cell
ST18	0	1.75619	0.847	0.499	0	7	ST18	ON-bipolar cell
SYT4	0	1.72715	0.864	0.615	0	7	SYT4	ON-bipolar cell
SOX6	0	1.69556	0.888	0.601	0	7	SOX6	ON-bipolar cell
NEUROD4	0	1.68837	0.879	0.614	0	7	NEUROD4	ON-bipolar cell
VSTM2A	0	1.63217	0.808	0.472	0	7	VSTM2A	ON-bipolar cell
ANK3	0	1.62001	0.972	0.816	0	7	ANK3	ON-bipolar cell
FRMD3	0	1.59183	0.818	0.57	0	7	FRMD3	ON-bipolar cell
SYNE1	0	1.56156	0.904	0.755	0	7	SYNE1	ON-bipolar cell
CTNND2	0	1.53477	0.882	0.625	0	7	CTNND2	ON-bipolar cell
MT-CO1	0	1.46414	0.99	0.949	0	7	MT-CO1	ON-bipolar cell
PTPRD	0	1.41932	0.87	0.632	0	7	PTPRD	ON-bipolar cell
CADPS	0	1.40564	0.954	0.744	0	7	CADPS	ON-bipolar cell
STMN4	0	1.39262	0.872	0.656	0	7	STMN4	ON-bipolar cell
ARL4C	0	1.38628	0.866	0.607	0	7	ARL4C	ON-bipolar cell
GABBR2	0	1.35819	0.91	0.71	0	7	GABBR2	ON-bipolar cell
VSX2	0	1.32688	0.855	0.655	0	7	VSX2	ON-bipolar cell
CAMK4	0	1.30851	0.826	0.585	0	7	CAMK4	ON-bipolar cell
HPCA	0	1.29764	0.821	0.6	0	7	HPCA	ON-bipolar cell
MCC	0	1.26719	0.915	0.699	0	7	MCC	ON-bipolar cell
NPTX2	0	1.26116	0.837	0.564	0	7	NPTX2	ON-bipolar cell
CRMP1	0	1.24131	0.906	0.728	0	7	CRMP1	ON-bipolar cell
GABRA1	0	1.13887	0.842	0.49	0	7	GABRA1	ON-bipolar cell
KCTD16	0	1.113	0.842	0.528	0	7	KCTD16	ON-bipolar cell
NEGR1	0	0.957186	0.847	0.59	0	7	NEGR1	ON-bipolar cell
NTRK3	0	0.934256	0.831	0.544	0	7	NTRK3	ON-bipolar cell
LRRN3	0	0.908594	0.832	0.534	0	7	LRRN3	ON-bipolar cell
PLPPR4	0	0.852309	0.832	0.552	0	7	PLPPR4	ON-bipolar cell
RGS161	9.55282e-308	1.3584	0.874	0.603	1.91056e-304	7	RGS16	ON-bipolar cell
SOX4	6.83842e-295	1.02612	0.966	0.937	1.36768e-291	7	SOX4	ON-bipolar cell
PROX1	2.52951e-292	1.04518	0.857	0.71	5.05901e-289	7	PROX1	ON-bipolar cell
NR2F1	4.10098e-288	1.29436	0.896	0.753	8.20195e-285	7	NR2F1	ON-bipolar cell
CCDC88A	6.22557e-287	1.15231	0.937	0.814	1.24511e-283	7	CCDC88A	ON-bipolar cell
ZEB2	5.78612e-275	0.967078	0.868	0.692	1.15722e-271	7	ZEB2	ON-bipolar cell
TCF41	1.95585e-260	1.04069	0.899	0.713	3.9117e-257	7	TCF4	ON-bipolar cell
CADM3	4.6247e-258	1.13957	0.819	0.663	9.24941e-255	7	CADM3	ON-bipolar cell
NOVA1	5.40022e-253	0.903047	0.846	0.692	1.08004e-249	7	NOVA1	ON-bipolar cell
KIF5C	5.3499e-249	1.07854	0.875	0.759	1.06998e-245	7	KIF5C	ON-bipolar cell
FOXN3	2.95534e-240	1.00114	0.819	0.591	5.91068e-237	7	FOXN3	ON-bipolar cell
FYN	2.4276e-236	0.876748	0.857	0.723	4.85521e-233	7	FYN	ON-bipolar cell
PKIA	2.4364e-231	0.992061	0.809	0.612	4.87281e-228	7	PKIA	ON-bipolar cell
BTBD8	7.51334e-230	1.14245	0.894	0.771	1.50267e-226	7	BTBD8	ON-bipolar cell
CAMK2N1	3.76952e-203	1.04124	0.816	0.658	7.53904e-200	7	CAMK2N1	ON-bipolar cell
TMSB101	2.79023e-185	0.926551	0.941	0.886	5.58047e-182	7	TMSB10	ON-bipolar cell
MEIS2	1.8061e-181	1.06782	0.917	0.803	3.61219e-178	7	MEIS2	ON-bipolar cell
LMO4	6.18306e-49	0.995524	0.823	0.837	1.23661e-45	7	LMO4	ON-bipolar cell
VSX1	0	3.38025	0.956	0.577	0	8	VSX1	OFF-bipolar cell
NETO1	0	3.12354	0.957	0.575	0	8	NETO1	OFF-bipolar cell
ZFHX4	0	2.6791	0.949	0.559	0	8	ZFHX4	OFF-bipolar cell
CADPS1	0	1.98317	0.989	0.744	0	8	CADPS	OFF-bipolar cell
NEUROD41	0	1.91719	0.948	0.613	0	8	NEUROD4	OFF-bipolar cell
IGF1	0	1.81878	0.807	0.451	0	8	IGF1	OFF-bipolar cell
TMEM215	0	1.76011	0.846	0.498	0	8	TMEM215	OFF-bipolar cell
AC027031.2	0	1.73824	0.882	0.649	0	8	AC027031.2	OFF-bipolar cell
GNG13	0	1.73473	0.906	0.517	0	8	GNG13	OFF-bipolar cell
TACR3	0	1.73448	0.865	0.44	0	8	TACR3	OFF-bipolar cell
LIN7A	0	1.64252	0.86	0.533	0	8	LIN7A	OFF-bipolar cell
GUCY1A1	0	1.62695	0.875	0.577	0	8	GUCY1A1	OFF-bipolar cell
NRXN3	0	1.61233	0.935	0.565	0	8	NRXN3	OFF-bipolar cell
SLITRK6	0	1.5388	0.885	0.463	0	8	SLITRK6	OFF-bipolar cell
IGSF211	0	1.53506	0.936	0.663	0	8	IGSF21	OFF-bipolar cell
CAMK2N11	0	1.51125	0.914	0.655	0	8	CAMK2N1	OFF-bipolar cell
GABRG2	0	1.46705	0.894	0.391	0	8	GABRG2	OFF-bipolar cell
DOK6	0	1.46203	0.836	0.605	0	8	DOK6	OFF-bipolar cell
GRIA2	0	1.43967	0.883	0.575	0	8	GRIA2	OFF-bipolar cell
GABRA11	0	1.42674	0.902	0.489	0	8	GABRA1	OFF-bipolar cell
TAGLN3	0	1.42627	0.866	0.548	0	8	TAGLN3	OFF-bipolar cell
ZFHX3	0	1.41976	0.868	0.611	0	8	ZFHX3	OFF-bipolar cell
HPCA1	0	1.419	0.856	0.599	0	8	HPCA	OFF-bipolar cell
PCDH9	0	1.40889	0.901	0.655	0	8	PCDH9	OFF-bipolar cell
CPLX3	0	1.4007	0.904	0.7	0	8	CPLX3	OFF-bipolar cell
GRIK1	0	1.3385	0.898	0.466	0	8	GRIK1	OFF-bipolar cell
PRKCB	0	1.27731	0.825	0.574	0	8	PRKCB	OFF-bipolar cell
SAMSN1	0	1.21903	0.85	0.586	0	8	SAMSN1	OFF-bipolar cell
MDGA2	0	1.166	0.876	0.431	0	8	MDGA2	OFF-bipolar cell
MAP4	0	1.13873	0.936	0.776	0	8	MAP4	OFF-bipolar cell
SOX41	0	1.11617	1	0.935	0	8	SOX4	OFF-bipolar cell
ESAM	0	1.04664	0.856	0.616	0	8	ESAM	OFF-bipolar cell
CELF5	0	1.04297	0.828	0.572	0	8	CELF5	OFF-bipolar cell
PLXNA4	0	0.871844	0.83	0.588	0	8	PLXNA4	OFF-bipolar cell
KIT	0	0.806481	0.812	0.435	0	8	KIT	OFF-bipolar cell
CRYBG3	1.39634e-299	1.50627	0.843	0.529	2.79269e-296	8	CRYBG3	OFF-bipolar cell
FOXN31	5.50008e-277	1.12532	0.858	0.591	1.10002e-273	8	FOXN3	OFF-bipolar cell
ANK31	1.93535e-273	1.00156	0.951	0.817	3.87069e-270	8	ANK3	OFF-bipolar cell
LINC00632	4.75547e-258	1.3075	0.826	0.588	9.51093e-255	8	LINC00632	OFF-bipolar cell
APC	4.5623e-250	1.12997	0.893	0.749	9.12461e-247	8	APC	OFF-bipolar cell
THSD7A	1.27087e-228	1.2326	0.812	0.548	2.54173e-225	8	THSD7A	OFF-bipolar cell
KCNMA1	1.3535e-224	1.22614	0.84	0.681	2.707e-221	8	KCNMA1	OFF-bipolar cell
AANAT	1.7971e-216	0.948959	0.828	0.562	3.5942e-213	8	AANAT	OFF-bipolar cell
EEF1A2	1.0012e-207	1.0302	0.858	0.704	2.0024e-204	8	EEF1A2	OFF-bipolar cell
VSX21	4.05176e-201	0.919639	0.811	0.657	8.10352e-198	8	VSX2	OFF-bipolar cell
KIF5C1	4.49581e-197	0.935263	0.911	0.758	8.99162e-194	8	KIF5C	OFF-bipolar cell
SIX31	5.92332e-188	1.30646	0.915	0.752	1.18466e-184	8	SIX3	OFF-bipolar cell
MAPT	2.01952e-172	0.886383	0.837	0.629	4.03904e-169	8	MAPT	OFF-bipolar cell
BTBD81	9.27447e-171	0.879534	0.922	0.77	1.85489e-167	8	BTBD8	OFF-bipolar cell
STMN41	5.53867e-165	1.04311	0.8	0.659	1.10773e-161	8	STMN4	OFF-bipolar cell
NR2F11	6.22727e-141	0.884001	0.861	0.754	1.24545e-137	8	NR2F1	OFF-bipolar cell
CNTNAP2	0	3.96911	0.998	0.555	0	9	CNTNAP2	H1-horizontal cell
ONECUT2	0	3.88997	0.999	0.592	0	9	ONECUT2	H1-horizontal cell
STMN2	0	3.72084	0.998	0.54	0	9	STMN2	H1-horizontal cell
TNR	0	3.47883	1	0.564	0	9	TNR	H1-horizontal cell
ONECUT1	0	3.45149	0.999	0.413	0	9	ONECUT1	H1-horizontal cell
PROX11	0	3.26854	0.999	0.706	0	9	PROX1	H1-horizontal cell
KCNK1	0	2.92721	0.99	0.675	0	9	KCNK1	H1-horizontal cell
RTN1	0	2.75267	0.998	0.568	0	9	RTN1	H1-horizontal cell
C1QL1	0	2.70009	0.995	0.554	0	9	C1QL1	H1-horizontal cell
CNTN4	0	2.56932	0.993	0.317	0	9	CNTN4	H1-horizontal cell
TFAP2B	0	2.5554	0.957	0.45	0	9	TFAP2B	H1-horizontal cell
TMSB102	0	2.48111	1	0.885	0	9	TMSB10	H1-horizontal cell
GRIA4	0	2.39783	0.994	0.501	0	9	GRIA4	H1-horizontal cell
RORB	0	2.27958	1	0.875	0	9	RORB	H1-horizontal cell
APBB2	0	2.26825	0.969	0.501	0	9	APBB2	H1-horizontal cell
BASP1	0	2.21389	0.997	0.756	0	9	BASP1	H1-horizontal cell
TAGLN31	0	2.20848	0.989	0.545	0	9	TAGLN3	H1-horizontal cell
HSPA12A	0	2.19927	0.973	0.527	0	9	HSPA12A	H1-horizontal cell
TUBB2A	0	2.17464	1	0.807	0	9	TUBB2A	H1-horizontal cell
CXXC5	0	2.16552	1	0.814	0	9	CXXC5	H1-horizontal cell
TMEFF2	0	2.11547	0.939	0.455	0	9	TMEFF2	H1-horizontal cell
THSD7A1	0	2.05313	0.997	0.542	0	9	THSD7A	H1-horizontal cell
ZEB21	0	2.03143	0.992	0.689	0	9	ZEB2	H1-horizontal cell
TUBB2B1	0	2.02286	1	0.818	0	9	TUBB2B	H1-horizontal cell
ID41	0	1.98427	0.949	0.691	0	9	ID4	H1-horizontal cell
PAX61	0	1.98349	0.996	0.681	0	9	PAX6	H1-horizontal cell
CD24	0	1.97394	0.978	0.502	0	9	CD24	H1-horizontal cell
PLXNA2	0	1.94322	0.987	0.452	0	9	PLXNA2	H1-horizontal cell
TPM3	0	1.90998	1	0.7	0	9	TPM3	H1-horizontal cell
SNCG	0	1.85914	0.976	0.541	0	9	SNCG	H1-horizontal cell
MARCKSL11	0	1.84577	0.999	0.877	0	9	MARCKSL1	H1-horizontal cell
SOSTDC1	0	1.8448	0.864	0.381	0	9	SOSTDC1	H1-horizontal cell
NDRG4	0	1.83902	0.988	0.562	0	9	NDRG4	H1-horizontal cell
PAK5	0	1.80988	0.991	0.6	0	9	PAK5	H1-horizontal cell
PCSK1N	0	1.79778	0.998	0.814	0	9	PCSK1N	H1-horizontal cell
CELF4	0	1.79339	0.99	0.64	0	9	CELF4	H1-horizontal cell
SHANK2	0	1.79026	0.992	0.541	0	9	SHANK2	H1-horizontal cell
NSG2	0	1.78475	0.975	0.528	0	9	NSG2	H1-horizontal cell
MAPT1	0	1.78236	0.998	0.624	0	9	MAPT	H1-horizontal cell
ELAVL3	0	1.7778	0.979	0.576	0	9	ELAVL3	H1-horizontal cell
ONECUT3	0	1.76579	0.973	0.509	0	9	ONECUT3	H1-horizontal cell
PPP1R1A	0	1.72718	0.962	0.416	0	9	PPP1R1A	H1-horizontal cell
SEMA5A	0	1.72521	0.94	0.511	0	9	SEMA5A	H1-horizontal cell
SMPD3	0	1.72477	0.955	0.517	0	9	SMPD3	H1-horizontal cell
SOX42	0	1.71552	1	0.936	0	9	SOX4	H1-horizontal cell
TENM2	0	1.68684	0.969	0.551	0	9	TENM2	H1-horizontal cell
EEF1A21	0	1.6759	0.998	0.7	0	9	EEF1A2	H1-horizontal cell
SHD	0	1.66719	0.966	0.587	0	9	SHD	H1-horizontal cell
FZD1	0	1.64978	0.981	0.495	0	9	FZD1	H1-horizontal cell
CPNE4	0	1.64313	0.898	0.379	0	9	CPNE4	H1-horizontal cell
CACNG3	0	1.61203	0.948	0.433	0	9	CACNG3	H1-horizontal cell
TMEM132A	0	1.61155	0.995	0.653	0	9	TMEM132A	H1-horizontal cell
ESRRG	0	1.60805	0.994	0.62	0	9	ESRRG	H1-horizontal cell
LY6H	0	1.59094	0.978	0.395	0	9	LY6H	H1-horizontal cell
RBFOX2	0	1.58468	0.982	0.558	0	9	RBFOX2	H1-horizontal cell
SOCS2	0	1.58433	0.971	0.557	0	9	SOCS2	H1-horizontal cell
NSG1	0	1.56976	0.969	0.522	0	9	NSG1	H1-horizontal cell
CACNG8	0	1.56746	0.981	0.41	0	9	CACNG8	H1-horizontal cell
ERC1	0	1.558	0.98	0.609	0	9	ERC1	H1-horizontal cell
ATP1B1	0	1.55641	0.998	0.679	0	9	ATP1B1	H1-horizontal cell
LNP1	0	1.5444	0.972	0.565	0	9	LNP1	H1-horizontal cell
B3GAT2	0	1.54215	0.977	0.646	0	9	B3GAT2	H1-horizontal cell
MAB21L2	0	1.54016	0.948	0.515	0	9	MAB21L2	H1-horizontal cell
LSAMP	0	1.51824	0.969	0.56	0	9	LSAMP	H1-horizontal cell
C4orf48	0	1.51725	0.989	0.724	0	9	C4orf48	H1-horizontal cell
TTC9B	0	1.515	0.992	0.464	0	9	TTC9B	H1-horizontal cell
PCDH91	0	1.49894	0.964	0.654	0	9	PCDH9	H1-horizontal cell
ASMTL	0	1.49508	0.981	0.589	0	9	ASMTL	H1-horizontal cell
LINGO1	0	1.4938	0.974	0.66	0	9	LINGO1	H1-horizontal cell
FAM135A	0	1.48895	0.935	0.504	0	9	FAM135A	H1-horizontal cell
JPT1	0	1.48701	0.987	0.807	0	9	JPT1	H1-horizontal cell
FEZ11	0	1.48264	0.988	0.687	0	9	FEZ1	H1-horizontal cell
GRIA3	0	1.48135	0.938	0.39	0	9	GRIA3	H1-horizontal cell
CDC42EP3	0	1.47291	0.992	0.713	0	9	CDC42EP3	H1-horizontal cell
TLE41	0	1.471	0.999	0.792	0	9	TLE4	H1-horizontal cell
SCRT2	0	1.46556	0.952	0.383	0	9	SCRT2	H1-horizontal cell
DCX	0	1.44344	0.93	0.408	0	9	DCX	H1-horizontal cell
STMN42	0	1.42572	0.938	0.655	0	9	STMN4	H1-horizontal cell
EFNA5	0	1.42161	0.983	0.611	0	9	EFNA5	H1-horizontal cell
FAM107B	0	1.41232	0.966	0.639	0	9	FAM107B	H1-horizontal cell
SESTD1	0	1.40535	0.962	0.594	0	9	SESTD1	H1-horizontal cell
SEMA6A	0	1.39369	0.905	0.417	0	9	SEMA6A	H1-horizontal cell
PDE4B	0	1.38116	0.954	0.559	0	9	PDE4B	H1-horizontal cell
PKIA1	0	1.36865	0.964	0.608	0	9	PKIA	H1-horizontal cell
PTPRO	0	1.36855	0.958	0.496	0	9	PTPRO	H1-horizontal cell
NTRK2	0	1.36259	0.93	0.558	0	9	NTRK2	H1-horizontal cell
JAKMIP2	0	1.35941	0.954	0.403	0	9	JAKMIP2	H1-horizontal cell
TENT5A	0	1.35202	0.925	0.533	0	9	TENT5A	H1-horizontal cell
CRMP11	0	1.34115	0.991	0.727	0	9	CRMP1	H1-horizontal cell
CALB1	0	1.32926	0.896	0.517	0	9	CALB1	H1-horizontal cell
MYT1L	0	1.3278	0.935	0.487	0	9	MYT1L	H1-horizontal cell
ARHGAP26	0	1.31325	0.969	0.6	0	9	ARHGAP26	H1-horizontal cell
GNAZ	0	1.29516	0.981	0.598	0	9	GNAZ	H1-horizontal cell
BEX31	0	1.28771	0.988	0.778	0	9	BEX3	H1-horizontal cell
LHFPL6	0	1.28708	0.965	0.529	0	9	LHFPL6	H1-horizontal cell
GAD2	0	1.27525	0.904	0.615	0	9	GAD2	H1-horizontal cell
CTTNBP2	0	1.26948	0.976	0.633	0	9	CTTNBP2	H1-horizontal cell
AL391650.1	0	1.2509	0.983	0.692	0	9	AL391650.1	H1-horizontal cell
SOBP	0	1.23885	0.937	0.605	0	9	SOBP	H1-horizontal cell
GNAI1	0	1.23877	0.935	0.543	0	9	GNAI1	H1-horizontal cell
NAALAD2	0	1.23178	0.938	0.356	0	9	NAALAD2	H1-horizontal cell
DPF1	0	1.22074	0.935	0.591	0	9	DPF1	H1-horizontal cell
FNBP1L	0	1.21873	0.965	0.62	0	9	FNBP1L	H1-horizontal cell
DRD2	0	1.20978	0.955	0.393	0	9	DRD2	H1-horizontal cell
GNAS1	0	1.20265	1	0.92	0	9	GNAS	H1-horizontal cell
CCDC88A1	0	1.20082	0.996	0.813	0	9	CCDC88A	H1-horizontal cell
PVALB	0	1.19769	0.947	0.347	0	9	PVALB	H1-horizontal cell
GRIA21	0	1.1973	0.942	0.574	0	9	GRIA2	H1-horizontal cell
TANC1	0	1.19066	0.944	0.567	0	9	TANC1	H1-horizontal cell
TUBA1A1	0	1.18506	0.997	0.893	0	9	TUBA1A	H1-horizontal cell
NRIP3	0	1.18252	0.945	0.497	0	9	NRIP3	H1-horizontal cell
RAB11FIP4	0	1.16773	0.962	0.479	0	9	RAB11FIP4	H1-horizontal cell
CEP170	0	1.16485	0.974	0.659	0	9	CEP170	H1-horizontal cell
PTN1	0	1.1618	0.976	0.715	0	9	PTN	H1-horizontal cell
VSTM2L	0	1.15772	0.893	0.44	0	9	VSTM2L	H1-horizontal cell
NAV1	0	1.15626	0.921	0.579	0	9	NAV1	H1-horizontal cell
TUBB4A	0	1.1562	0.943	0.506	0	9	TUBB4A	H1-horizontal cell
CACNA1A	0	1.15276	0.928	0.462	0	9	CACNA1A	H1-horizontal cell
RETREG1	0	1.14555	0.972	0.632	0	9	RETREG1	H1-horizontal cell
SLC22A17	0	1.13368	0.95	0.578	0	9	SLC22A17	H1-horizontal cell
NRXN2	0	1.12689	0.961	0.598	0	9	NRXN2	H1-horizontal cell
CAMK2N12	0	1.1249	0.968	0.654	0	9	CAMK2N1	H1-horizontal cell
GPR85	0	1.12052	0.935	0.455	0	9	GPR85	H1-horizontal cell
ACSL3	0	1.1109	0.996	0.754	0	9	ACSL3	H1-horizontal cell
SLC29A4	0	1.10615	0.928	0.503	0	9	SLC29A4	H1-horizontal cell
SYNPR	0	1.1032	0.831	0.479	0	9	SYNPR	H1-horizontal cell
HS6ST1	0	1.09536	0.935	0.563	0	9	HS6ST1	H1-horizontal cell
CALY	0	1.09158	0.975	0.573	0	9	CALY	H1-horizontal cell
MDK1	0	1.08747	0.972	0.651	0	9	MDK	H1-horizontal cell
KCNJ3	0	1.085	0.863	0.197	0	9	KCNJ3	H1-horizontal cell
DOCK10	0	1.08407	0.938	0.375	0	9	DOCK10	H1-horizontal cell
CABP1	0	1.07319	0.904	0.42	0	9	CABP1	H1-horizontal cell
NT5C3B	0	1.06839	0.976	0.699	0	9	NT5C3B	H1-horizontal cell
KIF5C2	0	1.06817	0.988	0.756	0	9	KIF5C	H1-horizontal cell
DNER	0	1.06382	0.945	0.553	0	9	DNER	H1-horizontal cell
PRKCB1	0	1.06132	0.936	0.571	0	9	PRKCB	H1-horizontal cell
SPOCK3	0	1.05311	0.814	0.444	0	9	SPOCK3	H1-horizontal cell
ZMIZ1	0	1.04906	0.968	0.629	0	9	ZMIZ1	H1-horizontal cell
FAT1	0	1.04349	0.871	0.513	0	9	FAT1	H1-horizontal cell
ADCY2	0	1.04083	0.935	0.499	0	9	ADCY2	H1-horizontal cell
CDK14	0	1.0359	0.946	0.614	0	9	CDK14	H1-horizontal cell
VGF	0	1.02609	0.815	0.587	0	9	VGF	H1-horizontal cell
NREP	0	1.02404	0.992	0.798	0	9	NREP	H1-horizontal cell
HRC	0	1.02102	0.818	0.346	0	9	HRC	H1-horizontal cell
DPYSL2	0	1.01274	0.997	0.724	0	9	DPYSL2	H1-horizontal cell
ATOX1	0	1.01137	0.972	0.665	0	9	ATOX1	H1-horizontal cell
TFAP2A	0	1.00749	0.842	0.427	0	9	TFAP2A	H1-horizontal cell
IGLON5	0	1.00515	0.934	0.513	0	9	IGLON5	H1-horizontal cell
NCAM1	0	1.00233	0.999	0.813	0	9	NCAM1	H1-horizontal cell
BEX5	0	0.986806	0.965	0.52	0	9	BEX5	H1-horizontal cell
PPP1R14B	0	0.984597	0.978	0.703	0	9	PPP1R14B	H1-horizontal cell
MGARP1	0	0.981987	0.969	0.604	0	9	MGARP	H1-horizontal cell
SH3BP5	0	0.979154	0.935	0.58	0	9	SH3BP5	H1-horizontal cell
DIXDC1	0	0.97543	0.937	0.53	0	9	DIXDC1	H1-horizontal cell
UNC13A	0	0.972349	0.913	0.557	0	9	UNC13A	H1-horizontal cell
WASF1	0	0.968321	0.915	0.514	0	9	WASF1	H1-horizontal cell
ADD2	0	0.958977	0.945	0.511	0	9	ADD2	H1-horizontal cell
SYBU	0	0.956342	0.952	0.492	0	9	SYBU	H1-horizontal cell
RAB3A	0	0.953607	0.986	0.718	0	9	RAB3A	H1-horizontal cell
FYN1	0	0.953199	0.971	0.72	0	9	FYN	H1-horizontal cell
CLTB	0	0.949163	0.975	0.696	0	9	CLTB	H1-horizontal cell
VSTM2B	0	0.949094	0.943	0.467	0	9	VSTM2B	H1-horizontal cell
C11orf87	0	0.94561	0.925	0.49	0	9	C11orf87	H1-horizontal cell
ABLIM1	0	0.940969	0.911	0.57	0	9	ABLIM1	H1-horizontal cell
SV2A	0	0.9364	0.956	0.626	0	9	SV2A	H1-horizontal cell
ZDHHC14	0	0.929827	0.939	0.481	0	9	ZDHHC14	H1-horizontal cell
CACNA1C	0	0.928962	0.875	0.508	0	9	CACNA1C	H1-horizontal cell
DOCK4	0	0.92254	0.915	0.544	0	9	DOCK4	H1-horizontal cell
THY1	0	0.916661	0.872	0.441	0	9	THY1	H1-horizontal cell
RYR3	0	0.914005	0.886	0.457	0	9	RYR3	H1-horizontal cell
SH3GL3	0	0.908665	0.842	0.523	0	9	SH3GL3	H1-horizontal cell
FRRS1L	0	0.908654	0.868	0.496	0	9	FRRS1L	H1-horizontal cell
RAB6B	0	0.908434	0.885	0.493	0	9	RAB6B	H1-horizontal cell
TUBB	0	0.906453	0.973	0.663	0	9	TUBB	H1-horizontal cell
CTXN1	0	0.902028	0.921	0.555	0	9	CTXN1	H1-horizontal cell
APC1	0	0.900282	0.98	0.746	0	9	APC	H1-horizontal cell
CAMK2N2	0	0.894717	0.869	0.506	0	9	CAMK2N2	H1-horizontal cell
SRSF91	0	0.894345	0.991	0.756	0	9	SRSF9	H1-horizontal cell
ENHO	0	0.89018	0.843	0.542	0	9	ENHO	H1-horizontal cell
PTPRG	0	0.88472	0.928	0.584	0	9	PTPRG	H1-horizontal cell
TSPAN13	0	0.883925	0.949	0.631	0	9	TSPAN13	H1-horizontal cell
FAM84B	0	0.880545	0.963	0.571	0	9	FAM84B	H1-horizontal cell
SLC1A6	0	0.879784	0.852	0.469	0	9	SLC1A6	H1-horizontal cell
PLPPR3	0	0.869301	0.903	0.518	0	9	PLPPR3	H1-horizontal cell
GNG2	0	0.869089	0.855	0.523	0	9	GNG2	H1-horizontal cell
FAM131C	0	0.855886	0.926	0.427	0	9	FAM131C	H1-horizontal cell
SEMA6D	0	0.855541	0.9	0.504	0	9	SEMA6D	H1-horizontal cell
SEZ6L	0	0.853287	0.867	0.377	0	9	SEZ6L	H1-horizontal cell
GNG3	0	0.851903	0.883	0.492	0	9	GNG3	H1-horizontal cell
C12orf75	0	0.848977	0.868	0.506	0	9	C12orf75	H1-horizontal cell
CHRNA4	0	0.847523	0.915	0.407	0	9	CHRNA4	H1-horizontal cell
FOXN32	0	0.847387	0.937	0.589	0	9	FOXN3	H1-horizontal cell
AC016044.1	0	0.843325	0.834	0.282	0	9	AC016044.1	H1-horizontal cell
COL9A1	0	0.839258	0.899	0.461	0	9	COL9A1	H1-horizontal cell
SRCIN1	0	0.836665	0.925	0.525	0	9	SRCIN1	H1-horizontal cell
ANKS1B	0	0.836532	0.936	0.562	0	9	ANKS1B	H1-horizontal cell
MAGED1	0	0.813007	0.964	0.587	0	9	MAGED1	H1-horizontal cell
AFF3	0	0.812291	0.848	0.431	0	9	AFF3	H1-horizontal cell
SLC32A1	0	0.812144	0.835	0.364	0	9	SLC32A1	H1-horizontal cell
TIAM1	0	0.811712	0.898	0.533	0	9	TIAM1	H1-horizontal cell
PIP4P2	0	0.809643	0.859	0.54	0	9	PIP4P2	H1-horizontal cell
NOVA11	0	0.80905	0.964	0.689	0	9	NOVA1	H1-horizontal cell
CNIH2	0	0.808125	0.849	0.514	0	9	CNIH2	H1-horizontal cell
GNAO1	0	0.803663	0.947	0.585	0	9	GNAO1	H1-horizontal cell
FGF9	0	0.802787	0.925	0.593	0	9	FGF9	H1-horizontal cell
BEX11	1.40313e-305	0.847733	0.999	0.848	2.80626e-302	9	BEX1	H1-horizontal cell
PLCXD2	2.27031e-301	1.35925	0.848	0.588	4.54063e-298	9	PLCXD2	H1-horizontal cell
MT-CO11	1.90938e-291	1.16998	0.995	0.949	3.81876e-288	9	MT-CO1	H1-horizontal cell
ZHX1	5.31432e-291	1.04363	0.938	0.696	1.06286e-287	9	ZHX1	H1-horizontal cell
PHYHIPL1	4.02e-288	0.85994	0.973	0.721	8.04e-285	9	PHYHIPL	H1-horizontal cell
MLLT11	6.55271e-288	0.82973	0.982	0.775	1.31054e-284	9	MLLT11	H1-horizontal cell
TMSB4X1	3.00046e-271	0.830126	0.998	0.838	6.00092e-268	9	TMSB4X	H1-horizontal cell
RUNX1T1	1.08338e-266	0.820761	0.834	0.527	2.16676e-263	9	RUNX1T1	H1-horizontal cell
BNIP3	5.61423e-262	0.944563	0.989	0.777	1.12285e-258	9	BNIP3	H1-horizontal cell
ROBO2	1.938e-258	0.883151	0.846	0.622	3.876e-255	9	ROBO2	H1-horizontal cell
SLC2A11	8.04965e-254	0.933027	0.95	0.638	1.60993e-250	9	SLC2A11	H1-horizontal cell
MALT1	2.7108e-245	0.851865	0.918	0.671	5.42161e-242	9	MALT1	H1-horizontal cell
FILIP1L	1.39317e-211	1.63765	0.817	0.594	2.78633e-208	9	FILIP1L	H1-horizontal cell
PCP41	9.04336e-205	1.7315	0.879	0.688	1.80867e-201	9	PCP4	H1-horizontal cell
PAX62	0	2.57244	0.953	0.683	0	10	PAX6	Amacrine cell
STMN21	0	2.41676	0.84	0.546	0	10	STMN2	Amacrine cell
GRIA41	0	2.21901	0.886	0.505	0	10	GRIA4	Amacrine cell
ELAVL31	0	2.02695	0.837	0.581	0	10	ELAVL3	Amacrine cell
BASP11	0	2.02685	0.894	0.76	0	10	BASP1	Amacrine cell
NRXN1	0	1.8233	0.841	0.519	0	10	NRXN1	Amacrine cell
EFNA51	0	1.24708	0.893	0.615	0	10	EFNA5	Amacrine cell
PCP4L1	0	1.13101	0.815	0.369	0	10	PCP4L1	Amacrine cell
SLC32A11	0	1.09168	0.807	0.366	0	10	SLC32A1	Amacrine cell
NSG21	2.83151e-306	1.93064	0.816	0.534	5.66302e-303	10	NSG2	Amacrine cell
CELF41	8.23664e-275	2.00523	0.846	0.645	1.64733e-271	10	CELF4	Amacrine cell
SPOCK11	2.77634e-270	1.41108	0.837	0.558	5.55269e-267	10	SPOCK1	Amacrine cell
PKIA2	2.21106e-268	1.63871	0.847	0.612	4.42212e-265	10	PKIA	Amacrine cell
GRIA22	1.48911e-267	1.67581	0.821	0.578	2.97821e-264	10	GRIA2	Amacrine cell
RBFOX21	1.47892e-260	1.78986	0.801	0.564	2.95784e-257	10	RBFOX2	Amacrine cell
ATP1B11	2.20394e-254	1.67703	0.891	0.683	4.40789e-251	10	ATP1B1	Amacrine cell
JPH4	2.81823e-246	1.21275	0.801	0.543	5.63645e-243	10	JPH4	Amacrine cell
DNER1	1.50288e-244	1.23234	0.836	0.557	3.00576e-241	10	DNER	Amacrine cell
ZNF385D	2.41741e-243	1.72747	0.809	0.532	4.83481e-240	10	ZNF385D	Amacrine cell
RTN11	1.75344e-235	1.26571	0.839	0.574	3.50688e-232	10	RTN1	Amacrine cell
LINC006321	9.06761e-220	1.29098	0.833	0.589	1.81352e-216	10	LINC00632	Amacrine cell
CCDC88A2	1.69626e-216	1.1831	0.944	0.815	3.39252e-213	10	CCDC88A	Amacrine cell
KIF5C3	9.19516e-215	1.35623	0.885	0.76	1.83903e-211	10	KIF5C	Amacrine cell
NDRG41	1.26302e-214	1.03281	0.812	0.568	2.52603e-211	10	NDRG4	Amacrine cell
ARL4C1	8.98267e-205	1.2612	0.855	0.61	1.79653e-201	10	ARL4C	Amacrine cell
SOX43	3.64851e-199	1.1382	0.96	0.937	7.29701e-196	10	SOX4	Amacrine cell
TUBB2A1	4.84421e-195	1.63351	0.877	0.812	9.68843e-192	10	TUBB2A	Amacrine cell
PHACTR1	3.05227e-181	0.866449	0.828	0.626	6.10453e-178	10	PHACTR1	Amacrine cell
MGARP2	5.62267e-170	0.911063	0.851	0.609	1.12453e-166	10	MGARP	Amacrine cell
MIAT	7.3948e-164	1.20251	0.825	0.637	1.47896e-160	10	MIAT	Amacrine cell
MAPT2	4.28761e-160	1.10925	0.81	0.631	8.57522e-157	10	MAPT	Amacrine cell
SLC22A171	3.54194e-153	0.929372	0.81	0.584	7.08389e-150	10	SLC22A17	Amacrine cell
BEX32	6.3837e-140	1.04216	0.886	0.781	1.27674e-136	10	BEX3	Amacrine cell
CMIP	1.57396e-139	0.852141	0.801	0.633	3.14791e-136	10	CMIP	Amacrine cell
RAB3A1	4.02215e-137	1.00627	0.866	0.722	8.0443e-134	10	RAB3A	Amacrine cell
DPYSL21	1.30894e-135	1.29489	0.802	0.731	2.61788e-132	10	DPYSL2	Amacrine cell
MARCKSL12	2.42131e-131	1.02322	0.869	0.881	4.84261e-128	10	MARCKSL1	Amacrine cell
PCSK1N1	7.46651e-129	1.09289	0.827	0.82	1.4933e-125	10	PCSK1N	Amacrine cell
APP1	4.45932e-126	1.12567	0.824	0.775	8.91864e-123	10	APP	Amacrine cell
VEGFA	5.9926e-121	1.0392	0.833	0.68	1.19852e-117	10	VEGFA	Amacrine cell
PCLO	4.97491e-119	1.04699	0.816	0.727	9.94982e-116	10	PCLO	Amacrine cell
TUBB2B2	4.35205e-116	0.84493	0.925	0.821	8.70409e-113	10	TUBB2B	Amacrine cell
BEX12	1.68582e-112	0.848248	0.916	0.851	3.37165e-109	10	BEX1	Amacrine cell
CRMP12	7.61045e-110	0.897381	0.848	0.732	1.52209e-106	10	CRMP1	Amacrine cell
SPINT2	3.90975e-108	0.851583	0.822	0.702	7.81949e-105	10	SPINT2	Amacrine cell
JPT11	6.09208e-104	0.998379	0.806	0.813	1.21842e-100	10	JPT1	Amacrine cell
NREP1	7.15527e-96	1.01256	0.85	0.803	1.43105e-92	10	NREP	Amacrine cell
PGK1	4.37968e-93	0.850301	0.887	0.904	8.75936e-90	10	PGK1	Amacrine cell
BNIP31	4.2604e-84	0.839229	0.85	0.782	8.52079e-81	10	BNIP3	Amacrine cell
TMSB103	6.69685e-76	0.802619	0.915	0.888	1.33937e-72	10	TMSB10	Amacrine cell
LMO41	7.12072e-23	0.998398	0.83	0.836	1.42414e-19	10	LMO4	Amacrine cell
VIM1	0	2.67921	0.986	0.856	0	11	VIM	Müller cell
CRABP11	0	2.45338	0.908	0.698	0	11	CRABP1	Müller cell
CRYAB1	0	2.453	0.903	0.603	0	11	CRYAB	Müller cell
METRN1	0	2.27564	0.958	0.709	0	11	METRN	Müller cell
FTH11	0	1.95775	0.991	0.957	0	11	FTH1	Müller cell
FXYD11	0	1.83648	0.923	0.611	0	11	FXYD1	Müller cell
GAPDH1	0	1.50842	0.995	0.956	0	11	GAPDH	Müller cell
C1orf611	9.59644e-294	2.28837	0.909	0.725	1.91929e-290	11	C1orf61	Müller cell
GPX31	2.07621e-289	2.13872	0.901	0.613	4.15241e-286	11	GPX3	Müller cell
FXYD31	5.12903e-285	1.10608	0.882	0.607	1.02581e-281	11	FXYD3	Müller cell
IFITM31	1.86906e-282	1.79245	0.869	0.604	3.73813e-279	11	IFITM3	Müller cell
RLBP11	3.72153e-282	2.05553	0.892	0.606	7.44306e-279	11	RLBP1	Müller cell
FTL	5.10333e-276	1.40431	0.979	0.963	1.02067e-272	11	FTL	Müller cell
TPT11	1.55632e-272	1.49763	0.942	0.92	3.11264e-269	11	TPT1	Müller cell
APOE1	1.24759e-266	2.1463	0.911	0.656	2.49518e-263	11	APOE	Müller cell
ACTG11	2.30056e-266	1.35096	0.995	0.967	4.60111e-263	11	ACTG1	Müller cell
PTGDS1	4.54865e-251	2.16479	0.859	0.612	9.09729e-248	11	PTGDS	Müller cell
QDPR1	2.63236e-248	1.86925	0.927	0.672	5.26472e-245	11	QDPR	Müller cell
ENO11	9.82495e-248	1.61207	0.977	0.919	1.96499e-244	11	ENO1	Müller cell
TSC22D41	3.09331e-243	1.01997	0.867	0.548	6.18662e-240	11	TSC22D4	Müller cell
GNAS2	2.62048e-238	1.26567	0.963	0.921	5.24096e-235	11	GNAS	Müller cell
RBP11	3.32767e-214	1.7445	0.918	0.762	6.65533e-211	11	RBP1	Müller cell
RPL371	5.60427e-213	1.54566	0.961	0.927	1.12085e-209	11	RPL37	Müller cell
SFRP21	3.98892e-204	1.36765	0.914	0.788	7.97784e-201	11	SFRP2	Müller cell
DAPL11	6.77845e-199	1.73836	0.892	0.765	1.35569e-195	11	DAPL1	Müller cell
GNG51	3.23695e-195	1.65019	0.88	0.637	6.4739e-192	11	GNG5	Müller cell
IGFBP21	9.46936e-194	1.77138	0.846	0.658	1.89387e-190	11	IGFBP2	Müller cell
DBI1	3.60713e-193	1.721	0.937	0.738	7.21426e-190	11	DBI	Müller cell
TUBA1A2	9.74606e-189	1.80481	0.978	0.895	1.94921e-185	11	TUBA1A	Müller cell
TMSB4X2	1.98522e-188	1.5927	0.931	0.841	3.97044e-185	11	TMSB4X	Müller cell
CLU1	9.01618e-185	1.47876	0.866	0.738	1.80324e-181	11	CLU	Müller cell
TTYH11	4.26954e-184	1.43688	0.929	0.697	8.53909e-181	11	TTYH1	Müller cell
TMSB104	6.72662e-180	1.36532	0.977	0.886	1.34532e-176	11	TMSB10	Müller cell
ACTB1	4.46486e-177	1.57936	0.98	0.94	8.92972e-174	11	ACTB	Müller cell
CFI1	3.23616e-169	0.802989	0.822	0.631	6.47232e-166	11	CFI	Müller cell
TUBB2B3	3.29608e-167	1.74909	0.977	0.82	6.59216e-164	11	TUBB2B	Müller cell
SERF21	1.16433e-164	1.43315	0.902	0.861	2.32865e-161	11	SERF2	Müller cell
TF1	2.73042e-162	1.15159	0.95	0.951	5.46084e-159	11	TF	Müller cell
RHOC1	4.30989e-162	1.60781	0.802	0.562	8.61978e-159	11	RHOC	Müller cell
MDK2	1.31891e-149	1.27429	0.827	0.656	2.63782e-146	11	MDK	Müller cell
RDH101	1.23734e-138	0.873903	0.899	0.65	2.47468e-135	11	RDH10	Müller cell
GATB1	1.12866e-131	0.920646	0.836	0.637	2.25733e-128	11	GATB	Müller cell
CNN31	3.27009e-126	1.46509	0.811	0.592	6.54017e-123	11	CNN3	Müller cell
CSRP22	3.50677e-113	1.41901	0.833	0.68	7.01354e-110	11	CSRP2	Müller cell
FHL11	1.0498e-112	0.961024	0.851	0.699	2.09959e-109	11	FHL1	Müller cell
GNAI21	5.74741e-107	1.30178	0.863	0.669	1.14948e-103	11	GNAI2	Müller cell
PTN2	5.03661e-105	1.39784	0.804	0.721	1.00732e-101	11	PTN	Müller cell
TNFRSF12A1	6.52758e-97	0.842668	0.813	0.623	1.30552e-93	11	TNFRSF12A	Müller cell
FABP51	2.36365e-94	1.4517	0.833	0.66	4.72729e-91	11	FABP5	Müller cell
ANXA51	8.76131e-89	1.42847	0.812	0.704	1.75226e-85	11	ANXA5	Müller cell
EEF1D1	3.21828e-82	1.43307	0.802	0.777	6.43657e-79	11	EEF1D	Müller cell
FEZ12	1.52983e-76	1.11118	0.802	0.694	3.05965e-73	11	FEZ1	Müller cell
MT2A	2.30956e-67	1.00966	0.85	0.613	4.61912e-64	11	MT2A	Müller cell
SH3BGRL3	2.33924e-65	0.895832	0.877	0.633	4.67848e-62	11	SH3BGRL3	Müller cell
TSPO	1.40056e-59	0.876834	0.815	0.677	2.80113e-56	11	TSPO	Müller cell
ZFAS11	3.0626e-57	1.09074	0.8	0.87	6.1252e-54	11	ZFAS1	Müller cell
BEX13	5.8955e-46	1.10849	0.888	0.852	1.1791e-42	11	BEX1	Müller cell
RAX3	3.07823e-40	1.13791	0.803	0.724	6.15646e-37	11	RAX	Müller cell
TAGLN21	4.43789e-40	0.994209	0.836	0.669	8.87579e-37	11	TAGLN2	Müller cell
MARCKSL13	2.85925e-31	0.885022	0.912	0.88	5.71851e-28	11	MARCKSL1	Müller cell
BNIP32	2.88925e-29	0.984392	0.816	0.783	5.7785e-26	11	BNIP3	Müller cell
PHPT11	4.12093e-23	0.833252	0.854	0.811	8.24186e-20	11	PHPT1	Müller cell
PRDX6	2.87597e-17	1.09261	0.841	0.766	5.75195e-14	11	PRDX6	Müller cell
NEAT11	0	4.1371	0.99	0.729	0	12	NEAT1	Müller cell
FLNA	0	2.76755	0.843	0.638	0	12	FLNA	Müller cell
TF2	0	1.43556	0.994	0.95	0	12	TF	Müller cell
FGFR11	1.66298e-294	2.27618	0.833	0.583	3.32596e-291	12	FGFR1	Müller cell
COL2A11	6.50513e-292	3.0538	0.851	0.674	1.30103e-288	12	COL2A1	Müller cell
CDH23	5.37545e-273	2.19296	0.813	0.571	1.07509e-269	12	CDH23	Müller cell
NR4A11	1.70352e-264	2.82776	0.912	0.834	3.40705e-261	12	NR4A1	Müller cell
CYR611	8.92217e-223	1.82958	0.865	0.799	1.78443e-219	12	CYR61	Müller cell
NES1	2.69338e-177	1.73178	0.813	0.671	5.38675e-174	12	NES	Müller cell
MYO61	1.24391e-171	2.21573	0.866	0.707	2.48781e-168	12	MYO6	Müller cell
WEE1	5.96077e-151	1.91695	0.836	0.705	1.19215e-147	12	WEE1	Müller cell
ACTN41	9.00765e-136	1.87704	0.837	0.693	1.80153e-132	12	ACTN4	Müller cell
NCAM11	1.8847e-125	1.88118	0.858	0.818	3.7694e-122	12	NCAM1	Müller cell
HSPH1	1.82797e-110	2.10151	0.811	0.784	3.65595e-107	12	HSPH1	Müller cell
TTYH12	1.89216e-65	1.3036	0.802	0.701	3.78431e-62	12	TTYH1	Müller cell
PMEPA11	6.1981e-52	1.31134	0.827	0.756	1.23962e-48	12	PMEPA1	Müller cell
KCNQ1OT11	4.5837e-23	1.08645	0.827	0.856	9.1674e-20	12	KCNQ1OT1	Müller cell
SQSTM1	3.54675e-12	1.06687	0.771	0.86	7.0935e-09	12	SQSTM1	Müller cell
PCP2	0	3.36808	0.906	0.59	0	13	PCP2	ON-bipolar cell
ISL1	0	3.3611	0.993	0.569	0	13	ISL1	ON-bipolar cell
GRID2	0	2.76328	0.955	0.502	0	13	GRID2	ON-bipolar cell
NDNF	0	2.61199	0.972	0.419	0	13	NDNF	ON-bipolar cell
LMO42	0	2.59973	0.997	0.832	0	13	LMO4	ON-bipolar cell
TRNP1	0	2.47585	0.961	0.531	0	13	TRNP1	ON-bipolar cell
TMEM196	0	2.41397	0.877	0.476	0	13	TMEM196	ON-bipolar cell
PCDH7	0	2.31409	0.959	0.537	0	13	PCDH7	ON-bipolar cell
CCDC88A3	0	2.25044	0.997	0.815	0	13	CCDC88A	ON-bipolar cell
SOX11	0	2.22044	0.967	0.596	0	13	SOX11	ON-bipolar cell
DOK61	0	2.14708	0.98	0.605	0	13	DOK6	ON-bipolar cell
PCP42	0	2.11737	0.961	0.688	0	13	PCP4	ON-bipolar cell
COL19A1	0	2.11035	0.875	0.448	0	13	COL19A1	ON-bipolar cell
CAMK2N13	0	2.07765	0.98	0.656	0	13	CAMK2N1	ON-bipolar cell
PLXDC2	0	2.02376	0.968	0.7	0	13	PLXDC2	ON-bipolar cell
SNTG11	0	1.97694	0.961	0.507	0	13	SNTG1	ON-bipolar cell
GNAO11	0	1.88041	0.96	0.588	0	13	GNAO1	ON-bipolar cell
SEMA3E	0	1.87878	0.876	0.378	0	13	SEMA3E	ON-bipolar cell
ANK32	0	1.87091	0.999	0.818	0	13	ANK3	ON-bipolar cell
SERPINI1	0	1.85756	0.945	0.593	0	13	SERPINI1	ON-bipolar cell
ZNF804A1	0	1.77862	0.932	0.502	0	13	ZNF804A	ON-bipolar cell
SAMSN11	0	1.75566	0.946	0.587	0	13	SAMSN1	ON-bipolar cell
RUNX1T11	0	1.66972	0.939	0.527	0	13	RUNX1T1	ON-bipolar cell
NETO11	0	1.6613	0.937	0.58	0	13	NETO1	ON-bipolar cell
NFIB1	0	1.65979	0.958	0.679	0	13	NFIB	ON-bipolar cell
KHDRBS3	0	1.65443	0.931	0.623	0	13	KHDRBS3	ON-bipolar cell
SLC4A10	0	1.63929	0.908	0.58	0	13	SLC4A10	ON-bipolar cell
TMSB105	0	1.63415	0.999	0.886	0	13	TMSB10	ON-bipolar cell
VSTM2A1	0	1.5899	0.914	0.475	0	13	VSTM2A	ON-bipolar cell
VSX22	0	1.5837	0.93	0.656	0	13	VSX2	ON-bipolar cell
CAMK41	0	1.57985	0.92	0.587	0	13	CAMK4	ON-bipolar cell
HPCA2	0	1.56972	0.941	0.601	0	13	HPCA	ON-bipolar cell
DOK5	0	1.55992	0.865	0.484	0	13	DOK5	ON-bipolar cell
CCDC136	0	1.55845	0.899	0.546	0	13	CCDC136	ON-bipolar cell
PRKCA	0	1.53163	0.924	0.673	0	13	PRKCA	ON-bipolar cell
PRDM81	0	1.46053	0.95	0.632	0	13	PRDM8	ON-bipolar cell
FOXN33	0	1.44561	0.935	0.592	0	13	FOXN3	ON-bipolar cell
LHX4	0	1.43053	0.944	0.665	0	13	LHX4	ON-bipolar cell
LRRC7	0	1.22216	0.889	0.61	0	13	LRRC7	ON-bipolar cell
CHRM3	0	0.814618	0.857	0.549	0	13	CHRM3	ON-bipolar cell
FRMD31	8.37013e-307	1.5803	0.895	0.572	1.67403e-303	13	FRMD3	ON-bipolar cell
KCTD161	1.41297e-305	1.51677	0.886	0.532	2.82594e-302	13	KCTD16	ON-bipolar cell
FAM126A	2.92615e-302	1.49401	0.88	0.529	5.85231e-299	13	FAM126A	ON-bipolar cell
NTRK31	3.8796e-302	1.008	0.867	0.547	7.75921e-299	13	NTRK3	ON-bipolar cell
TMEM176B	8.71738e-302	1.81291	0.859	0.501	1.74348e-298	13	TMEM176B	ON-bipolar cell
PROX12	3.30161e-301	1.27939	0.95	0.711	6.60322e-298	13	PROX1	ON-bipolar cell
ZNF804B	7.46849e-298	1.10493	0.843	0.437	1.4937e-294	13	ZNF804B	ON-bipolar cell
NEUROD42	8.56409e-292	1.34803	0.953	0.617	1.71282e-288	13	NEUROD4	ON-bipolar cell
CADPS2	2.44683e-289	1.25755	0.982	0.747	4.89366e-286	13	CADPS	ON-bipolar cell
HHATL	4.30164e-288	0.940179	0.814	0.405	8.60328e-285	13	HHATL	ON-bipolar cell
PLPPR41	4.47345e-285	1.28547	0.867	0.555	8.94691e-282	13	PLPPR4	ON-bipolar cell
TMSB4X3	3.77539e-283	1.30785	0.998	0.84	7.55078e-280	13	TMSB4X	ON-bipolar cell
NEGR11	2.51157e-280	1.0712	0.907	0.593	5.02315e-277	13	NEGR1	ON-bipolar cell
PTPRD1	9.66937e-278	1.28592	0.914	0.635	1.93387e-274	13	PTPRD	ON-bipolar cell
GNG131	3.69807e-276	1.50054	0.866	0.522	7.39613e-273	13	GNG13	ON-bipolar cell
EEF1A22	1.20688e-272	1.29083	0.938	0.705	2.41377e-269	13	EEF1A2	ON-bipolar cell
PTPRG1	3.27624e-271	1.50972	0.87	0.589	6.55248e-268	13	PTPRG	ON-bipolar cell
KIF5A	3.3403e-268	0.943394	0.891	0.576	6.6806e-265	13	KIF5A	ON-bipolar cell
MARCKSL14	1.49737e-264	1.19334	0.998	0.878	2.99475e-261	13	MARCKSL1	ON-bipolar cell
GRM6	1.43063e-263	1.34316	0.837	0.463	2.86127e-260	13	GRM6	ON-bipolar cell
DCC	7.86526e-263	0.889882	0.823	0.457	1.57305e-259	13	DCC	ON-bipolar cell
PKIA3	6.66334e-262	1.10172	0.938	0.612	1.33267e-258	13	PKIA	ON-bipolar cell
OLFM3	7.50551e-256	1.09154	0.841	0.486	1.5011e-252	13	OLFM3	ON-bipolar cell
NRXN31	6.33912e-254	1.02419	0.904	0.571	1.26782e-250	13	NRXN3	ON-bipolar cell
LRRTM4	1.3954e-250	1.04935	0.804	0.329	2.7908e-247	13	LRRTM4	ON-bipolar cell
RIMS1	2.41191e-248	1.23165	0.818	0.5	4.82383e-245	13	RIMS1	ON-bipolar cell
MT-CO12	2.7341e-246	0.987761	1	0.95	5.46819e-243	13	MT-CO1	ON-bipolar cell
EPHA7	2.40832e-243	1.05641	0.821	0.512	4.81665e-240	13	EPHA7	ON-bipolar cell
APC2	2.17793e-240	1.15816	0.965	0.749	4.35585e-237	13	APC	ON-bipolar cell
KCNMA11	5.25976e-240	1.17633	0.915	0.681	1.05195e-236	13	KCNMA1	ON-bipolar cell
CD241	1.54069e-236	1.3845	0.844	0.51	3.08137e-233	13	CD24	ON-bipolar cell
PCDH8	2.16702e-234	1.35195	0.833	0.566	4.33404e-231	13	PCDH8	ON-bipolar cell
ST181	3.17408e-233	1.21676	0.837	0.505	6.34816e-230	13	ST18	ON-bipolar cell
KIF5C4	1.8289e-226	1.00084	0.949	0.759	3.6578e-223	13	KIF5C	ON-bipolar cell
TMEM2151	1.05424e-225	1.36403	0.833	0.502	2.10849e-222	13	TMEM215	ON-bipolar cell
NOVA12	1.11686e-223	0.970092	0.905	0.693	2.23372e-220	13	NOVA1	ON-bipolar cell
SYBU1	2.0093e-222	1.02234	0.841	0.499	4.01859e-219	13	SYBU	ON-bipolar cell
CRMP13	1.27577e-220	1.02503	0.958	0.73	2.55154e-217	13	CRMP1	ON-bipolar cell
IGSF212	1.00516e-212	0.996444	0.93	0.666	2.01032e-209	13	IGSF21	ON-bipolar cell
CRYBG31	8.69251e-211	1.17726	0.863	0.532	1.7385e-207	13	CRYBG3	ON-bipolar cell
GABRA12	2.21201e-202	0.933065	0.804	0.496	4.42403e-199	13	GABRA1	ON-bipolar cell
TCF42	2.47793e-196	0.956294	0.972	0.714	4.95586e-193	13	TCF4	ON-bipolar cell
CA10	4.40995e-194	1.04647	0.803	0.477	8.81989e-191	13	CA10	ON-bipolar cell
ARL4C2	1.84535e-189	1.09247	0.878	0.611	3.69069e-186	13	ARL4C	ON-bipolar cell
FYN2	4.58166e-189	0.807457	0.916	0.724	9.16332e-186	13	FYN	ON-bipolar cell
NREP2	9.10931e-183	0.885106	0.97	0.8	1.82186e-179	13	NREP	ON-bipolar cell
MAPT3	1.58212e-182	0.870159	0.924	0.63	3.16423e-179	13	MAPT	ON-bipolar cell
RGS162	8.92551e-182	1.01369	0.908	0.607	1.7851e-178	13	RGS16	ON-bipolar cell
CEP1701	7.26706e-181	0.919153	0.913	0.663	1.45341e-177	13	CEP170	ON-bipolar cell
MAP41	6.14259e-172	0.837841	0.969	0.778	1.22852e-168	13	MAP4	ON-bipolar cell
ZEB22	6.0027e-171	0.811672	0.894	0.695	1.20054e-167	13	ZEB2	ON-bipolar cell
ARID5B	2.9873e-168	1.17654	0.813	0.54	5.9746e-165	13	ARID5B	ON-bipolar cell
SYT41	4.2096e-159	1.10166	0.853	0.619	8.4192e-156	13	SYT4	ON-bipolar cell
VSX11	0	2.66818	0.89	0.584	0	14	VSX1	OFF-bipolar cell
GRIK11	0	2.32125	0.892	0.472	0	14	GRIK1	OFF-bipolar cell
CADPS3	0	2.30385	0.949	0.748	0	14	CADPS	OFF-bipolar cell
CRYBG32	3.60314e-287	2.27669	0.884	0.532	7.20628e-284	14	CRYBG3	OFF-bipolar cell
BCAT1	4.33582e-281	1.56403	0.825	0.548	8.67164e-278	14	BCAT1	OFF-bipolar cell
IGF11	3.16217e-265	1.97639	0.812	0.456	6.32434e-262	14	IGF1	OFF-bipolar cell
TMEM2152	1.05217e-252	2.05276	0.826	0.503	2.10434e-249	14	TMEM215	OFF-bipolar cell
FEZF2	1.16122e-243	2.06324	0.805	0.528	2.32244e-240	14	FEZF2	OFF-bipolar cell
GNG132	7.29747e-242	1.38326	0.823	0.524	1.45949e-238	14	GNG13	OFF-bipolar cell
SSTR21	2.2577e-217	1.89177	0.81	0.661	4.51541e-214	14	SSTR2	OFF-bipolar cell
THSD7A2	2.83892e-217	1.82173	0.829	0.551	5.67784e-214	14	THSD7A	OFF-bipolar cell
NEUROD43	1.32154e-206	1.76363	0.847	0.62	2.64308e-203	14	NEUROD4	OFF-bipolar cell
CABP21	2.59966e-204	1.40561	0.806	0.585	5.19933e-201	14	CABP2	OFF-bipolar cell
NRXN32	1.89754e-196	1.56448	0.82	0.573	3.79507e-193	14	NRXN3	OFF-bipolar cell
PCP43	1.6284e-186	2.35251	0.85	0.691	3.25679e-183	14	PCP4	OFF-bipolar cell
DST2	2.84402e-164	1.17845	0.945	0.866	5.68804e-161	14	DST	OFF-bipolar cell
IGSF213	6.74805e-155	1.27381	0.829	0.669	1.34961e-151	14	IGSF21	OFF-bipolar cell
ANK33	4.35727e-151	1.16553	0.905	0.82	8.71453e-148	14	ANK3	OFF-bipolar cell
PCDH92	1.01004e-145	1.62812	0.8	0.661	2.02008e-142	14	PCDH9	OFF-bipolar cell
EEF1A23	2.37762e-144	1.17082	0.852	0.707	4.75524e-141	14	EEF1A2	OFF-bipolar cell
MAP42	2.66505e-125	1.05468	0.862	0.78	5.33011e-122	14	MAP4	OFF-bipolar cell
CPLX31	5.19618e-125	1.31435	0.821	0.704	1.03924e-121	14	CPLX3	OFF-bipolar cell
SOX44	3.96232e-116	0.898905	0.954	0.937	7.92464e-113	14	SOX4	OFF-bipolar cell
APC3	1.81396e-97	1.02269	0.857	0.751	3.62791e-94	14	APC	OFF-bipolar cell
ANK2	3.56018e-93	0.907667	0.89	0.81	7.12036e-90	14	ANK2	OFF-bipolar cell
CABP52	6.71678e-90	0.893228	0.829	0.707	1.34336e-86	14	CABP5	OFF-bipolar cell
BTBD82	1.97494e-88	1.00376	0.864	0.774	3.94988e-85	14	BTBD8	OFF-bipolar cell
TPD521	2.67534e-83	0.884718	0.86	0.786	5.35067e-80	14	TPD52	OFF-bipolar cell
ISL11	0	3.16874	0.956	0.573	0	15	ISL1	ON-bipolar cell
TRNP11	0	2.98793	0.981	0.534	0	15	TRNP1	ON-bipolar cell
GNG133	0	2.84708	0.966	0.523	0	15	GNG13	ON-bipolar cell
TMEM2153	0	2.47202	0.974	0.502	0	15	TMEM215	ON-bipolar cell
PRDM82	0	2.39796	0.985	0.634	0	15	PRDM8	ON-bipolar cell
DOK62	0	2.30974	0.981	0.607	0	15	DOK6	ON-bipolar cell
GNAO12	0	2.29461	0.964	0.591	0	15	GNAO1	ON-bipolar cell
IGF12	0	2.06963	0.968	0.456	0	15	IGF1	ON-bipolar cell
KHDRBS31	8.11628e-304	2.15074	0.966	0.624	1.62326e-300	15	KHDRBS3	ON-bipolar cell
TMSB4X4	6.93434e-293	2.06284	0.998	0.841	1.38687e-289	15	TMSB4X	ON-bipolar cell
CXCL14	3.73292e-291	2.60218	0.916	0.5	7.46585e-288	15	CXCL14	ON-bipolar cell
AC087855.1	6.24838e-291	2.14126	0.932	0.537	1.24968e-287	15	AC087855.1	ON-bipolar cell
CCDC1361	1.84235e-288	2.36743	0.931	0.548	3.6847e-285	15	CCDC136	ON-bipolar cell
CPLX32	6.57532e-285	2.06137	0.977	0.703	1.31506e-281	15	CPLX3	ON-bipolar cell
TRPM1	1.30826e-277	1.79576	0.905	0.381	2.61652e-274	15	TRPM1	ON-bipolar cell
TMEM176B1	1.62345e-262	1.85988	0.918	0.503	3.24689e-259	15	TMEM176B	ON-bipolar cell
RD3L	1.90644e-262	1.91885	0.914	0.5	3.81289e-259	15	RD3L	ON-bipolar cell
VSX12	1.22888e-256	2.6245	0.918	0.585	2.45776e-253	15	VSX1	ON-bipolar cell
SLC4A101	9.33465e-254	1.62251	0.924	0.582	1.86693e-250	15	SLC4A10	ON-bipolar cell
ZBTB201	4.41317e-253	2.13059	0.969	0.728	8.82634e-250	15	ZBTB20	ON-bipolar cell
VSX23	2.0613e-251	1.68975	0.942	0.658	4.12259e-248	15	VSX2	ON-bipolar cell
IGSF214	3.59285e-251	1.59878	0.984	0.667	7.18571e-248	15	IGSF21	ON-bipolar cell
ZFHX41	1.86736e-250	1.60247	0.953	0.567	3.73472e-247	15	ZFHX4	ON-bipolar cell
CADPS4	8.617e-247	1.62167	0.994	0.749	1.7234e-243	15	CADPS	ON-bipolar cell
CAMK2N14	1.29213e-243	1.8032	0.976	0.659	2.58425e-240	15	CAMK2N1	ON-bipolar cell
KCNH5	9.13536e-241	1.64553	0.842	0.257	1.82707e-237	15	KCNH5	ON-bipolar cell
PCP4L11	1.73121e-239	1.69817	0.884	0.374	3.46242e-236	15	PCP4L1	ON-bipolar cell
GRM61	9.25378e-236	1.64082	0.895	0.465	1.85076e-232	15	GRM6	ON-bipolar cell
ANK34	9.63125e-231	1.47157	0.994	0.819	1.92625e-227	15	ANK3	ON-bipolar cell
CA101	2.85965e-219	1.60194	0.874	0.478	5.71931e-216	15	CA10	ON-bipolar cell
GABRA13	7.98639e-217	0.85782	0.895	0.497	1.59728e-213	15	GABRA1	ON-bipolar cell
SERPINI11	8.67927e-211	2.84519	0.861	0.597	1.73585e-207	15	SERPINI1	ON-bipolar cell
EDIL3	7.85542e-208	2.06799	0.856	0.625	1.57108e-204	15	EDIL3	ON-bipolar cell
MAP43	9.13381e-202	1.19907	0.994	0.779	1.82676e-198	15	MAP4	ON-bipolar cell
C14orf132	1.42166e-201	1.19096	0.9	0.61	2.84331e-198	15	C14orf132	ON-bipolar cell
APC4	6.27016e-201	1.35968	0.955	0.751	1.25403e-197	15	APC	ON-bipolar cell
PROX13	2.02683e-200	1.50884	0.924	0.713	4.05366e-197	15	PROX1	ON-bipolar cell
FRMD32	5.09945e-198	1.26757	0.897	0.575	1.01989e-194	15	FRMD3	ON-bipolar cell
NETO12	1.92249e-196	1.6254	0.866	0.584	3.84498e-193	15	NETO1	ON-bipolar cell
ITM2C2	7.79435e-196	1.32484	0.976	0.77	1.55887e-192	15	ITM2C	ON-bipolar cell
FOXN34	3.25251e-191	1.20481	0.937	0.595	6.50502e-188	15	FOXN3	ON-bipolar cell
SAMD5	3.77556e-190	1.74617	0.817	0.496	7.55111e-187	15	SAMD5	ON-bipolar cell
LRRTM41	5.86374e-190	1.08627	0.806	0.332	1.17275e-186	15	LRRTM4	ON-bipolar cell
NSG11	1.52917e-188	1.2102	0.931	0.53	3.05834e-185	15	NSG1	ON-bipolar cell
DGKI	1.83096e-185	1.1339	0.814	0.458	3.66193e-182	15	DGKI	ON-bipolar cell
SYBU2	8.70794e-185	1.06238	0.874	0.501	1.74159e-181	15	SYBU	ON-bipolar cell
ABLIM11	1.03312e-184	1.28281	0.895	0.576	2.06624e-181	15	ABLIM1	ON-bipolar cell
LIN7A1	1.40494e-183	1.3472	0.868	0.539	2.80988e-180	15	LIN7A	ON-bipolar cell
SNTG12	9.80517e-182	1.03515	0.853	0.512	1.96103e-178	15	SNTG1	ON-bipolar cell
DAB1	1.50448e-179	1.47526	0.811	0.455	3.00896e-176	15	DAB1	ON-bipolar cell
GRID21	7.56227e-179	1.14925	0.837	0.507	1.51245e-175	15	GRID2	ON-bipolar cell
CCDC88A4	7.13106e-178	1.36013	0.971	0.817	1.42621e-174	15	CCDC88A	ON-bipolar cell
TMEM176A	1.09032e-176	1.13756	0.824	0.508	2.18063e-173	15	TMEM176A	ON-bipolar cell
CALY1	1.72461e-172	0.961365	0.861	0.581	3.44921e-169	15	CALY	ON-bipolar cell
MDGA21	3.01057e-163	0.80973	0.8	0.441	6.02114e-160	15	MDGA2	ON-bipolar cell
RUNX1T12	1.25266e-157	1.04796	0.848	0.532	2.50532e-154	15	RUNX1T1	ON-bipolar cell
CABP11	2.32291e-155	0.934164	0.817	0.43	4.64581e-152	15	CABP1	ON-bipolar cell
PCP44	1.04913e-153	1.87231	0.861	0.692	2.09825e-150	15	PCP4	ON-bipolar cell
KCNMA12	1.02336e-152	1.09303	0.939	0.682	2.04672e-149	15	KCNMA1	ON-bipolar cell
SYNE11	4.79152e-151	1.59715	0.885	0.759	9.58303e-148	15	SYNE1	ON-bipolar cell
SLC5A3	4.47176e-150	1.25299	0.84	0.561	8.94351e-147	15	SLC5A3	ON-bipolar cell
GUCY1A11	6.95462e-149	1.29954	0.817	0.584	1.39092e-145	15	GUCY1A1	ON-bipolar cell
CAMK42	2.31382e-147	0.857925	0.88	0.59	4.62764e-144	15	CAMK4	ON-bipolar cell
NRXN33	7.85961e-142	0.839203	0.876	0.574	1.57192e-138	15	NRXN3	ON-bipolar cell
NEUROD44	3.65697e-137	1.11994	0.914	0.62	7.31395e-134	15	NEUROD4	ON-bipolar cell
FGF12	2.38e-133	1.23016	0.824	0.576	4.75999e-130	15	FGF12	ON-bipolar cell
GALNT7	7.63795e-133	0.906187	0.814	0.54	1.52759e-129	15	GALNT7	ON-bipolar cell
MRPS6	8.4038e-133	1.09828	0.877	0.696	1.68076e-129	15	MRPS6	ON-bipolar cell
PTPRG2	1.28222e-129	1.00044	0.817	0.592	2.56444e-126	15	PTPRG	ON-bipolar cell
AANAT1	1.89797e-125	0.958772	0.879	0.566	3.79593e-122	15	AANAT	ON-bipolar cell
MCC1	1.85567e-124	0.846047	0.942	0.704	3.71134e-121	15	MCC	ON-bipolar cell
EEF1A24	3.29711e-114	0.992885	0.866	0.707	6.59422e-111	15	EEF1A2	ON-bipolar cell
CRYBG33	1.24403e-113	0.812252	0.895	0.534	2.48807e-110	15	CRYBG3	ON-bipolar cell
RGS163	8.08414e-108	0.958573	0.866	0.61	1.61683e-104	15	RGS16	ON-bipolar cell
KIF5C5	1.72619e-93	0.851421	0.879	0.761	3.45237e-90	15	KIF5C	ON-bipolar cell
PEG10	4.57165e-86	0.876673	0.877	0.712	9.1433e-83	15	PEG10	ON-bipolar cell
LMO43	9.18489e-86	1.05682	0.905	0.835	1.83698e-82	15	LMO4	ON-bipolar cell
KIF21A2	2.4133e-85	0.810156	0.926	0.776	4.8266e-82	15	KIF21A	ON-bipolar cell
PRDM13	1.45194e-291	2.58725	0.966	0.495	2.90387e-288	16	PRDM13	Amacrine cell
NHLH2	4.08089e-275	2.40288	0.953	0.411	8.16178e-272	16	NHLH2	Amacrine cell
MGAT4C	2.22115e-266	2.39981	0.957	0.564	4.4423e-263	16	MGAT4C	Amacrine cell
NRXN11	1.03367e-246	2.63332	0.968	0.524	2.06734e-243	16	NRXN1	Amacrine cell
ZNF804A2	1.27182e-243	2.55181	0.963	0.506	2.54363e-240	16	ZNF804A	Amacrine cell
PAX63	1.09045e-235	2.22185	0.996	0.688	2.1809e-232	16	PAX6	Amacrine cell
TCF43	1.2449e-235	2.26744	0.972	0.717	2.4898e-232	16	TCF4	Amacrine cell
EBF1	1.45482e-227	1.39734	0.873	0.333	2.90964e-224	16	EBF1	Amacrine cell
SIX32	4.86451e-219	2.05386	0.987	0.755	9.72901e-216	16	SIX3	Amacrine cell
HS6ST3	2.31035e-215	1.13544	0.869	0.332	4.62069e-212	16	HS6ST3	Amacrine cell
GRIA42	2.59317e-211	1.75915	0.966	0.511	5.18633e-208	16	GRIA4	Amacrine cell
ELAVL32	1.31e-197	1.94333	0.935	0.585	2.62001e-194	16	ELAVL3	Amacrine cell
BASP12	4.05443e-197	1.76821	0.987	0.762	8.10887e-194	16	BASP1	Amacrine cell
EBF3	6.0549e-197	1.12966	0.843	0.413	1.21098e-193	16	EBF3	Amacrine cell
ZNF385D1	1.16207e-195	2.09003	0.933	0.536	2.32413e-192	16	ZNF385D	Amacrine cell
PKIA4	4.91138e-194	1.76805	0.961	0.615	9.82277e-191	16	PKIA	Amacrine cell
SLC32A12	4.16993e-190	1.39439	0.873	0.373	8.33986e-187	16	SLC32A1	Amacrine cell
CELF42	6.07092e-189	1.79891	0.951	0.648	1.21418e-185	16	CELF4	Amacrine cell
STMN22	9.72743e-189	2.0215	0.938	0.551	1.94549e-185	16	STMN2	Amacrine cell
NPR3	4.99739e-187	0.809574	0.832	0.323	9.99478e-184	16	NPR3	Amacrine cell
EPHA4	5.33971e-186	1.17193	0.869	0.447	1.06794e-182	16	EPHA4	Amacrine cell
RTN12	6.88992e-185	1.60423	0.948	0.578	1.37798e-181	16	RTN1	Amacrine cell
PROX14	9.58197e-182	1.52317	0.974	0.713	1.91639e-178	16	PROX1	Amacrine cell
EFNA52	6.44566e-180	1.27563	0.923	0.62	1.28913e-176	16	EFNA5	Amacrine cell
RBFOX22	3.01055e-178	1.56899	0.918	0.567	6.02111e-175	16	RBFOX2	Amacrine cell
LY6H1	1.0556e-173	1.43997	0.888	0.409	2.1112e-170	16	LY6H	Amacrine cell
NTRK21	6.71793e-167	1.3208	0.899	0.566	1.34359e-163	16	NTRK2	Amacrine cell
PSD3	1.55824e-166	1.6121	0.929	0.608	3.11648e-163	16	PSD3	Amacrine cell
PTPRZ1	1.78973e-166	1.5986	0.935	0.682	3.57946e-163	16	PTPRZ1	Amacrine cell
NRP1	1.83118e-166	1.50232	0.843	0.426	3.66237e-163	16	NRP1	Amacrine cell
NOVA13	1.90865e-164	1.6262	0.931	0.695	3.8173e-161	16	NOVA1	Amacrine cell
GRIK2	2.02585e-162	1.76747	0.843	0.473	4.0517e-159	16	GRIK2	Amacrine cell
MAB21L21	1.32385e-159	1.38364	0.88	0.525	2.64771e-156	16	MAB21L2	Amacrine cell
JAKMIP21	2.02295e-154	1.2473	0.897	0.416	4.0459e-151	16	JAKMIP2	Amacrine cell
MGARP3	8.3023e-153	1.45656	0.946	0.612	1.66046e-149	16	MGARP	Amacrine cell
RAB6B1	1.07442e-150	0.927621	0.877	0.501	2.14885e-147	16	RAB6B	Amacrine cell
NAV11	3.11991e-149	1.09674	0.88	0.587	6.23982e-146	16	NAV1	Amacrine cell
THSD7B	6.00028e-147	1.0436	0.815	0.53	1.20006e-143	16	THSD7B	Amacrine cell
MARCKSL15	1.05413e-146	1.3163	0.983	0.879	2.10826e-143	16	MARCKSL1	Amacrine cell
ADGRL3	1.51808e-146	1.24229	0.882	0.635	3.03615e-143	16	ADGRL3	Amacrine cell
SOX45	6.69924e-145	1.24664	0.996	0.937	1.33985e-141	16	SOX4	Amacrine cell
CPLX33	1.64004e-143	1.78388	0.944	0.704	3.28007e-140	16	CPLX3	Amacrine cell
CELF51	5.66525e-141	1.10626	0.882	0.578	1.13305e-137	16	CELF5	Amacrine cell
CEP1702	5.63809e-140	1.3597	0.953	0.666	1.12762e-136	16	CEP170	Amacrine cell
LSAMP1	2.02085e-139	1.50296	0.888	0.57	4.04169e-136	16	LSAMP	Amacrine cell
LUZP2	6.02815e-137	1.48283	0.83	0.519	1.20563e-133	16	LUZP2	Amacrine cell
TTC9B1	7.40852e-136	1.10096	0.854	0.477	1.4817e-132	16	TTC9B	Amacrine cell
CHD5	1.28132e-135	1.02364	0.865	0.584	2.56265e-132	16	CHD5	Amacrine cell
ASAP1	1.80928e-135	0.800759	0.871	0.534	3.61856e-132	16	ASAP1	Amacrine cell
TAGLN32	7.2578e-132	1.00569	0.903	0.555	1.45156e-128	16	TAGLN3	Amacrine cell
ATP1B12	1.2162e-131	1.26007	0.94	0.686	2.4324e-128	16	ATP1B1	Amacrine cell
HLA-B	2.04786e-131	1.20211	0.908	0.544	4.09572e-128	16	HLA-B	Amacrine cell
NFIB2	4.88977e-131	1.42222	0.929	0.682	9.77955e-128	16	NFIB	Amacrine cell
PCP4L12	6.92248e-130	1.20699	0.802	0.377	1.3845e-126	16	PCP4L1	Amacrine cell
JPH41	3.91314e-129	0.823861	0.854	0.547	7.82627e-126	16	JPH4	Amacrine cell
NREP3	4.92702e-128	1.17176	0.957	0.802	9.85405e-125	16	NREP	Amacrine cell
GRID22	3.47868e-125	1.03717	0.837	0.508	6.95737e-122	16	GRID2	Amacrine cell
CACNA1A1	2.05999e-123	1.38223	0.828	0.473	4.11999e-120	16	CACNA1A	Amacrine cell
NRXN21	5.209e-123	1.08668	0.886	0.607	1.0418e-119	16	NRXN2	Amacrine cell
ACKR3	4.30031e-117	0.973389	0.806	0.463	8.60063e-114	16	ACKR3	Amacrine cell
PGK11	4.98807e-117	1.24048	0.983	0.903	9.97614e-114	16	PGK1	Amacrine cell
TUBB2A2	2.75583e-115	1.12656	0.959	0.812	5.51166e-112	16	TUBB2A	Amacrine cell
MMP16	6.56021e-115	0.84409	0.8	0.603	1.31204e-111	16	MMP16	Amacrine cell
DPYSL22	1.189e-111	1.13854	0.931	0.73	2.378e-108	16	DPYSL2	Amacrine cell
MAPK10	1.89877e-111	1.2247	0.845	0.554	3.79754e-108	16	MAPK10	Amacrine cell
ANK35	2.15158e-111	1.05945	0.978	0.82	4.30316e-108	16	ANK3	Amacrine cell
PCLO1	2.16995e-110	1.3718	0.944	0.727	4.3399e-107	16	PCLO	Amacrine cell
GRIA23	2.53884e-110	1.25938	0.847	0.582	5.07768e-107	16	GRIA2	Amacrine cell
CRMP14	1.88181e-109	1.10175	0.944	0.733	3.76361e-106	16	CRMP1	Amacrine cell
SOBP1	4.28134e-108	1.1857	0.839	0.614	8.56268e-105	16	SOBP	Amacrine cell
NSG12	7.39968e-105	1.47931	0.817	0.533	1.47994e-101	16	NSG1	Amacrine cell
NSG22	6.82223e-103	1.08696	0.802	0.539	1.36445e-99	16	NSG2	Amacrine cell
BEX33	3.06037e-102	1.05458	0.963	0.782	6.12073e-99	16	BEX3	Amacrine cell
SPOCK12	1.39525e-100	0.894584	0.832	0.564	2.7905e-97	16	SPOCK1	Amacrine cell
GUCY1A2	7.22304e-100	1.35612	0.8	0.577	1.44461e-96	16	GUCY1A2	Amacrine cell
FRRS1L1	3.95031e-98	1.06654	0.817	0.505	7.90063e-95	16	FRRS1L	Amacrine cell
SBK1	1.997e-97	1.0037	0.839	0.583	3.994e-94	16	SBK1	Amacrine cell
CRABP12	4.0092e-97	0.885948	0.931	0.701	8.01839e-94	16	CRABP1	Amacrine cell
CCDC88A5	9.82583e-96	0.890121	0.966	0.817	1.96517e-92	16	CCDC88A	Amacrine cell
VEGFA1	1.0212e-95	1.21092	0.89	0.682	2.04239e-92	16	VEGFA	Amacrine cell
LINC006322	1.84266e-93	1.19873	0.83	0.593	3.68531e-90	16	LINC00632	Amacrine cell
HPCA3	1.86863e-93	0.972074	0.826	0.606	3.73726e-90	16	HPCA	Amacrine cell
RAB3A2	3.54081e-92	0.97005	0.933	0.724	7.08161e-89	16	RAB3A	Amacrine cell
CHGA	5.24712e-92	0.996507	0.886	0.636	1.04942e-88	16	CHGA	Amacrine cell
ACSL31	1.07182e-87	1.12087	0.931	0.76	2.14365e-84	16	ACSL3	Amacrine cell
APC5	4.20107e-87	1.04455	0.905	0.752	8.40214e-84	16	APC	Amacrine cell
RORB1	4.73137e-87	0.829376	0.974	0.878	9.46274e-84	16	RORB	Amacrine cell
ZMIZ11	1.11563e-85	0.892852	0.817	0.638	2.23127e-82	16	ZMIZ1	Amacrine cell
JPT12	3.28477e-84	0.954242	0.929	0.812	6.56953e-81	16	JPT1	Amacrine cell
NFIX1	9.24061e-83	0.929463	0.817	0.633	1.84812e-79	16	NFIX	Amacrine cell
SV2A1	2.55829e-81	0.946513	0.852	0.635	5.11658e-78	16	SV2A	Amacrine cell
LINC004611	1.95137e-80	0.883963	0.847	0.596	3.90274e-77	16	LINC00461	Amacrine cell
PCSK1N2	9.61139e-72	0.803068	0.961	0.819	1.92228e-68	16	PCSK1N	Amacrine cell
STMN43	3.13728e-71	0.948846	0.852	0.662	6.27456e-68	16	STMN4	Amacrine cell
DACH11	5.59499e-62	0.827857	0.929	0.722	1.119e-58	16	DACH1	Amacrine cell
BNIP33	6.55047e-62	0.978427	0.929	0.782	1.31009e-58	16	BNIP3	Amacrine cell
HMX11	2.17956e-59	0.804546	0.912	0.75	4.35913e-56	16	HMX1	Amacrine cell
SNCB	1.11523e-56	0.844798	0.862	0.718	2.23045e-53	16	SNCB	Amacrine cell
RHOBTB31	8.17083e-50	0.870622	0.923	0.803	1.63417e-46	16	RHOBTB3	Amacrine cell
NCKAP5	1.83605e-44	0.86797	0.819	0.715	3.6721e-41	16	NCKAP5	Amacrine cell
FOS1	2.88121e-43	0.996177	0.927	0.827	5.76242e-40	16	FOS	Amacrine cell
AKAP92	2.17729e-190	1.89655	0.98	0.937	4.35458e-187	17	AKAP9	Cone
DST3	1.23802e-181	2.30067	0.951	0.867	2.47603e-178	17	DST	Cone
MLXIP2	3.81733e-139	2.96291	0.904	0.678	7.63465e-136	17	MLXIP	Cone
AC112206.21	3.32503e-117	2.12103	0.86	0.603	6.65006e-114	17	AC112206.2	Cone
CC2D2A2	9.98559e-96	2.36939	0.835	0.67	1.99712e-92	17	CC2D2A	Cone
ABCC51	6.56966e-89	2.10812	0.895	0.686	1.31393e-85	17	ABCC5	Cone
EPHA10	7.4201e-89	1.57593	0.8	0.53	1.48402e-85	17	EPHA10	Cone
MPP42	4.719e-86	1.93504	0.846	0.752	9.438e-83	17	MPP4	Cone
KCNQ1OT12	1.36307e-62	1.96804	0.918	0.854	2.72614e-59	17	KCNQ1OT1	Cone
CADPS5	6.31702e-52	1.59146	0.864	0.751	1.2634e-48	17	CADPS	Cone
CCDC1362	3.86195e-48	1.09046	0.822	0.551	7.7239e-45	17	CCDC136	Cone
CDHR1	4.04868e-40	1.67276	0.833	0.735	8.09737e-37	17	CDHR1	Cone
BICDL1	3.52196e-33	1.56753	0.835	0.729	7.04392e-30	17	BICDL1	Cone
RD3	1.29363e-31	1.11085	0.886	0.684	2.58725e-28	17	RD3	Cone
RGS9	9.24838e-27	1.17656	0.869	0.738	1.84968e-23	17	RGS9	Cone
SLC12A5	9.88508e-17	1.36499	0.869	0.741	1.97702e-13	17	SLC12A5	Cone
NR4A12	2.39358e-16	1.12132	0.88	0.835	4.78717e-13	17	NR4A1	Cone
ANK21	6.77401e-11	0.983996	0.791	0.812	1.3548e-07	17	ANK2	Cone
MEIS21	8.15525e-09	1.09491	0.835	0.807	1.63105e-05	17	MEIS2	Cone
ANXA1	4.79589e-192	1.1498	0.959	0.238	9.59178e-189	18	ANXA1	Müller cell
S100A11	8.05517e-189	1.15546	0.933	0.186	1.61103e-185	18	S100A11	Müller cell
FTH12	4.10495e-185	2.67251	1	0.957	8.20989e-182	18	FTH1	Müller cell
ATP1A2	1.66796e-182	2.34191	0.984	0.52	3.33592e-179	18	ATP1A2	Müller cell
COL1A2	4.25504e-181	2.64978	0.971	0.5	8.51007e-178	18	COL1A2	Müller cell
EFEMP1	2.03904e-178	1.95666	0.965	0.374	4.07809e-175	18	EFEMP1	Müller cell
ALDH1A1	4.9292e-178	1.17241	0.955	0.196	9.8584e-175	18	ALDH1A1	Müller cell
ID31	6.93635e-178	2.50492	1	0.555	1.38727e-174	18	ID3	Müller cell
COL9A11	5.18806e-176	2.70114	0.981	0.471	1.03761e-172	18	COL9A1	Müller cell
IGFBP51	3.04451e-172	2.94271	0.987	0.551	6.08903e-169	18	IGFBP5	Müller cell
COL9A21	4.63471e-172	2.39243	0.987	0.535	9.26943e-169	18	COL9A2	Müller cell
ANXA2	1.68351e-171	1.54561	0.975	0.456	3.36702e-168	18	ANXA2	Müller cell
PTGDS2	5.47716e-171	3.01052	1	0.616	1.09543e-167	18	PTGDS	Müller cell
NTRK22	2.68275e-168	1.69038	0.99	0.567	5.36551e-165	18	NTRK2	Müller cell
TKT	1.08133e-164	2.3154	0.997	0.746	2.16266e-161	18	TKT	Müller cell
FTL1	1.69679e-164	2.15905	1	0.963	3.39359e-161	18	FTL	Müller cell
CSRP1	9.37985e-163	0.83376	0.981	0.477	1.87597e-159	18	CSRP1	Müller cell
TAGLN	2.40368e-162	1.26945	0.968	0.592	4.80735e-159	18	TAGLN	Müller cell
SERPINH1	3.93195e-160	1.33056	0.959	0.46	7.8639e-157	18	SERPINH1	Müller cell
GSN	3.10891e-157	1.66839	0.99	0.553	6.21781e-154	18	GSN	Müller cell
ZIC1	7.68668e-155	1.02615	0.978	0.656	1.53734e-151	18	ZIC1	Müller cell
SFRP1	3.16924e-153	2.01225	0.936	0.344	6.33847e-150	18	SFRP1	Müller cell
COLEC121	1.07794e-152	1.46728	0.987	0.545	2.15589e-149	18	COLEC12	Müller cell
CYTOR1	5.30283e-152	0.896981	0.984	0.619	1.06057e-148	18	CYTOR	Müller cell
TIMP3	1.22616e-150	1.51189	0.946	0.425	2.45232e-147	18	TIMP3	Müller cell
CYP1B1	6.57127e-149	1.75923	0.914	0.323	1.31425e-145	18	CYP1B1	Müller cell
EFNA53	6.16504e-148	1.16804	0.981	0.621	1.23301e-144	18	EFNA5	Müller cell
OPTC	6.90203e-148	1.20412	0.85	0.136	1.38041e-144	18	OPTC	Müller cell
FBN1	8.30915e-148	1.23126	0.936	0.481	1.66183e-144	18	FBN1	Müller cell
NDUFA4L21	9.78553e-148	2.84132	0.987	0.729	1.95711e-144	18	NDUFA4L2	Müller cell
IGFBP22	7.80917e-147	2.46703	1	0.661	1.56183e-143	18	IGFBP2	Müller cell
COL9A3	1.23674e-146	1.68092	0.952	0.659	2.47349e-143	18	COL9A3	Müller cell
SERF22	1.36369e-145	1.41173	0.997	0.861	2.72739e-142	18	SERF2	Müller cell
ID1	4.51757e-145	1.3134	0.987	0.64	9.03514e-142	18	ID1	Müller cell
P4HA11	4.79478e-145	1.57737	0.984	0.583	9.58956e-142	18	P4HA1	Müller cell
S100A6	1.03143e-143	1.72693	0.952	0.457	2.06287e-140	18	S100A6	Müller cell
HSPB11	1.04047e-143	1.39618	0.984	0.571	2.08094e-140	18	HSPB1	Müller cell
ITM2B1	2.79114e-143	1.47434	1	0.915	5.58228e-140	18	ITM2B	Müller cell
MGST1	6.0127e-143	1.01763	0.917	0.457	1.20254e-139	18	MGST1	Müller cell
PALMD1	7.2744e-143	1.16558	0.968	0.528	1.45488e-139	18	PALMD	Müller cell
NPC2	2.83559e-142	1.52943	0.971	0.58	5.67117e-139	18	NPC2	Müller cell
PLTP	7.72269e-141	1.12334	0.962	0.494	1.54454e-137	18	PLTP	Müller cell
DAPL12	1.25269e-140	1.96385	1	0.767	2.50537e-137	18	DAPL1	Müller cell
MDK3	2.35051e-139	1.50484	0.99	0.659	4.70102e-136	18	MDK	Müller cell
NR2F12	8.71218e-139	1.5962	0.994	0.756	1.74244e-135	18	NR2F1	Müller cell
SORCS11	9.17793e-138	0.973108	0.962	0.515	1.83559e-134	18	SORCS1	Müller cell
PON21	1.47625e-137	0.915354	0.978	0.536	2.95251e-134	18	PON2	Müller cell
DMKN	4.57572e-137	0.828899	0.917	0.472	9.15144e-134	18	DMKN	Müller cell
FLNA1	7.70714e-137	0.848921	0.987	0.64	1.54143e-133	18	FLNA	Müller cell
TMSB4X5	8.98159e-136	1.9353	0.994	0.842	1.79632e-132	18	TMSB4X	Müller cell
APOE2	5.31401e-135	2.20009	0.994	0.66	1.0628e-131	18	APOE	Müller cell
ZFP36L11	9.2314e-134	1.19981	0.994	0.599	1.84628e-130	18	ZFP36L1	Müller cell
PSAT1	1.83619e-132	1.34212	0.943	0.57	3.67238e-129	18	PSAT1	Müller cell
GUCY1A12	1.51346e-131	0.858157	0.978	0.584	3.02693e-128	18	GUCY1A1	Müller cell
FGFR12	9.57135e-130	1.03083	0.978	0.587	1.91427e-126	18	FGFR1	Müller cell
CHPF	1.07194e-129	1.24783	0.978	0.518	2.14387e-126	18	CHPF	Müller cell
LAPTM4A1	1.12154e-129	1.36616	0.975	0.653	2.24307e-126	18	LAPTM4A	Müller cell
IGFBP4	4.15267e-129	0.888852	0.898	0.368	8.30535e-126	18	IGFBP4	Müller cell
STRA6	1.02496e-128	1.14221	0.901	0.477	2.04992e-125	18	STRA6	Müller cell
ZFP36L21	1.27954e-128	1.50185	0.997	0.62	2.55908e-125	18	ZFP36L2	Müller cell
CFI2	1.35037e-128	1.08381	0.975	0.634	2.70073e-125	18	CFI	Müller cell
TPT12	2.17672e-126	1.12493	0.994	0.92	4.35344e-123	18	TPT1	Müller cell
CYBA	2.49138e-126	0.821125	0.92	0.459	4.98276e-123	18	CYBA	Müller cell
NUPR1	2.53902e-126	2.0096	0.924	0.478	5.07805e-123	18	NUPR1	Müller cell
ANXA52	6.26595e-126	1.35945	0.994	0.704	1.25319e-122	18	ANXA5	Müller cell
FKBP10	8.29117e-126	0.883063	0.943	0.579	1.65823e-122	18	FKBP10	Müller cell
SPARCL1	5.48557e-125	1.61321	0.869	0.241	1.09711e-121	18	SPARCL1	Müller cell
NFIX2	8.37869e-125	0.895982	0.984	0.632	1.67574e-121	18	NFIX	Müller cell
ASS1	1.11166e-124	0.922853	0.901	0.4	2.22332e-121	18	ASS1	Müller cell
S100A131	1.41049e-124	0.887066	0.949	0.535	2.82097e-121	18	S100A13	Müller cell
CP1	2.12545e-124	1.69006	0.975	0.705	4.25089e-121	18	CP	Müller cell
VCAN	1.43316e-122	1.08851	0.933	0.553	2.86631e-119	18	VCAN	Müller cell
CD151	1.61877e-122	1.15888	0.955	0.522	3.23755e-119	18	CD151	Müller cell
GNG11	1.31611e-121	1.27076	0.889	0.355	2.63221e-118	18	GNG11	Müller cell
CD99	3.05535e-121	0.995051	0.93	0.57	6.11069e-118	18	CD99	Müller cell
SFRP22	5.9279e-121	2.18754	0.99	0.79	1.18558e-117	18	SFRP2	Müller cell
RCN11	2.95321e-120	1.22795	0.978	0.612	5.90642e-117	18	RCN1	Müller cell
CYSTM1	1.33063e-119	1.39064	0.949	0.622	2.66126e-116	18	CYSTM1	Müller cell
HES11	2.10158e-119	1.22569	0.987	0.656	4.20317e-116	18	HES1	Müller cell
LGALS3BP	5.28148e-119	0.828431	0.981	0.573	1.0563e-115	18	LGALS3BP	Müller cell
CLU2	4.82563e-118	1.6442	1	0.739	9.65126e-115	18	CLU	Müller cell
AKAP121	1.42788e-117	1.54008	0.975	0.592	2.85577e-114	18	AKAP12	Müller cell
CYR612	5.75044e-116	1.20407	0.987	0.799	1.15009e-112	18	CYR61	Müller cell
IFITM32	6.08629e-116	1.41655	0.943	0.608	1.21726e-112	18	IFITM3	Müller cell
ISYNA1	2.72697e-115	0.84008	0.943	0.565	5.45394e-112	18	ISYNA1	Müller cell
EEF1D2	5.29469e-115	1.1216	0.984	0.776	1.05894e-111	18	EEF1D	Müller cell
ADD3	5.58307e-115	1.08543	0.994	0.651	1.11661e-111	18	ADD3	Müller cell
NME4	8.51327e-115	0.926354	0.943	0.536	1.70265e-111	18	NME4	Müller cell
PTN3	1.19547e-114	1.67983	0.984	0.722	2.39093e-111	18	PTN	Müller cell
ATP6V0E11	4.15729e-113	1.07324	0.968	0.609	8.31459e-110	18	ATP6V0E1	Müller cell
IGFBP6	9.81215e-113	1.24956	0.889	0.553	1.96243e-109	18	IGFBP6	Müller cell
SPARC1	1.48172e-112	1.04196	0.968	0.563	2.96344e-109	18	SPARC	Müller cell
VIM2	1.85056e-112	1.71459	1	0.858	3.70111e-109	18	VIM	Müller cell
LHX21	3.15904e-112	1.00778	0.968	0.622	6.31808e-109	18	LHX2	Müller cell
CPAMD8	7.90276e-112	1.12834	0.876	0.376	1.58055e-108	18	CPAMD8	Müller cell
HLA-A	1.31315e-111	1.12049	0.968	0.483	2.6263e-108	18	HLA-A	Müller cell
RHOC2	2.04012e-111	0.976268	0.971	0.565	4.08024e-108	18	RHOC	Müller cell
EMP3	9.34728e-110	0.957672	0.911	0.497	1.86946e-106	18	EMP3	Müller cell
LTBP31	1.17673e-109	0.814566	0.994	0.644	2.35346e-106	18	LTBP3	Müller cell
TIMP11	1.33774e-109	1.12999	0.99	0.652	2.67549e-106	18	TIMP1	Müller cell
ACTG12	1.94233e-109	1.05635	1	0.968	3.88467e-106	18	ACTG1	Müller cell
PALLD1	3.02067e-109	1.15676	0.952	0.611	6.04134e-106	18	PALLD	Müller cell
COL18A11	3.30135e-109	0.872802	0.959	0.565	6.6027e-106	18	COL18A1	Müller cell
RAB13	3.78128e-109	0.988833	0.901	0.527	7.56256e-106	18	RAB13	Müller cell
FBLN1	2.94448e-108	1.11962	0.857	0.276	5.88895e-105	18	FBLN1	Müller cell
ACTB2	5.27156e-108	1.25256	1	0.941	1.05431e-104	18	ACTB	Müller cell
PLOD1	1.77537e-107	1.00049	0.901	0.577	3.55073e-104	18	PLOD1	Müller cell
PLA2G161	1.9278e-107	1.02247	0.962	0.596	3.85561e-104	18	PLA2G16	Müller cell
SELENOM	1.64851e-106	1.21854	0.962	0.684	3.29702e-103	18	SELENOM	Müller cell
FSTL1	3.5341e-105	0.892661	0.889	0.495	7.06821e-102	18	FSTL1	Müller cell
GAPDH2	2.4076e-104	1.14883	1	0.957	4.81519e-101	18	GAPDH	Müller cell
OBSL1	2.40993e-104	0.886316	0.965	0.603	4.81985e-101	18	OBSL1	Müller cell
FAM162A1	4.31999e-104	1.3027	0.981	0.681	8.63998e-101	18	FAM162A	Müller cell
FRZB1	4.40343e-101	0.97618	0.984	0.674	8.80686e-98	18	FRZB	Müller cell
GNG52	3.43961e-100	1.0756	0.959	0.641	6.87921e-97	18	GNG5	Müller cell
TPD52L1	6.06101e-100	0.903516	0.847	0.409	1.2122e-96	18	TPD52L1	Müller cell
RPL372	1.62225e-99	0.906877	0.997	0.927	3.24451e-96	18	RPL37	Müller cell
DKK31	1.65519e-99	0.996929	0.994	0.619	3.31039e-96	18	DKK3	Müller cell
B2M1	3.24328e-99	1.18779	0.984	0.725	6.48657e-96	18	B2M	Müller cell
TSPO1	1.02555e-98	0.914557	0.968	0.678	2.05111e-95	18	TSPO	Müller cell
NMB	1.02431e-97	1.31359	0.901	0.554	2.04861e-94	18	NMB	Müller cell
IGFBP7	2.80893e-97	1.12873	0.92	0.567	5.61787e-94	18	IGFBP7	Müller cell
SELENOP1	5.16661e-97	0.879856	0.955	0.509	1.03332e-93	18	SELENOP	Müller cell
TSPAN4	2.49601e-96	0.96313	0.943	0.633	4.99203e-93	18	TSPAN4	Müller cell
CXCR41	4.00995e-95	0.901399	0.892	0.512	8.0199e-92	18	CXCR4	Müller cell
NQO1	1.83968e-94	1.12859	0.914	0.515	3.67936e-91	18	NQO1	Müller cell
TMSB106	8.13984e-94	1.21434	1	0.888	1.62797e-90	18	TMSB10	Müller cell
S100B	6.08663e-93	0.99402	0.854	0.512	1.21733e-89	18	S100B	Müller cell
CD811	7.60923e-93	0.923505	0.994	0.802	1.52185e-89	18	CD81	Müller cell
METRN2	1.33389e-92	0.900718	0.994	0.714	2.66778e-89	18	METRN	Müller cell
DIO3	2.16608e-92	0.900174	0.841	0.574	4.33216e-89	18	DIO3	Müller cell
ENO12	3.0407e-92	1.11047	1	0.92	6.0814e-89	18	ENO1	Müller cell
CALD11	3.7996e-92	0.902218	0.978	0.64	7.5992e-89	18	CALD1	Müller cell
NEAT12	4.70702e-92	0.958345	0.981	0.734	9.41404e-89	18	NEAT1	Müller cell
GNAI22	1.26805e-90	0.80814	0.997	0.671	2.5361e-87	18	GNAI2	Müller cell
GLUL1	1.5216e-90	0.989345	0.978	0.643	3.04319e-87	18	GLUL	Müller cell
SPP11	3.40377e-90	1.46427	0.965	0.715	6.80754e-87	18	SPP1	Müller cell
MEST1	4.44234e-90	1.26968	0.92	0.562	8.88468e-87	18	MEST	Müller cell
GULP1	2.85821e-89	0.846643	0.863	0.467	5.71643e-86	18	GULP1	Müller cell
KRT8	1.15624e-88	0.919329	0.841	0.493	2.31249e-85	18	KRT8	Müller cell
P4HA2	3.27567e-88	0.901899	0.895	0.494	6.55135e-85	18	P4HA2	Müller cell
P4HB	8.23286e-87	0.939688	0.99	0.747	1.64657e-83	18	P4HB	Müller cell
VKORC1	9.5151e-87	0.804159	0.971	0.707	1.90302e-83	18	VKORC1	Müller cell
SLC2A12	2.96429e-86	1.06074	0.978	0.723	5.92859e-83	18	SLC2A1	Müller cell
MFAP4	5.66828e-85	1.41646	0.831	0.526	1.13366e-81	18	MFAP4	Müller cell
SERTAD11	5.84401e-85	0.822929	1	0.706	1.1688e-81	18	SERTAD1	Müller cell
CNN32	1.9268e-84	0.885315	0.955	0.595	3.85359e-81	18	CNN3	Müller cell
TPM4	2.18814e-84	0.833034	0.971	0.67	4.37629e-81	18	TPM4	Müller cell
RPS27L1	2.61085e-84	0.875462	0.987	0.769	5.22171e-81	18	RPS27L	Müller cell
SRSF92	1.03458e-83	0.823254	0.987	0.762	2.06917e-80	18	SRSF9	Müller cell
FOSB1	2.46679e-83	0.830041	0.994	0.745	4.93358e-80	18	FOSB	Müller cell
PRDX61	1.16658e-82	0.858743	0.997	0.766	2.33316e-79	18	PRDX6	Müller cell
BLVRB	3.78227e-82	0.814829	0.885	0.494	7.56453e-79	18	BLVRB	Müller cell
SPINT21	5.86136e-81	0.879167	0.978	0.704	1.17227e-77	18	SPINT2	Müller cell
LTBP2	2.18282e-79	0.831727	0.809	0.423	4.36564e-76	18	LTBP2	Müller cell
GCHFR	1.11906e-78	0.826123	0.908	0.557	2.23812e-75	18	GCHFR	Müller cell
NBL1	9.62247e-77	1.06891	0.834	0.527	1.92449e-73	18	NBL1	Müller cell
CRYAB2	3.02162e-74	0.848153	0.927	0.609	6.04324e-71	18	CRYAB	Müller cell
VWA1	9.4961e-71	0.992724	0.825	0.51	1.89922e-67	18	VWA1	Müller cell
RDH102	1.11259e-69	0.925359	0.939	0.655	2.22518e-66	18	RDH10	Müller cell
GNAS3	2.39743e-69	0.819831	0.997	0.922	4.79486e-66	18	GNAS	Müller cell
GPX32	3.76845e-62	1.0031	0.895	0.619	7.5369e-59	18	GPX3	Müller cell
HILPDA	9.82637e-56	0.809396	0.812	0.486	1.96527e-52	18	HILPDA	Müller cell
NOL3	4.4249e-50	0.810073	0.904	0.691	8.84979e-47	18	NOL3	Müller cell
UNC1193	1.95515e-94	1.15147	1	0.878	3.9103e-91	19	UNC119	Rod/Cone
KCNV23	3.33736e-90	1.22297	1	0.709	6.67473e-87	19	KCNV2	Rod/Cone
PLEKHB13	1.03019e-83	1.15702	1	0.792	2.06038e-80	19	PLEKHB1	Rod/Cone
SAG1	1.78811e-83	1.65408	0.983	0.685	3.57622e-80	19	SAG	Rod/Cone
VTN1	2.96157e-79	0.968913	0.997	0.747	5.92315e-76	19	VTN	Rod/Cone
GUCA1A2	5.34252e-76	1.0721	1	0.688	1.0685e-72	19	GUCA1A	Rod/Cone
PRCD3	2.30826e-75	0.986391	1	0.775	4.61651e-72	19	PRCD	Rod/Cone
PDE6H2	1.30244e-72	0.836005	0.997	0.765	2.60489e-69	19	PDE6H	Rod/Cone
TPD522	2.09837e-72	1.02408	0.993	0.786	4.19674e-69	19	TPD52	Rod/Cone
NRL2	4.72991e-71	1.21702	1	0.877	9.45982e-68	19	NRL	Rod/Cone
GUCA1B2	5.87593e-71	0.920314	0.976	0.617	1.17519e-67	19	GUCA1B	Rod/Cone
NME12	6.45888e-71	0.888563	1	0.886	1.29178e-67	19	NME1	Rod/Cone
GNAT12	1.51009e-70	1.17961	0.997	0.767	3.02018e-67	19	GNAT1	Rod/Cone
GUK12	1.03192e-68	0.854309	1	0.898	2.06385e-65	19	GUK1	Rod/Cone
MYL42	3.49117e-68	0.986879	0.912	0.51	6.98235e-65	19	MYL4	Rod/Cone
MPP43	4.06662e-68	0.871272	0.997	0.751	8.13324e-65	19	MPP4	Rod/Cone
GPR1601	1.90934e-66	0.838629	0.986	0.683	3.81868e-63	19	GPR160	Rod/Cone
CPLX42	2.86788e-66	0.902833	0.997	0.784	5.73576e-63	19	CPLX4	Rod/Cone
1942-09-01	3.5238e-66	0.893079	1	0.78	7.0476e-63	19	2004-09-01	Rod/Cone
GUCA1C2	2.87757e-65	0.915413	0.912	0.533	5.75514e-62	19	GUCA1C	Rod/Cone
RTBDN3	1.97047e-64	1.01421	0.966	0.683	3.94093e-61	19	RTBDN	Rod/Cone
GNB32	1.48081e-63	0.928335	1	0.852	2.96163e-60	19	GNB3	Rod/Cone
ROM12	2.92927e-63	1.03567	1	0.843	5.85854e-60	19	ROM1	Rod/Cone
CHRNA32	3.84526e-63	0.828049	0.966	0.703	7.69052e-60	19	CHRNA3	Rod/Cone
PDE6G2	6.92926e-62	0.856332	1	0.737	1.38585e-58	19	PDE6G	Rod/Cone
RS13	7.09812e-62	0.833603	1	0.701	1.41962e-58	19	RS1	Rod/Cone
PDC3	2.94316e-60	0.957786	1	0.737	5.88633e-57	19	PDC	Rod/Cone
DKK32	2.06733e-82	1.39923	0.996	0.62	4.13466e-79	20	DKK3	Müller cell
FRZB2	2.19146e-81	1.27293	0.996	0.675	4.38291e-78	20	FRZB	Müller cell
CRYM1	5.487e-80	0.860956	1	0.673	1.0974e-76	20	CRYM	Müller cell
C1orf612	7.14551e-79	1.28794	0.982	0.729	1.4291e-75	20	C1orf61	Müller cell
CRYAB3	1.01534e-78	1.3387	0.978	0.609	2.03067e-75	20	CRYAB	Müller cell
IGFBP23	1.24636e-78	1.33837	0.996	0.662	2.49272e-75	20	IGFBP2	Müller cell
SOX21	5.95004e-78	1.07999	0.982	0.617	1.19001e-74	20	SOX2	Müller cell
GPX33	2.5062e-77	1.37564	0.973	0.619	5.0124e-74	20	GPX3	Müller cell
PTGDS3	5.83218e-75	1.14516	0.982	0.617	1.16644e-71	20	PTGDS	Müller cell
SPP12	4.43894e-74	1.20613	0.991	0.716	8.87788e-71	20	SPP1	Müller cell
WIF11	8.63633e-74	1.1024	1	0.729	1.72727e-70	20	WIF1	Müller cell
CRABP13	2.06126e-73	1.24917	0.996	0.702	4.12253e-70	20	CRABP1	Müller cell
VIM3	2.68733e-72	1.29157	1	0.858	5.37466e-69	20	VIM	Müller cell
CLU3	5.34726e-72	1.17605	0.996	0.74	1.06945e-68	20	CLU	Müller cell
TF3	7.43164e-72	1.23894	1	0.951	1.48633e-68	20	TF	Müller cell
ZFP36L12	9.36588e-72	1.00436	0.937	0.6	1.87318e-68	20	ZFP36L1	Müller cell
GNAI23	3.35064e-71	0.918688	1	0.672	6.70128e-68	20	GNAI2	Müller cell
PRSS351	4.02652e-71	1.10675	0.955	0.714	8.05304e-68	20	PRSS35	Müller cell
RDH103	4.30342e-71	0.941754	0.978	0.655	8.60683e-68	20	RDH10	Müller cell
RLBP12	7.59897e-71	0.971379	0.969	0.612	1.51979e-67	20	RLBP1	Müller cell
PHLDA11	2.05178e-70	0.832571	0.955	0.612	4.10357e-67	20	PHLDA1	Müller cell
APOE3	7.96768e-70	1.12729	0.982	0.661	1.59354e-66	20	APOE	Müller cell
CP2	1.77748e-69	0.808071	0.969	0.706	3.55497e-66	20	CP	Müller cell
CNN33	3.54318e-69	0.889901	0.991	0.596	7.08637e-66	20	CNN3	Müller cell
SFRP23	2.29629e-68	1.02249	0.987	0.79	4.59257e-65	20	SFRP2	Müller cell
ZFP36L22	8.569e-68	0.945218	0.982	0.62	1.7138e-64	20	ZFP36L2	Müller cell
QDPR2	2.81269e-67	0.939428	0.996	0.677	5.62539e-64	20	QDPR	Müller cell
RTN41	1.67828e-66	0.910358	1	0.962	3.35655e-63	20	RTN4	Müller cell
RAX4	4.22558e-65	1.01602	1	0.725	8.45116e-62	20	RAX	Müller cell
AKAP122	1.01552e-64	0.920329	0.951	0.593	2.03104e-61	20	AKAP12	Müller cell
PTN4	2.14734e-61	0.905016	0.991	0.722	4.29468e-58	20	PTN	Müller cell
FABP71	9.01889e-60	0.873588	0.978	0.685	1.80378e-56	20	FABP7	Müller cell
LGALS31	1.0529e-56	0.888658	0.897	0.612	2.10579e-53	20	LGALS3	Müller cell
PMEPA12	1.40536e-56	0.875185	0.978	0.756	2.81071e-53	20	PMEPA1	Müller cell
CA22	6.57945e-55	0.970222	0.991	0.734	1.31589e-51	20	CA2	Müller cell
ENO13	8.03423e-55	0.902749	1	0.92	1.60685e-51	20	ENO1	Müller cell
HES51	1.30687e-39	0.939922	0.834	0.593	2.61374e-36	20	HES5	Müller cell
NDUFA4L22	9.22542e-31	0.852738	0.879	0.73	1.84508e-27	20	NDUFA4L2	Müller cell
CYP26A11	4.2207e-29	0.87261	0.874	0.739	8.4414e-26	20	CYP26A1	Müller cell
NTRK1	4.95052e-130	1.71201	0.985	0.376	9.90104e-127	21	NTRK1	H2-horizontal cell
TMOD1	1.21743e-129	2.44514	0.995	0.5	2.43486e-126	21	TMOD1	H2-horizontal cell
CALB11	9.32535e-129	4.73109	1	0.527	1.86507e-125	21	CALB1	H2-horizontal cell
C12orf751	5.53814e-127	2.61196	1	0.516	1.10763e-123	21	C12orf75	H2-horizontal cell
CACNG31	2.18411e-126	2.737	0.995	0.447	4.36821e-123	21	CACNG3	H2-horizontal cell
VSTM2B1	1.373e-125	2.25797	1	0.48	2.74599e-122	21	VSTM2B	H2-horizontal cell
CDK141	2.69464e-125	2.34361	1	0.623	5.38928e-122	21	CDK14	H2-horizontal cell
SYNPR1	1.47052e-124	3.20382	0.995	0.488	2.94104e-121	21	SYNPR	H2-horizontal cell
ONECUT11	4.58185e-123	3.2773	1	0.429	9.16369e-120	21	ONECUT1	H2-horizontal cell
SNCG1	5.08453e-123	2.274	0.995	0.553	1.01691e-119	21	SNCG	H2-horizontal cell
PKD2L1	7.78728e-123	2.14936	0.974	0.37	1.55746e-119	21	PKD2L1	H2-horizontal cell
TNR1	1.82995e-121	3.12718	1	0.576	3.6599e-118	21	TNR	H2-horizontal cell
GRIA43	3.27806e-121	2.89341	1	0.514	6.55613e-118	21	GRIA4	H2-horizontal cell
TFAP2B1	1.40511e-120	2.25374	1	0.464	2.81022e-117	21	TFAP2B	H2-horizontal cell
FAM135A1	6.03846e-120	2.5616	1	0.516	1.20769e-116	21	FAM135A	H2-horizontal cell
AL831784.1	1.16738e-119	1.11022	0.913	0.204	2.33476e-116	21	AL831784.1	H2-horizontal cell
PROX15	3.58791e-119	3.07964	1	0.715	7.17581e-116	21	PROX1	H2-horizontal cell
SOCS21	1.29773e-118	2.13986	0.99	0.569	2.59547e-115	21	SOCS2	H2-horizontal cell
ATP1B13	4.56951e-118	2.86371	1	0.688	9.13901e-115	21	ATP1B1	H2-horizontal cell
PAK51	2.26689e-117	2.27361	0.995	0.611	4.53379e-114	21	PAK5	H2-horizontal cell
SHD1	2.353e-117	2.1659	0.995	0.598	4.706e-114	21	SHD	H2-horizontal cell
VAT1L	3.84587e-117	1.62283	0.985	0.501	7.69175e-114	21	VAT1L	H2-horizontal cell
ZFHX31	8.8171e-117	2.3862	0.995	0.618	1.76342e-113	21	ZFHX3	H2-horizontal cell
C11orf871	5.05552e-116	1.47761	0.964	0.501	1.0111e-112	21	C11orf87	H2-horizontal cell
KCNK11	7.1827e-116	2.14082	1	0.683	1.43654e-112	21	KCNK1	H2-horizontal cell
PCDH11X	3.78487e-115	2.01602	0.974	0.47	7.56973e-112	21	PCDH11X	H2-horizontal cell
B3GAT21	5.71328e-115	2.25403	1	0.655	1.14266e-111	21	B3GAT2	H2-horizontal cell
TAGLN33	2.67297e-114	2.61215	0.99	0.557	5.34595e-111	21	TAGLN3	H2-horizontal cell
NDRG42	7.02134e-114	2.14945	1	0.573	1.40427e-110	21	NDRG4	H2-horizontal cell
TMEM65	1.52897e-113	1.32776	0.979	0.45	3.05795e-110	21	TMEM65	H2-horizontal cell
PLXNA21	2.78347e-113	1.95642	0.985	0.467	5.56694e-110	21	PLXNA2	H2-horizontal cell
APBB21	3.53947e-113	2.0025	0.995	0.514	7.07893e-110	21	APBB2	H2-horizontal cell
NAV12	1.24523e-112	1.78598	0.995	0.588	2.49045e-109	21	NAV1	H2-horizontal cell
AC025524.2	2.24963e-112	0.89104	0.882	0.233	4.49926e-109	21	AC025524.2	H2-horizontal cell
ONECUT21	8.36369e-112	2.65551	0.995	0.603	1.67274e-108	21	ONECUT2	H2-horizontal cell
LANCL3	1.05075e-111	1.32707	0.938	0.368	2.10149e-108	21	LANCL3	H2-horizontal cell
ANKS1B1	6.06878e-109	1.60238	0.979	0.572	1.21376e-105	21	ANKS1B	H2-horizontal cell
ISL12	5.90429e-108	2.34818	0.985	0.576	1.18086e-104	21	ISL1	H2-horizontal cell
ADD21	2.24789e-107	1.51208	0.995	0.523	4.49578e-104	21	ADD2	H2-horizontal cell
RTN13	2.49002e-107	2.10222	1	0.58	4.98003e-104	21	RTN1	H2-horizontal cell
STMN23	1.3382e-106	2.65402	0.995	0.553	2.67641e-103	21	STMN2	H2-horizontal cell
TPM31	2.63509e-106	1.84506	1	0.708	5.27018e-103	21	TPM3	H2-horizontal cell
ELAVL33	2.96282e-106	1.89323	0.995	0.587	5.92563e-103	21	ELAVL3	H2-horizontal cell
LY6H2	9.15889e-105	1.58561	0.985	0.411	1.83178e-101	21	LY6H	H2-horizontal cell
MAPT4	1.1116e-104	1.88281	1	0.634	2.2232e-101	21	MAPT	H2-horizontal cell
BASP13	1.87947e-104	2.09004	1	0.763	3.75894e-101	21	BASP1	H2-horizontal cell
EEF1A25	2.95262e-104	1.90298	1	0.708	5.90524e-101	21	EEF1A2	H2-horizontal cell
NSG23	4.15059e-104	1.56941	0.99	0.54	8.30118e-101	21	NSG2	H2-horizontal cell
ACSL32	4.29895e-104	1.6803	1	0.76	8.59791e-101	21	ACSL3	H2-horizontal cell
ONECUT31	1.15291e-103	1.24926	0.954	0.522	2.30581e-100	21	ONECUT3	H2-horizontal cell
SCRT21	2.04617e-103	1.37162	0.954	0.398	4.09234e-100	21	SCRT2	H2-horizontal cell
CXXC51	6.70621e-103	1.7941	1	0.819	1.34124e-99	21	CXXC5	H2-horizontal cell
GNAI11	4.36734e-102	1.53519	0.985	0.554	8.73468e-99	21	GNAI1	H2-horizontal cell
ZDHHC141	4.70584e-102	1.18258	0.949	0.494	9.41169e-99	21	ZDHHC14	H2-horizontal cell
SHANK21	1.26852e-101	1.3444	0.985	0.554	2.53704e-98	21	SHANK2	H2-horizontal cell
SNCA	1.36421e-101	1.56648	0.959	0.561	2.72841e-98	21	SNCA	H2-horizontal cell
CNTNAP21	3.85371e-101	1.73473	0.985	0.567	7.70742e-98	21	CNTNAP2	H2-horizontal cell
RBFOX23	1.11701e-100	1.64465	0.985	0.569	2.23401e-97	21	RBFOX2	H2-horizontal cell
AC016044.11	1.23399e-100	1.00448	0.882	0.298	2.46799e-97	21	AC016044.1	H2-horizontal cell
SMPD31	1.99697e-100	1.5107	0.959	0.529	3.99395e-97	21	SMPD3	H2-horizontal cell
LNP11	6.04224e-100	1.68643	0.985	0.576	1.20845e-96	21	LNP1	H2-horizontal cell
TAC3	9.47583e-100	2.53046	0.887	0.298	1.89517e-96	21	TAC3	H2-horizontal cell
TTC9B2	2.33151e-99	1.52189	0.974	0.479	4.66301e-96	21	TTC9B	H2-horizontal cell
PTN5	3.55244e-99	2.58519	1	0.722	7.10488e-96	21	PTN	H2-horizontal cell
RORB2	6.33019e-99	1.76321	1	0.878	1.26604e-95	21	RORB	H2-horizontal cell
NRIP31	9.81288e-99	1.36427	0.964	0.51	1.96258e-95	21	NRIP3	H2-horizontal cell
NTRK32	9.98452e-99	1.41825	0.949	0.553	1.9969e-95	21	NTRK3	H2-horizontal cell
FZD11	1.01724e-98	1.1678	0.944	0.508	2.03449e-95	21	FZD1	H2-horizontal cell
PDE4B1	1.99815e-98	1.10226	0.974	0.57	3.99629e-95	21	PDE4B	H2-horizontal cell
DKK2	2.61727e-98	0.898723	0.867	0.396	5.23453e-95	21	DKK2	H2-horizontal cell
FAM131C1	6.98729e-98	1.38751	0.949	0.44	1.39746e-94	21	FAM131C	H2-horizontal cell
DOCK101	7.36025e-98	0.981044	0.903	0.391	1.47205e-94	21	DOCK10	H2-horizontal cell
GNAS4	2.70911e-97	1.47392	1	0.922	5.41821e-94	21	GNAS	H2-horizontal cell
TMEFF21	7.3493e-97	1.59129	0.938	0.468	1.46986e-93	21	TMEFF2	H2-horizontal cell
CMIP1	8.62448e-97	1.40834	0.985	0.637	1.7249e-93	21	CMIP	H2-horizontal cell
CALY2	9.81246e-97	1.46669	0.979	0.584	1.96249e-93	21	CALY	H2-horizontal cell
CTTNBP21	6.40602e-96	1.43937	0.99	0.643	1.2812e-92	21	CTTNBP2	H2-horizontal cell
LINGO11	7.48939e-96	1.38616	0.995	0.669	1.49788e-92	21	LINGO1	H2-horizontal cell
MAB21L22	4.85577e-95	1.39543	0.954	0.527	9.71154e-92	21	MAB21L2	H2-horizontal cell
GRIA31	7.8577e-95	1.04357	0.918	0.405	1.57154e-91	21	GRIA3	H2-horizontal cell
AFF31	1.00027e-93	1.15721	0.944	0.442	2.00055e-90	21	AFF3	H2-horizontal cell
RNF152	1.98922e-93	1.16239	0.933	0.462	3.97845e-90	21	RNF152	H2-horizontal cell
PCSK1N3	9.93246e-93	1.49178	0.995	0.82	1.98649e-89	21	PCSK1N	H2-horizontal cell
RGS7	6.24668e-92	0.963026	0.923	0.439	1.24934e-88	21	RGS7	H2-horizontal cell
RALYL	7.78273e-92	1.06957	0.949	0.625	1.55655e-88	21	RALYL	H2-horizontal cell
BICD1	8.58514e-91	1.5329	0.995	0.659	1.71703e-87	21	BICD1	H2-horizontal cell
HS6ST11	8.79336e-91	1.35723	0.985	0.573	1.75867e-87	21	HS6ST1	H2-horizontal cell
TNNI1	3.29822e-90	1.57835	0.892	0.459	6.59643e-87	21	TNNI1	H2-horizontal cell
THSD7A3	7.59948e-90	1.53271	0.99	0.555	1.5199e-86	21	THSD7A	H2-horizontal cell
COL9A12	1.45667e-89	1.38123	0.928	0.473	2.91334e-86	21	COL9A1	H2-horizontal cell
TUBB2A3	3.58775e-89	1.668	1	0.813	7.17549e-86	21	TUBB2A	H2-horizontal cell
RAB6B2	1.0413e-88	1.13901	0.954	0.504	2.0826e-85	21	RAB6B	H2-horizontal cell
C4orf481	2.38715e-88	1.42042	0.99	0.731	4.7743e-85	21	C4orf48	H2-horizontal cell
GRIA24	4.95229e-88	1.27027	0.979	0.584	9.90459e-85	21	GRIA2	H2-horizontal cell
MGAT5	1.15048e-87	1.2302	0.938	0.559	2.30096e-84	21	MGAT5	H2-horizontal cell
ESRRG1	2.57152e-87	1.42923	0.99	0.63	5.14304e-84	21	ESRRG	H2-horizontal cell
JPH42	2.98852e-87	1.03075	0.949	0.549	5.97705e-84	21	JPH4	H2-horizontal cell
SOBP2	1.04125e-86	1.42076	0.954	0.615	2.08249e-83	21	SOBP	H2-horizontal cell
ERC11	1.24189e-86	1.38261	0.985	0.619	2.48378e-83	21	ERC1	H2-horizontal cell
KLHL5	3.85406e-86	0.990913	0.918	0.466	7.70811e-83	21	KLHL5	H2-horizontal cell
CNTN41	5.30865e-86	1.23724	0.913	0.336	1.06173e-82	21	CNTN4	H2-horizontal cell
FEZ13	5.47654e-86	1.40106	0.99	0.695	1.09531e-82	21	FEZ1	H2-horizontal cell
FAIM2	1.34932e-85	0.947605	0.908	0.486	2.69865e-82	21	FAIM2	H2-horizontal cell
MGARP4	2.75243e-85	1.53538	0.99	0.614	5.50485e-82	21	MGARP	H2-horizontal cell
CELF43	4.19482e-85	1.41325	0.995	0.65	8.38964e-82	21	CELF4	H2-horizontal cell
NPAS4	4.74612e-85	0.982306	0.903	0.59	9.49223e-82	21	NPAS4	H2-horizontal cell
SOSTDC11	1.71023e-84	0.924502	0.872	0.395	3.42047e-81	21	SOSTDC1	H2-horizontal cell
FRRS1L2	2.72968e-84	1.29997	0.959	0.506	5.45937e-81	21	FRRS1L	H2-horizontal cell
ESRRB	3.07882e-84	0.897221	0.944	0.548	6.15764e-81	21	ESRRB	H2-horizontal cell
HMX12	7.83128e-84	1.73274	0.985	0.751	1.56626e-80	21	HMX1	H2-horizontal cell
NTRK23	1.47451e-83	1.18764	0.944	0.568	2.94903e-80	21	NTRK2	H2-horizontal cell
NT5C3B1	1.58261e-83	1.33119	0.985	0.707	3.16521e-80	21	NT5C3B	H2-horizontal cell
NSG13	2.27124e-83	1.37499	0.959	0.534	4.54249e-80	21	NSG1	H2-horizontal cell
SRCIN11	2.44964e-83	1.02406	0.944	0.536	4.89928e-80	21	SRCIN1	H2-horizontal cell
CACNG81	2.52248e-83	1.22306	0.918	0.426	5.04497e-80	21	CACNG8	H2-horizontal cell
TMEM178B	1.13551e-82	1.11699	0.903	0.488	2.27102e-79	21	TMEM178B	H2-horizontal cell
TMEM132A1	2.41234e-81	1.34416	0.99	0.662	4.82468e-78	21	TMEM132A	H2-horizontal cell
CACNA1A2	2.41235e-81	1.05568	0.933	0.475	4.82471e-78	21	CACNA1A	H2-horizontal cell
ARHGAP261	4.44561e-81	1.1023	0.959	0.61	8.89121e-78	21	ARHGAP26	H2-horizontal cell
STMN44	7.56407e-81	1.46807	0.979	0.663	1.51281e-77	21	STMN4	H2-horizontal cell
PLCXD3	8.71262e-81	1.38713	0.867	0.387	1.74252e-77	21	PLCXD3	H2-horizontal cell
RAB11FIP41	1.36213e-80	0.846753	0.908	0.493	2.72425e-77	21	RAB11FIP4	H2-horizontal cell
DOCK41	6.00454e-80	0.889635	0.969	0.554	1.20091e-76	21	DOCK4	H2-horizontal cell
SYBU3	6.22929e-80	0.914579	0.938	0.505	1.24586e-76	21	SYBU	H2-horizontal cell
STXBP5	9.77319e-80	1.10842	0.944	0.593	1.95464e-76	21	STXBP5	H2-horizontal cell
TENM21	4.58077e-79	0.839048	0.913	0.563	9.16153e-76	21	TENM2	H2-horizontal cell
DNER2	5.88586e-79	1.23114	0.944	0.564	1.17717e-75	21	DNER	H2-horizontal cell
GAPDH3	1.19296e-78	1.19104	1	0.957	2.38593e-75	21	GAPDH	H2-horizontal cell
PHACTR11	7.20388e-77	0.98794	0.964	0.63	1.44078e-73	21	PHACTR1	H2-horizontal cell
LRRN1	9.2093e-77	1.16162	0.928	0.587	1.84186e-73	21	LRRN1	H2-horizontal cell
AC010478.1	9.3377e-77	0.883966	0.867	0.503	1.86754e-73	21	AC010478.1	H2-horizontal cell
ZNF385D2	1.57943e-76	1.11608	0.959	0.539	3.15886e-73	21	ZNF385D	H2-horizontal cell
NRSN1	2.01462e-76	1.08763	0.897	0.573	4.02924e-73	21	NRSN1	H2-horizontal cell
CEND1	4.37482e-76	0.856512	0.913	0.582	8.74964e-73	21	CEND1	H2-horizontal cell
CHD51	1.04167e-75	0.839842	0.933	0.585	2.08335e-72	21	CHD5	H2-horizontal cell
SIX33	1.12689e-75	1.43971	0.995	0.756	2.25379e-72	21	SIX3	H2-horizontal cell
MARCKSL16	1.46279e-75	1.30119	1	0.88	2.92557e-72	21	MARCKSL1	H2-horizontal cell
LYPD1	1.69626e-75	1.57914	0.882	0.587	3.39252e-72	21	LYPD1	H2-horizontal cell
FSD1	1.72224e-75	0.805961	0.913	0.476	3.44448e-72	21	FSD1	H2-horizontal cell
RETREG11	2.20323e-74	0.998189	0.949	0.641	4.40647e-71	21	RETREG1	H2-horizontal cell
JAKMIP22	3.22519e-74	1.03016	0.938	0.419	6.45038e-71	21	JAKMIP2	H2-horizontal cell
NCKAP51	1.46821e-73	1.19473	0.964	0.715	2.93642e-70	21	NCKAP5	H2-horizontal cell
IGLON51	6.40609e-72	0.950551	0.913	0.525	1.28122e-68	21	IGLON5	H2-horizontal cell
LGR41	6.92907e-72	1.10762	0.995	0.648	1.38581e-68	21	LGR4	H2-horizontal cell
RAB3A3	1.06561e-71	1.12372	0.995	0.725	2.13122e-68	21	RAB3A	H2-horizontal cell
NRXN22	1.28276e-71	1.04911	0.944	0.608	2.56553e-68	21	NRXN2	H2-horizontal cell
TMSB107	3.49946e-71	1.36249	1	0.888	6.99892e-68	21	TMSB10	H2-horizontal cell
DCX1	5.13238e-71	1.14343	0.887	0.422	1.02648e-67	21	DCX	H2-horizontal cell
ZEB23	9.23613e-71	1.20266	0.969	0.698	1.84723e-67	21	ZEB2	H2-horizontal cell
PPP1R1A1	1.30518e-70	1.00602	0.877	0.432	2.61037e-67	21	PPP1R1A	H2-horizontal cell
HRC1	1.74646e-70	1.13413	0.851	0.359	3.49291e-67	21	HRC	H2-horizontal cell
ASMTL1	2.0785e-70	1.21654	0.908	0.6	4.15701e-67	21	ASMTL	H2-horizontal cell
TRMT9B	3.0473e-70	1.15708	0.892	0.538	6.0946e-67	21	TRMT9B	H2-horizontal cell
SPOCK31	4.10693e-70	1.09541	0.867	0.454	8.21387e-67	21	SPOCK3	H2-horizontal cell
NOVA14	1.80064e-69	0.939245	0.969	0.696	3.60128e-66	21	NOVA1	H2-horizontal cell
TLE42	1.82217e-69	1.11926	0.995	0.797	3.64433e-66	21	TLE4	H2-horizontal cell
CACNG7	3.38983e-69	0.816826	0.846	0.332	6.77966e-66	21	CACNG7	H2-horizontal cell
TMEM47	5.39019e-69	1.20168	0.908	0.583	1.07804e-65	21	TMEM47	H2-horizontal cell
GNG21	8.89172e-69	0.98565	0.872	0.533	1.77834e-65	21	GNG2	H2-horizontal cell
VSTM2L1	1.28952e-68	1.06005	0.862	0.453	2.57905e-65	21	VSTM2L	H2-horizontal cell
PAG1	1.54832e-68	0.972966	0.959	0.589	3.09665e-65	21	PAG1	H2-horizontal cell
GNAO13	2.87349e-68	0.851704	0.954	0.595	5.74698e-65	21	GNAO1	H2-horizontal cell
BEX34	5.34915e-68	1.15406	0.985	0.784	1.06983e-64	21	BEX3	H2-horizontal cell
CAMK2N21	1.80675e-67	0.987184	0.903	0.516	3.61349e-64	21	CAMK2N2	H2-horizontal cell
CRMP15	3.64027e-67	1.02936	0.99	0.734	7.28055e-64	21	CRMP1	H2-horizontal cell
ZMIZ12	9.0375e-67	0.833018	0.928	0.639	1.8075e-63	21	ZMIZ1	H2-horizontal cell
SLC29A41	8.01649e-66	1.04568	0.903	0.515	1.6033e-62	21	SLC29A4	H2-horizontal cell
TIAM11	1.43632e-65	0.885222	0.877	0.543	2.87265e-62	21	TIAM1	H2-horizontal cell
WASF11	2.30731e-65	0.938673	0.882	0.525	4.61463e-62	21	WASF1	H2-horizontal cell
CLTB1	5.39381e-65	1.07203	0.99	0.704	1.07876e-61	21	CLTB	H2-horizontal cell
LONRF2	6.66787e-65	1.01363	0.892	0.564	1.33357e-61	21	LONRF2	H2-horizontal cell
SRSF93	9.78205e-65	0.988173	0.995	0.762	1.95641e-61	21	SRSF9	H2-horizontal cell
CNIH21	1.8433e-64	0.927973	0.877	0.523	3.6866e-61	21	CNIH2	H2-horizontal cell
SH3BP51	3.61002e-64	1.04938	0.908	0.59	7.22004e-61	21	SH3BP5	H2-horizontal cell
LSAMP2	8.75996e-64	0.94994	0.938	0.572	1.75199e-60	21	LSAMP	H2-horizontal cell
PIP4P21	1.04171e-62	0.912674	0.882	0.549	2.08342e-59	21	PIP4P2	H2-horizontal cell
PMFBP1	8.25071e-62	0.860908	0.815	0.424	1.65014e-58	21	PMFBP1	H2-horizontal cell
PCSK2	2.5408e-61	0.876837	0.836	0.419	5.08161e-58	21	PCSK2	H2-horizontal cell
SYT11	9.62614e-61	0.952655	0.974	0.676	1.92523e-57	21	SYT11	H2-horizontal cell
ADCY21	1.76844e-60	0.851469	0.867	0.511	3.53687e-57	21	ADCY2	H2-horizontal cell
PAX64	2.051e-60	0.991121	0.985	0.69	4.10201e-57	21	PAX6	H2-horizontal cell
CCDC88A6	2.16728e-60	0.954826	1	0.818	4.33456e-57	21	CCDC88A	H2-horizontal cell
TUBB2B4	3.67602e-60	1.17073	1	0.823	7.35205e-57	21	TUBB2B	H2-horizontal cell
FGF13	5.55802e-60	0.954127	0.846	0.564	1.1116e-56	21	FGF13	H2-horizontal cell
JPT13	7.03059e-60	1.00365	0.969	0.812	1.40612e-56	21	JPT1	H2-horizontal cell
AL391650.11	3.16985e-59	1.01289	0.974	0.7	6.3397e-56	21	AL391650.1	H2-horizontal cell
TENM4	1.13668e-58	0.829805	0.805	0.387	2.27336e-55	21	TENM4	H2-horizontal cell
NCS1	1.76461e-58	0.948432	0.862	0.608	3.52922e-55	21	NCS1	H2-horizontal cell
SLC16A3	3.24502e-58	0.821788	0.944	0.576	6.49004e-55	21	SLC16A3	H2-horizontal cell
PCDH17	1.60087e-57	1.01147	0.836	0.595	3.20174e-54	21	PCDH17	H2-horizontal cell
KIF5C6	6.29665e-57	0.975065	0.99	0.762	1.25933e-53	21	KIF5C	H2-horizontal cell
FOXN35	1.93117e-56	0.879533	0.938	0.599	3.86233e-53	21	FOXN3	H2-horizontal cell
NR2F2	6.10545e-56	1.04743	0.887	0.623	1.22109e-52	21	NR2F2	H2-horizontal cell
ENO14	6.89455e-56	1.16645	1	0.92	1.37891e-52	21	ENO1	H2-horizontal cell
FYN3	3.5758e-55	0.828471	0.959	0.727	7.1516e-52	21	FYN	H2-horizontal cell
ELMOD1	2.79258e-54	0.807438	0.862	0.601	5.58517e-51	21	ELMOD1	H2-horizontal cell
TSPAN131	3.86807e-54	0.816306	0.949	0.64	7.73615e-51	21	TSPAN13	H2-horizontal cell
CEP1703	4.80727e-54	0.85269	0.954	0.668	9.61455e-51	21	CEP170	H2-horizontal cell
CTNND21	1.73349e-53	0.813196	0.872	0.634	3.46699e-50	21	CTNND2	H2-horizontal cell
MALT11	1.75256e-53	0.922964	0.938	0.678	3.50513e-50	21	MALT1	H2-horizontal cell
GAD21	4.49507e-53	0.826441	0.851	0.624	8.99015e-50	21	GAD2	H2-horizontal cell
VEGFA2	7.73688e-53	1.17018	0.959	0.683	1.54738e-49	21	VEGFA	H2-horizontal cell
PCLO2	8.76071e-53	0.946282	0.995	0.729	1.75214e-49	21	PCLO	H2-horizontal cell
MYT1L1	2.31423e-52	0.880927	0.831	0.499	4.62846e-49	21	MYT1L	H2-horizontal cell
CAMK2N15	4.94483e-52	0.883321	0.949	0.662	9.88965e-49	21	CAMK2N1	H2-horizontal cell
NREP4	1.03085e-51	0.914459	0.979	0.803	2.06171e-48	21	NREP	H2-horizontal cell
APC6	2.02946e-48	0.852252	1	0.753	4.05891e-45	21	APC	H2-horizontal cell
NEDD4L1	2.52132e-48	0.867758	0.969	0.65	5.04265e-45	21	NEDD4L	H2-horizontal cell
HLA-C	1.02885e-42	0.800214	0.933	0.656	2.05771e-39	21	HLA-C	H2-horizontal cell
PGK12	6.22108e-42	0.857151	1	0.903	1.24422e-38	21	PGK1	H2-horizontal cell
BNIP34	5.52375e-37	0.856421	0.974	0.783	1.10475e-33	21	BNIP3	H2-horizontal cell
ST3GAL5	1.74555e-30	0.830067	0.851	0.659	3.4911e-27	21	ST3GAL5	H2-horizontal cell
FOS2	3.57155e-28	0.862054	0.974	0.827	7.14309e-25	21	FOS	H2-horizontal cell
RHOD	3.58309e-82	1.24763	0.991	0.292	7.16617e-79	22	RHOD	Cone
LINC00982	1.43617e-75	1.93779	0.93	0.218	2.87235e-72	22	LINC00982	Cone
ITM2A	1.03361e-68	0.89771	0.887	0.171	2.06723e-65	22	ITM2A	Cone
TIMP31	1.63965e-68	3.2667	0.974	0.428	3.27931e-65	22	TIMP3	Cone
TRPM11	3.66462e-66	3.80494	0.965	0.387	7.32924e-63	22	TRPM1	Cone
EVA1B	1.22745e-63	0.936155	0.93	0.318	2.4549e-60	22	EVA1B	Cone
MYL9	5.71182e-62	0.897441	0.913	0.276	1.14236e-58	22	MYL9	Cone
ELN	8.09676e-61	2.08729	0.939	0.311	1.61935e-57	22	ELN	Cone
S100A111	9.30858e-61	1.32419	0.878	0.19	1.86172e-57	22	S100A11	Cone
COL9A22	2.16886e-59	1.69586	1	0.538	4.33771e-56	22	COL9A2	Cone
STC2	2.96814e-58	1.9733	0.965	0.522	5.93628e-55	22	STC2	Cone
IGFBP41	1.66867e-57	1.79791	0.878	0.371	3.33734e-54	22	IGFBP4	Cone
MFAP41	2.90972e-57	1.40302	0.939	0.527	5.81943e-54	22	MFAP4	Cone
KRT18	3.08975e-57	1.46065	0.887	0.396	6.17949e-54	22	KRT18	Cone
ALDH1A11	5.19743e-57	0.863066	0.887	0.2	1.03949e-53	22	ALDH1A1	Cone
SMOC2	2.09823e-56	2.05088	0.887	0.3	4.19647e-53	22	SMOC2	Cone
PMEL	3.24636e-56	2.36708	0.922	0.295	6.49272e-53	22	PMEL	Cone
MAL2	3.98278e-56	0.913031	0.896	0.459	7.96557e-53	22	MAL2	Cone
FKBP101	4.88896e-56	1.03641	0.983	0.581	9.77792e-53	22	FKBP10	Cone
NDUFA4L23	4.52217e-55	2.31222	1	0.73	9.04434e-52	22	NDUFA4L2	Cone
PTGDS4	9.16455e-55	2.61928	0.965	0.618	1.83291e-51	22	PTGDS	Cone
S100A61	1.0265e-54	1.46299	0.974	0.46	2.05299e-51	22	S100A6	Cone
NUPR11	1.94426e-54	3.29874	0.93	0.48	3.88852e-51	22	NUPR1	Cone
STRIP2	2.75944e-54	2.14629	0.939	0.629	5.51888e-51	22	STRIP2	Cone
IER3	4.33198e-53	1.55343	0.913	0.383	8.66397e-50	22	IER3	Cone
ENPP2	5.79801e-53	2.23865	0.913	0.469	1.1596e-49	22	ENPP2	Cone
PLOD11	1.32555e-52	0.944779	1	0.579	2.65111e-49	22	PLOD1	Cone
KRT81	1.47552e-52	1.56087	0.939	0.495	2.95103e-49	22	KRT8	Cone
EFEMP11	4.33605e-52	2.70254	0.904	0.377	8.67211e-49	22	EFEMP1	Cone
LMNA	5.08437e-52	1.4031	1	0.663	1.01687e-48	22	LMNA	Cone
PHGDH	5.2454e-52	1.11375	0.991	0.583	1.04908e-48	22	PHGDH	Cone
S100B1	2.40817e-51	1.73794	0.922	0.513	4.81634e-48	22	S100B	Cone
TRIOBP	5.08841e-51	1.86992	0.974	0.643	1.01768e-47	22	TRIOBP	Cone
CST3	1.13906e-50	2.46078	0.939	0.742	2.27812e-47	22	CST3	Cone
SDCBP	6.34588e-50	1.8496	0.939	0.64	1.26918e-46	22	SDCBP	Cone
HLA-E	1.36089e-49	0.911623	0.904	0.411	2.72177e-46	22	HLA-E	Cone
SNCA1	2.02113e-49	0.894664	0.991	0.561	4.04226e-46	22	SNCA	Cone
NMB1	4.05485e-49	1.28515	0.93	0.556	8.10969e-46	22	NMB	Cone
BMP7	6.716e-49	1.69539	0.922	0.512	1.3432e-45	22	BMP7	Cone
CYSTM11	1.3108e-48	1.70469	0.983	0.623	2.62161e-45	22	CYSTM1	Cone
CFI3	5.16051e-48	0.80026	1	0.635	1.0321e-44	22	CFI	Cone
CAST	5.96741e-48	1.45367	0.948	0.508	1.19348e-44	22	CAST	Cone
PTTG1	1.36388e-47	0.858146	0.896	0.493	2.72776e-44	22	PTTG1	Cone
ITGAV	3.37546e-47	1.7032	0.965	0.526	6.75092e-44	22	ITGAV	Cone
TRPM3	1.08369e-46	2.24639	0.939	0.513	2.16738e-43	22	TRPM3	Cone
TPD52L11	1.34052e-46	1.2904	0.87	0.411	2.68104e-43	22	TPD52L1	Cone
SLC16A31	1.72167e-46	2.24126	0.904	0.577	3.44335e-43	22	SLC16A3	Cone
ATP6V0E12	2.68045e-46	1.69927	0.957	0.611	5.36089e-43	22	ATP6V0E1	Cone
TSHZ2	2.88012e-46	1.3982	0.93	0.565	5.76023e-43	22	TSHZ2	Cone
FLNA2	3.10049e-46	1.50845	0.965	0.642	6.20098e-43	22	FLNA	Cone
GNG111	5.50458e-46	2.85703	0.843	0.358	1.10092e-42	22	GNG11	Cone
SERPINH11	5.74257e-46	1.23937	0.896	0.463	1.14851e-42	22	SERPINH1	Cone
ATF5	6.40525e-46	1.68324	0.93	0.576	1.28105e-42	22	ATF5	Cone
COL8A1	7.15881e-45	1.82584	0.861	0.322	1.43176e-41	22	COL8A1	Cone
SH3KBP1	2.16751e-44	0.846836	0.904	0.441	4.33502e-41	22	SH3KBP1	Cone
FBLN2	1.09754e-43	1.68286	0.861	0.215	2.19508e-40	22	FBLN2	Cone
FAM162A2	2.70778e-43	1.85822	0.965	0.682	5.41556e-40	22	FAM162A	Cone
UNC5B	3.0642e-43	0.904898	0.904	0.522	6.12841e-40	22	UNC5B	Cone
P4HB1	1.36167e-42	1.53421	1	0.748	2.72334e-39	22	P4HB	Cone
P4HA21	2.79239e-42	1.08301	0.913	0.496	5.58478e-39	22	P4HA2	Cone
MAN2A1	4.12726e-42	1.51024	0.87	0.382	8.25452e-39	22	MAN2A1	Cone
WWTR1	1.75827e-41	1.29771	0.904	0.572	3.51654e-38	22	WWTR1	Cone
SLC16A8	5.5532e-41	1.52054	0.826	0.427	1.11064e-37	22	SLC16A8	Cone
TSPAN41	2.02155e-40	1.32894	0.922	0.634	4.04309e-37	22	TSPAN4	Cone
TMEM471	3.45637e-40	0.985779	0.939	0.583	6.91274e-37	22	TMEM47	Cone
SERPINF12	4.85774e-40	1.44512	0.957	0.705	9.71548e-37	22	SERPINF1	Cone
BLVRB1	6.50254e-40	1.90151	0.87	0.496	1.30051e-36	22	BLVRB	Cone
GNG53	8.30915e-40	1.50282	0.983	0.643	1.66183e-36	22	GNG5	Cone
NPC21	1.00882e-39	1.65369	0.948	0.582	2.01764e-36	22	NPC2	Cone
PLTP1	1.64997e-39	2.00493	0.852	0.497	3.29994e-36	22	PLTP	Cone
GPNMB	2.36009e-39	1.43209	0.835	0.378	4.72018e-36	22	GPNMB	Cone
LAMP21	2.86623e-39	1.61123	0.887	0.632	5.73247e-36	22	LAMP2	Cone
FLRT2	4.25548e-39	1.53378	0.852	0.376	8.51096e-36	22	FLRT2	Cone
IGFBP52	1.18886e-38	1.88991	0.896	0.553	2.37773e-35	22	IGFBP5	Cone
HILPDA1	3.00135e-38	0.91071	0.887	0.488	6.0027e-35	22	HILPDA	Cone
LTBP32	4.23127e-38	1.04371	0.974	0.646	8.46254e-35	22	LTBP3	Cone
BTG3	4.32771e-38	1.02026	0.93	0.55	8.65543e-35	22	BTG3	Cone
NINJ1	1.35971e-37	1.1109	0.896	0.596	2.71941e-34	22	NINJ1	Cone
C1S	1.93285e-37	1.28381	0.835	0.422	3.86569e-34	22	C1S	Cone
EZR	3.86527e-37	1.46033	0.887	0.425	7.73053e-34	22	EZR	Cone
ID32	4.74468e-37	1.3137	0.878	0.557	9.48937e-34	22	ID3	Cone
TRIB3	6.54008e-37	1.04818	0.991	0.674	1.30802e-33	22	TRIB3	Cone
TMEM981	1.02556e-36	2.03701	0.861	0.532	2.05112e-33	22	TMEM98	Cone
PLA2G162	1.67266e-36	1.43579	0.913	0.598	3.34532e-33	22	PLA2G16	Cone
SQSTM11	2.06812e-36	1.25278	0.991	0.857	4.13624e-33	22	SQSTM1	Cone
COL9A13	2.24685e-36	0.970986	0.87	0.474	4.49369e-33	22	COL9A1	Cone
DMKN1	2.85132e-36	0.930443	0.852	0.474	5.70264e-33	22	DMKN	Cone
BNIP35	3.67229e-36	2.39627	0.887	0.784	7.34458e-33	22	BNIP3	Cone
DCT	1.42588e-35	2.1946	0.835	0.312	2.85177e-32	22	DCT	Cone
ITGB11	1.50418e-35	1.08861	1	0.72	3.00836e-32	22	ITGB1	Cone
NFIX3	2.10393e-35	1.25767	0.896	0.634	4.20787e-32	22	NFIX	Cone
SELENOM1	2.9598e-35	1.47783	0.957	0.685	5.9196e-32	22	SELENOM	Cone
EIF4EBP1	4.59578e-35	1.13453	0.87	0.564	9.19157e-32	22	EIF4EBP1	Cone
DUSP4	5.43874e-35	1.3767	0.861	0.584	1.08775e-31	22	DUSP4	Cone
NANOS11	1.03019e-34	1.02079	0.922	0.544	2.06039e-31	22	NANOS1	Cone
CD63	1.55245e-34	1.74633	0.913	0.89	3.1049e-31	22	CD63	Cone
AAMDC	1.0707e-33	0.935297	0.87	0.568	2.1414e-30	22	AAMDC	Cone
GNB2	1.28593e-33	0.953636	0.93	0.619	2.57187e-30	22	GNB2	Cone
RCN12	1.63808e-32	1.27841	0.913	0.614	3.27616e-29	22	RCN1	Cone
RGR	2.30031e-32	1.28666	0.835	0.425	4.60062e-29	22	RGR	Cone
ESPN1	2.82362e-32	0.824292	1	0.666	5.64723e-29	22	ESPN	Cone
BHLHE40	3.91161e-32	0.904879	0.835	0.437	7.82321e-29	22	BHLHE40	Cone
UACA	7.4805e-32	1.07017	0.87	0.601	1.4961e-28	22	UACA	Cone
ISYNA11	9.48184e-32	0.934297	0.878	0.567	1.89637e-28	22	ISYNA1	Cone
HSPB12	1.04492e-31	1.57421	0.861	0.573	2.08985e-28	22	HSPB1	Cone
ITGB81	1.2116e-31	1.83252	0.852	0.569	2.4232e-28	22	ITGB8	Cone
CLIC1	1.74632e-31	0.890216	0.904	0.517	3.49264e-28	22	CLIC1	Cone
NQO11	1.94707e-31	0.804709	0.887	0.517	3.89415e-28	22	NQO1	Cone
ANXA21	3.92542e-31	0.829837	0.835	0.459	7.85084e-28	22	ANXA2	Cone
HLA-A1	4.09185e-30	1.33327	0.861	0.486	8.18369e-27	22	HLA-A	Cone
GPX34	1.12435e-29	1.26187	0.87	0.62	2.24869e-26	22	GPX3	Cone
FTL2	3.66323e-29	1.51799	0.965	0.964	7.32645e-26	22	FTL	Cone
NAV3	6.15771e-29	1.03748	0.817	0.348	1.23154e-25	22	NAV3	Cone
RPS27L2	7.49938e-29	1.19625	0.948	0.77	1.49988e-25	22	RPS27L	Cone
VASN	8.70889e-29	0.943746	0.835	0.544	1.74178e-25	22	VASN	Cone
HSP90B11	1.3122e-28	1.23489	0.93	0.862	2.6244e-25	22	HSP90B1	Cone
SLC3A21	3.34897e-28	1.18256	1	0.825	6.69793e-25	22	SLC3A2	Cone
ARF4	9.24807e-28	1.06638	0.939	0.729	1.84961e-24	22	ARF4	Cone
CNKSR3	9.74157e-28	1.00236	0.861	0.485	1.94831e-24	22	CNKSR3	Cone
SDF2L1	5.93058e-27	0.858921	0.87	0.574	1.18612e-23	22	SDF2L1	Cone
ANXA53	1.68491e-26	1.06418	0.922	0.706	3.36983e-23	22	ANXA5	Cone
TBC1D1	3.00927e-26	0.819146	0.809	0.415	6.01855e-23	22	TBC1D1	Cone
SLC2A13	3.88883e-26	1.26443	0.878	0.724	7.77766e-23	22	SLC2A1	Cone
C1R	3.94991e-26	1.17532	0.8	0.512	7.89982e-23	22	C1R	Cone
SELENOP2	2.17827e-25	0.953081	0.87	0.511	4.35655e-22	22	SELENOP	Cone
RARRES21	2.67945e-25	1.3006	0.826	0.5	5.35891e-22	22	RARRES2	Cone
ITM2B2	4.8962e-25	1.18774	0.887	0.915	9.79241e-22	22	ITM2B	Cone
PRDX62	9.10917e-25	0.883318	1	0.767	1.82183e-21	22	PRDX6	Cone
CRYAB4	1.06216e-24	1.12959	0.87	0.611	2.12433e-21	22	CRYAB	Cone
FRZB3	2.17281e-24	1.0963	0.878	0.676	4.34561e-21	22	FRZB	Cone
P4HA12	4.69738e-24	1.0294	0.861	0.585	9.39477e-21	22	P4HA1	Cone
EEF1D3	6.86183e-24	1.15679	0.896	0.777	1.37237e-20	22	EEF1D	Cone
YBX32	6.97413e-24	0.984719	0.965	0.789	1.39483e-20	22	YBX3	Cone
FGFR13	7.06139e-24	0.884545	0.887	0.589	1.41228e-20	22	FGFR1	Cone
LAPTM4A2	7.54394e-24	1.3464	0.843	0.655	1.50879e-20	22	LAPTM4A	Cone
FTH13	1.08822e-23	1.63036	0.948	0.958	2.17644e-20	22	FTH1	Cone
ASAH1	1.38496e-23	1.20402	0.843	0.767	2.76992e-20	22	ASAH1	Cone
ATOX11	3.99957e-23	0.95513	0.922	0.674	7.99915e-20	22	ATOX1	Cone
UCHL1	6.36847e-23	0.953709	0.965	0.784	1.27369e-19	22	UCHL1	Cone
VEGFA3	1.68013e-22	1.03872	0.939	0.684	3.36025e-19	22	VEGFA	Cone
FAM126A1	1.78174e-22	1.04065	0.826	0.536	3.56348e-19	22	FAM126A	Cone
FOSB2	6.60083e-22	1.4942	0.93	0.747	1.32017e-18	22	FOSB	Cone
TPT13	6.35832e-21	1.15864	0.948	0.92	1.27166e-17	22	TPT1	Cone
HSPA51	1.43299e-20	1.17019	0.913	0.877	2.86597e-17	22	HSPA5	Cone
SESN3	1.51716e-20	1.02376	0.843	0.638	3.03433e-17	22	SESN3	Cone
NEAT13	2.20421e-20	2.20565	0.913	0.735	4.40843e-17	22	NEAT1	Cone
COL18A12	3.2555e-20	0.955025	0.835	0.568	6.511e-17	22	COL18A1	Cone
GAPDH4	1.25791e-19	1.07724	0.948	0.957	2.51582e-16	22	GAPDH	Cone
STK24	2.46712e-19	0.991081	0.861	0.646	4.93423e-16	22	STK24	Cone
APC7	1.05712e-18	0.897016	0.939	0.753	2.11423e-15	22	APC	Cone
TSC22D42	3.91381e-18	0.890446	0.809	0.556	7.82763e-15	22	TSC22D4	Cone
DSP	5.92054e-18	0.874823	0.826	0.612	1.18411e-14	22	DSP	Cone
HSPH11	4.52163e-16	1.09177	0.957	0.784	9.04326e-13	22	HSPH1	Cone
PHPT12	1.78267e-15	0.981881	0.878	0.812	3.56535e-12	22	PHPT1	Cone
RBP12	6.65104e-15	0.84917	0.87	0.766	1.33021e-11	22	RBP1	Cone
GUK13	3.36473e-43	1.41006	1	0.899	6.72946e-40	23	GUK1	RPE
GUCA1C3	9.99736e-42	1.45856	1	0.534	1.99947e-38	23	GUCA1C	RPE
PDE6H3	1.02214e-40	1.83089	1	0.766	2.04428e-37	23	PDE6H	RPE
OPN1MW1	5.3359e-40	1.53432	0.936	0.497	1.06718e-36	23	OPN1MW	RPE
ARR32	6.41442e-40	1.56142	0.982	0.588	1.28288e-36	23	ARR3	RPE
SLC24A22	1.22106e-39	1.04416	0.982	0.575	2.44212e-36	23	SLC24A2	RPE
GUCA1A3	1.38003e-39	1.56361	1	0.69	2.76006e-36	23	GUCA1A	RPE
HRASLS2	2.19898e-39	1.25454	0.991	0.647	4.39795e-36	23	HRASLS	RPE
AC103740.12	3.60165e-37	0.891222	0.955	0.594	7.20329e-34	23	AC103740.1	RPE
FAM19A42	5.00408e-37	1.06362	1	0.636	1.00082e-33	23	FAM19A4	RPE
LBH2	1.53597e-35	1.04272	0.991	0.679	3.07194e-32	23	LBH	RPE
GNAT22	2.05264e-35	0.997865	0.964	0.559	4.10529e-32	23	GNAT2	RPE
COTL12	1.71149e-34	0.975202	1	0.734	3.42298e-31	23	COTL1	RPE
ITM2C3	2.24547e-34	1.00562	1	0.772	4.49094e-31	23	ITM2C	RPE
KCNB22	2.63903e-34	0.91092	0.973	0.604	5.27806e-31	23	KCNB2	RPE
IGSF215	3.19948e-34	1.02267	0.973	0.671	6.39896e-31	23	IGSF21	RPE
MYL43	3.40517e-34	1.16652	0.973	0.511	6.81034e-31	23	MYL4	RPE
CHCHD102	1.05397e-33	1.11913	0.991	0.683	2.10795e-30	23	CHCHD10	RPE
GUCA1B3	5.29719e-33	1.17648	0.982	0.619	1.05944e-29	23	GUCA1B	RPE
AC023905.12	7.11257e-33	1.22536	0.918	0.504	1.42251e-29	23	AC023905.1	RPE
PPA12	7.18825e-33	0.956189	1	0.868	1.43765e-29	23	PPA1	RPE
VOPP12	1.98768e-32	1.04148	1	0.743	3.97536e-29	23	VOPP1	RPE
FAM57B2	2.45953e-32	1.08966	0.991	0.786	4.91906e-29	23	FAM57B	RPE
UQCRH2	2.12752e-31	0.895744	1	0.882	4.25504e-28	23	UQCRH	RPE
TMEM2154	6.09511e-31	1.0357	0.873	0.509	1.21902e-27	23	TMEM215	RPE
RXRG2	1.3438e-30	0.895777	0.945	0.579	2.6876e-27	23	RXRG	RPE
DST4	3.50097e-30	0.92965	1	0.868	7.00194e-27	23	DST	RPE
MAP44	8.52488e-30	0.802567	0.991	0.781	1.70498e-26	23	MAP4	RPE
DHRS72	9.40801e-29	0.963606	0.991	0.761	1.8816e-25	23	DHRS7	RPE
SERPINF13	2.09308e-28	0.854571	1	0.705	4.18615e-25	23	SERPINF1	RPE
FAM213A2	2.7187e-27	0.89201	1	0.742	5.43741e-24	23	FAM213A	RPE
UQCC22	3.88902e-26	0.854869	0.991	0.821	7.77804e-23	23	UQCC2	RPE
1943-09-01	1.56257e-25	0.898832	1	0.781	3.12514e-22	23	2004-09-01	RPE
GNB33	4.48007e-25	0.925056	1	0.853	8.96013e-22	23	GNB3	RPE
KIF21A3	4.23265e-24	0.813354	1	0.778	8.46531e-21	23	KIF21A	RPE
GNGT22	1.32272e-23	0.814026	0.982	0.616	2.64544e-20	23	GNGT2	RPE
PLEKHB14	3.41655e-22	0.897877	1	0.793	6.8331e-19	23	PLEKHB1	RPE
RRAD2	1.2662e-16	0.932349	0.818	0.545	2.53241e-13	23	RRAD	RPE
MKI67	1.15808e-43	3.27159	0.979	0.081	2.31616e-40	24	MKI67	Proliferative cell
PBK	7.37863e-34	2.08568	0.979	0.351	1.47573e-30	24	PBK	Proliferative cell
PIMREG	1.07617e-33	1.76782	1	0.381	2.15234e-30	24	PIMREG	Proliferative cell
TOP2A	4.31093e-33	4.00977	1	0.509	8.62186e-30	24	TOP2A	Proliferative cell
NUSAP1	1.67739e-32	3.27419	1	0.446	3.35478e-29	24	NUSAP1	Proliferative cell
TPX2	7.01971e-32	2.72099	1	0.467	1.40394e-28	24	TPX2	Proliferative cell
BUB1	8.82352e-32	1.72508	0.979	0.401	1.7647e-28	24	BUB1	Proliferative cell
NDC80	9.48855e-32	1.58847	0.979	0.376	1.89771e-28	24	NDC80	Proliferative cell
MXD3	2.13081e-31	1.90997	1	0.458	4.26163e-28	24	MXD3	Proliferative cell
NUF2	2.63889e-31	2.06935	1	0.457	5.27778e-28	24	NUF2	Proliferative cell
CENPF	8.2251e-31	3.83288	0.979	0.518	1.64502e-27	24	CENPF	Proliferative cell
NEK2	1.96109e-30	1.77171	0.957	0.396	3.92218e-27	24	NEK2	Proliferative cell
TUBB6	2.00616e-30	1.48328	1	0.413	4.01231e-27	24	TUBB6	Proliferative cell
KIF23	3.86675e-30	1.72715	0.979	0.493	7.73351e-27	24	KIF23	Proliferative cell
PTTG11	9.71769e-30	3.01015	0.979	0.494	1.94354e-26	24	PTTG1	Proliferative cell
KIF11	3.58622e-29	1.74323	0.979	0.462	7.17244e-26	24	KIF11	Proliferative cell
BIRC5	4.2246e-29	1.97382	0.957	0.411	8.4492e-26	24	BIRC5	Proliferative cell
KIFC1	4.361e-29	1.96319	0.957	0.368	8.72199e-26	24	KIFC1	Proliferative cell
AURKA	8.89479e-29	2.16526	1	0.539	1.77896e-25	24	AURKA	Proliferative cell
GTSE1	3.61196e-28	1.87511	0.957	0.563	7.22392e-25	24	GTSE1	Proliferative cell
TYMS	1.66592e-27	2.12336	0.979	0.64	3.33185e-24	24	TYMS	Proliferative cell
TACC3	2.06328e-27	1.67031	0.979	0.561	4.12655e-24	24	TACC3	Proliferative cell
UBE2T	3.17157e-27	2.03447	0.957	0.429	6.34313e-24	24	UBE2T	Proliferative cell
SPC25	3.63732e-27	1.1546	0.894	0.17	7.27465e-24	24	SPC25	Proliferative cell
CKAP2	4.3517e-27	2.20537	0.979	0.594	8.70339e-24	24	CKAP2	Proliferative cell
CDK1	5.66632e-27	2.58258	0.957	0.44	1.13326e-23	24	CDK1	Proliferative cell
ASPM	8.69731e-27	2.48863	0.936	0.387	1.73946e-23	24	ASPM	Proliferative cell
KIF4A	2.48836e-26	1.31256	0.936	0.398	4.97672e-23	24	KIF4A	Proliferative cell
SGO2	6.19708e-26	1.8651	0.957	0.565	1.23942e-22	24	SGO2	Proliferative cell
ANLN	6.75286e-26	1.11698	0.894	0.247	1.35057e-22	24	ANLN	Proliferative cell
VIM4	1.55682e-25	2.81484	1	0.859	3.11364e-22	24	VIM	Proliferative cell
NCAPG	1.97729e-25	1.28357	0.936	0.312	3.95458e-22	24	NCAPG	Proliferative cell
CENPE	6.49093e-25	2.03564	0.936	0.494	1.29819e-21	24	CENPE	Proliferative cell
TUBB1	1.2799e-24	2.12007	0.979	0.673	2.5598e-21	24	TUBB	Proliferative cell
TMSB15A	2.70218e-24	1.33951	0.936	0.457	5.40436e-21	24	TMSB15A	Proliferative cell
QKI	2.78189e-24	1.50329	1	0.628	5.56379e-21	24	QKI	Proliferative cell
ACTB3	3.7898e-24	1.71404	1	0.941	7.57961e-21	24	ACTB	Proliferative cell
CKAP2L	6.16954e-24	1.14156	0.894	0.283	1.23391e-20	24	CKAP2L	Proliferative cell
FSTL11	9.51193e-24	0.967197	0.957	0.498	1.90239e-20	24	FSTL1	Proliferative cell
IGFBP24	1.05955e-23	2.47901	0.979	0.663	2.11909e-20	24	IGFBP2	Proliferative cell
CD991	2.2324e-23	1.14138	0.957	0.572	4.46481e-20	24	CD99	Proliferative cell
TPPP3	2.7642e-23	1.33156	0.957	0.555	5.52839e-20	24	TPPP3	Proliferative cell
HMMR	4.98598e-23	1.38524	0.915	0.528	9.97196e-20	24	HMMR	Proliferative cell
TROAP	2.34082e-22	0.989373	0.872	0.347	4.68164e-19	24	TROAP	Proliferative cell
KNL1	9.3441e-22	1.29462	0.894	0.487	1.86882e-18	24	KNL1	Proliferative cell
TAGLN22	1.52926e-21	1.81341	0.979	0.673	3.05852e-18	24	TAGLN2	Proliferative cell
MIS18BP1	1.80083e-21	1.25549	0.894	0.441	3.60165e-18	24	MIS18BP1	Proliferative cell
BTG31	2.67859e-21	1.51663	0.936	0.55	5.35718e-18	24	BTG3	Proliferative cell
CKS2	5.04479e-21	2.09297	0.957	0.774	1.00896e-17	24	CKS2	Proliferative cell
MSN	5.14372e-21	0.834581	0.936	0.499	1.02874e-17	24	MSN	Proliferative cell
TMSB108	5.84904e-21	1.64382	1	0.888	1.16981e-17	24	TMSB10	Proliferative cell
PTN6	9.43992e-21	1.96367	1	0.723	1.88798e-17	24	PTN	Proliferative cell
CSRP23	1.4758e-20	1.4407	0.979	0.684	2.95159e-17	24	CSRP2	Proliferative cell
ACTG13	1.89847e-20	1.23523	1	0.968	3.79695e-17	24	ACTG1	Proliferative cell
SPRY21	2.02211e-20	0.848552	1	0.623	4.04422e-17	24	SPRY2	Proliferative cell
CYR613	2.48526e-20	1.51156	1	0.8	4.97051e-17	24	CYR61	Proliferative cell
PRSS231	3.04249e-20	1.37039	0.936	0.506	6.08498e-17	24	PRSS23	Proliferative cell
RARRES22	3.13841e-20	2.06914	0.915	0.501	6.27682e-17	24	RARRES2	Proliferative cell
CNN34	4.14971e-20	1.37714	1	0.598	8.29943e-17	24	CNN3	Proliferative cell
TNFRSF12A2	4.21699e-20	1.19994	1	0.628	8.43398e-17	24	TNFRSF12A	Proliferative cell
JPT14	4.2488e-20	1.79827	1	0.813	8.49761e-17	24	JPT1	Proliferative cell
SERF23	5.26363e-20	1.12342	1	0.862	1.05273e-16	24	SERF2	Proliferative cell
SDCBP1	7.01987e-20	1.19502	0.979	0.641	1.40397e-16	24	SDCBP	Proliferative cell
HSPB13	7.57496e-20	1.17823	0.979	0.574	1.51499e-16	24	HSPB1	Proliferative cell
KIF15	1.71584e-19	0.989882	0.851	0.293	3.43168e-16	24	KIF15	Proliferative cell
RBP13	2.75827e-19	1.42773	1	0.766	5.51655e-16	24	RBP1	Proliferative cell
TUBA1A3	2.84372e-19	1.6419	1	0.897	5.68744e-16	24	TUBA1A	Proliferative cell
DBI2	5.06299e-19	1.25324	1	0.744	1.0126e-15	24	DBI	Proliferative cell
BAG3	6.88597e-19	0.845658	0.936	0.554	1.37719e-15	24	BAG3	Proliferative cell
HES52	8.0691e-19	1.77364	0.936	0.594	1.61382e-15	24	HES5	Proliferative cell
CCNA1	1.01031e-18	1.12738	0.851	0.376	2.02062e-15	24	CCNA1	Proliferative cell
PMEPA13	1.09296e-18	1.48741	0.979	0.757	2.18591e-15	24	PMEPA1	Proliferative cell
AEBP1	1.12191e-18	0.84405	0.979	0.618	2.24382e-15	24	AEBP1	Proliferative cell
GAS11	1.24942e-18	1.07633	0.936	0.635	2.49884e-15	24	GAS1	Proliferative cell
FAM83D	1.30743e-18	0.853774	0.851	0.407	2.61486e-15	24	FAM83D	Proliferative cell
FSCN11	2.44446e-18	1.15067	0.979	0.681	4.88892e-15	24	FSCN1	Proliferative cell
GNG54	2.54842e-18	1.3279	0.936	0.644	5.09685e-15	24	GNG5	Proliferative cell
SYTL2	3.78063e-18	0.843101	0.915	0.471	7.56125e-15	24	SYTL2	Proliferative cell
TPM41	5.8706e-18	1.40375	0.957	0.672	1.17412e-14	24	TPM4	Proliferative cell
MEST2	6.60549e-18	1.26518	0.957	0.565	1.3211e-14	24	MEST	Proliferative cell
TUBA1B1	7.67794e-18	1.66928	0.979	0.913	1.53559e-14	24	TUBA1B	Proliferative cell
ANXA54	1.05083e-17	1.18513	0.979	0.706	2.10166e-14	24	ANXA5	Proliferative cell
CD91	1.37991e-17	1.15601	0.936	0.569	2.75982e-14	24	CD9	Proliferative cell
KLF101	1.48556e-17	1.19015	0.979	0.673	2.97112e-14	24	KLF10	Proliferative cell
SFRP24	2.42746e-17	1.20166	1	0.791	4.85492e-14	24	SFRP2	Proliferative cell
GADD45B1	4.31328e-17	1.55075	0.957	0.558	8.62657e-14	24	GADD45B	Proliferative cell
FBLN11	4.4922e-17	1.02847	0.851	0.28	8.98439e-14	24	FBLN1	Proliferative cell
GAS2L3	4.68404e-17	1.0421	0.851	0.48	9.36809e-14	24	GAS2L3	Proliferative cell
ILDR2	5.57152e-17	0.889787	0.957	0.598	1.1143e-13	24	ILDR2	Proliferative cell
NAV21	7.44096e-17	0.992037	0.915	0.621	1.48819e-13	24	NAV2	Proliferative cell
HES12	1.17855e-16	1.77558	0.957	0.659	2.3571e-13	24	HES1	Proliferative cell
HES61	1.32414e-16	1.98122	0.936	0.606	2.64827e-13	24	HES6	Proliferative cell
ENO15	1.57418e-16	1.15706	1	0.921	3.14836e-13	24	ENO1	Proliferative cell
CXCR42	1.93097e-16	0.914927	0.894	0.514	3.86194e-13	24	CXCR4	Proliferative cell
PRSS352	1.93671e-16	0.934485	0.957	0.716	3.87343e-13	24	PRSS35	Proliferative cell
FXYD12	3.72577e-16	0.937046	0.957	0.62	7.45154e-13	24	FXYD1	Proliferative cell
TUBB2B5	4.4863e-16	1.32161	1	0.824	8.9726e-13	24	TUBB2B	Proliferative cell
COL11A11	7.36096e-16	0.891948	0.936	0.652	1.47219e-12	24	COL11A1	Proliferative cell
CDCA8	7.5554e-16	0.923627	0.83	0.442	1.51108e-12	24	CDCA8	Proliferative cell
[truncated: 50 more rows]

## Sheet: topmarkergenes2
Top marker genes for each of the 4 cell clusters identified in 756 MYO7A+ cells
	p_val	avg_log2FC	pct.1	pct.2	p_val_adj	cluster	gene
CLU	8.83e-118	3.95189	0.997	0.692	1.77e-114	0	CLU	Müller cell
VIM	2.08e-116	4.44001	1	0.846	4.17e-113	0	VIM	Müller cell
SFRP2	2.18e-116	3.93487	1	0.771	4.35e-113	0	SFRP2	Müller cell
FRZB	6.14e-111	3.22043	0.987	0.639	1.23e-107	0	FRZB	Müller cell
PRSS35	1.05e-110	2.73806	0.994	0.687	2.09e-107	0	PRSS35	Müller cell
IGFBP2	1.37e-110	3.08546	1	0.583	2.74e-107	0	IGFBP2	Müller cell
SPP1	3.22e-110	3.94037	0.987	0.696	6.43e-107	0	SPP1	Müller cell
DAPL1	4.79e-108	2.59797	0.99	0.705	9.57e-105	0	DAPL1	Müller cell
ENO1	2.21e-106	2.2267	1	0.912	4.43e-103	0	ENO1	Müller cell
WIF1	7.73e-106	3.45931	0.99	0.705	1.55e-102	0	WIF1	Müller cell
RLBP1	4.02e-104	2.93954	0.981	0.549	8.04e-101	0	RLBP1	Müller cell
APOE	8.96e-104	3.62199	0.984	0.608	1.79e-100	0	APOE	Müller cell
SOX2	1.68e-103	2.26859	0.981	0.576	3.36e-100	0	SOX2	Müller cell
PTN	6.99e-103	2.67392	0.99	0.683	1.4e-99	0	PTN	Müller cell
CRYAB	2.48e-102	2.91467	0.987	0.542	4.95e-99	0	CRYAB	Müller cell
C1orf61	2.73e-102	2.80723	0.987	0.673	5.46e-99	0	C1orf61	Müller cell
TF	6.89e-102	4.11253	1	0.961	1.38e-98	0	TF	Müller cell
ANXA5	3.73e-101	1.89869	0.981	0.59	7.47e-98	0	ANXA5	Müller cell
DKK3	1.28e-100	3.00013	0.965	0.596	2.56e-97	0	DKK3	Müller cell
IFITM3	3.68e-100	2.1395	0.949	0.501	7.36e-97	0	IFITM3	Müller cell
CYR61	4.09e-100	2.44671	0.987	0.778	8.19e-97	0	CYR61	Müller cell
RHOC	7.05e-100	1.76108	0.968	0.478	1.41e-96	0	RHOC	Müller cell
ZFP36L2	6.1e-99	2.273	0.968	0.583	1.22e-95	0	ZFP36L2	Müller cell
QDPR	1.46e-98	2.67711	0.978	0.621	2.91e-95	0	QDPR	Müller cell
CFI	1.04e-97	1.50988	0.959	0.526	2.08e-94	0	CFI	Müller cell
DBI	2.41e-97	2.36156	1	0.685	4.83e-94	0	DBI	Müller cell
GNG5	3.03e-97	1.83579	0.975	0.544	6.05e-94	0	GNG5	Müller cell
SELENOP	5.51e-97	1.81942	0.965	0.408	1.1e-93	0	SELENOP	Müller cell
CRABP1	3.33e-96	3.98688	0.949	0.621	6.66e-93	0	CRABP1	Müller cell
RDH10	4.75e-96	2.00449	0.984	0.605	9.49e-93	0	RDH10	Müller cell
PTGDS	5.59e-96	2.74424	0.975	0.612	1.12e-92	0	PTGDS	Müller cell
FXYD1	2.4e-95	1.74168	0.965	0.578	4.8e-92	0	FXYD1	Müller cell
GPX3	2.82e-95	2.37655	0.971	0.544	5.64e-92	0	GPX3	Müller cell
CNN3	2.19e-94	1.84749	0.978	0.553	4.38e-91	0	CNN3	Müller cell
EGR2	3.74e-94	1.73895	0.968	0.664	7.47e-91	0	EGR2	Müller cell
HES1	7.64e-94	2.6369	0.971	0.639	1.53e-90	0	HES1	Müller cell
METRN	2.19e-93	2.0877	0.987	0.676	4.39e-90	0	METRN	Müller cell
CD9	1.33e-92	1.70049	0.94	0.488	2.66e-89	0	CD9	Müller cell
CP	2.73e-92	2.0304	0.978	0.714	5.46e-89	0	CP	Müller cell
FXYD3	3.93e-92	1.37474	0.94	0.481	7.86e-89	0	FXYD3	Müller cell
ZFP36	1.64e-91	0.916276	0.94	0.474	3.29e-88	0	ZFP36	Müller cell
AKAP12	1.76e-91	1.62921	0.981	0.569	3.52e-88	0	AKAP12	Müller cell
CRYM	2.95e-91	2.57788	0.943	0.707	5.9e-88	0	CRYM	Müller cell
GPM6B	9.48e-91	2.01396	0.994	0.807	1.9e-87	0	GPM6B	Müller cell
TTYH1	1.23e-90	2.04184	0.975	0.685	2.46e-87	0	TTYH1	Müller cell
LAPTM4A	1.31e-90	1.54394	0.984	0.587	2.61e-87	0	LAPTM4A	Müller cell
RTN4	4.54e-89	1.97362	1	0.966	9.08e-86	0	RTN4	Müller cell
COL11A1	2.19e-88	1.18444	0.968	0.61	4.37e-85	0	COL11A1	Müller cell
MDK	5.86e-88	1.74828	0.94	0.673	1.17e-84	0	MDK	Müller cell
ACTB	7.69e-88	1.573	1	0.964	1.54e-84	0	ACTB	Müller cell
LIX1	5.75e-87	1.09955	0.914	0.458	1.15e-83	0	LIX1	Müller cell
FABP7	6.45e-87	2.47832	0.978	0.61	1.29e-83	0	FABP7	Müller cell
LINC00461	9e-87	1.64516	0.971	0.576	1.8e-83	0	LINC00461	Müller cell
COL2A1	1.66e-86	1.41346	0.968	0.649	3.33e-83	0	COL2A1	Müller cell
ZFP36L1	1.99e-86	1.87053	0.927	0.587	3.98e-83	0	ZFP36L1	Müller cell
ACTG1	2.19e-86	1.31544	1	0.98	4.38e-83	0	ACTG1	Müller cell
ITM2B	4.26e-86	1.27733	0.997	0.909	8.52e-83	0	ITM2B	Müller cell
LAMP5	1.59e-85	1.3433	0.94	0.585	3.19e-82	0	LAMP5	Müller cell
SOX8	3.31e-84	1.43004	0.924	0.556	6.63e-81	0	SOX8	Müller cell
PHLDA1	1.63e-83	1.68145	0.93	0.553	3.25e-80	0	PHLDA1	Müller cell
FTH1	2.95e-83	1.4295	1	0.957	5.89e-80	0	FTH1	Müller cell
LITAF	4.43e-83	1.2671	0.917	0.49	8.85e-80	0	LITAF	Müller cell
LINC01833	7.8e-83	1.15014	0.937	0.528	1.56e-79	0	LINC01833	Müller cell
SLC1A3	3.13e-82	1.81568	0.962	0.658	6.25e-79	0	SLC1A3	Müller cell
FLT1	9.34e-82	1.66957	0.956	0.621	1.87e-78	0	FLT1	Müller cell
CCND1	1.38e-81	1.96487	0.927	0.701	2.76e-78	0	CCND1	Müller cell
LGALS3	1.72e-81	2.27411	0.911	0.549	3.44e-78	0	LGALS3	Müller cell
ESPN	1.96e-81	1.35263	0.959	0.653	3.92e-78	0	ESPN	Müller cell
SOX9	2.27e-81	1.51148	0.927	0.488	4.54e-78	0	SOX9	Müller cell
SERTAD1	2.64e-81	1.48898	0.978	0.617	5.28e-78	0	SERTAD1	Müller cell
GNAI2	5.22e-81	1.45485	0.968	0.662	1.04e-77	0	GNAI2	Müller cell
NES	5.84e-81	1.48783	0.956	0.633	1.17e-77	0	NES	Müller cell
RARRES2	1.11e-80	1.5523	0.902	0.508	2.22e-77	0	RARRES2	Müller cell
CDC42EP4	2.11e-80	1.47574	0.962	0.619	4.23e-77	0	CDC42EP4	Müller cell
B2M	2.9e-80	1.60692	0.978	0.626	5.79e-77	0	B2M	Müller cell
RCN1	8.43e-80	1.46545	0.946	0.531	1.69e-76	0	RCN1	Müller cell
SORCS1	1.84e-79	0.848707	0.902	0.426	3.69e-76	0	SORCS1	Müller cell
PMEPA1	5.33e-79	1.76596	0.99	0.762	1.07e-75	0	PMEPA1	Müller cell
F3	1.19e-78	1.3405	0.927	0.567	2.38e-75	0	F3	Müller cell
COL9A2	2.69e-78	0.96299	0.93	0.497	5.38e-75	0	COL9A2	Müller cell
ATP6V0E1	1.35e-77	1.3268	0.937	0.574	2.7e-74	0	ATP6V0E1	Müller cell
TAGLN2	2.49e-77	1.48068	0.971	0.599	4.98e-74	0	TAGLN2	Müller cell
ANGPTL1	3.34e-77	1.4545	0.911	0.528	6.67e-74	0	ANGPTL1	Müller cell
TMEM98	4.21e-77	1.07812	0.914	0.522	8.42e-74	0	TMEM98	Müller cell
MGARP	5.17e-77	1.45009	0.968	0.578	1.03e-73	0	MGARP	Müller cell
RBP1	7.85e-77	1.59246	0.997	0.8	1.57e-73	0	RBP1	Müller cell
RAX	8.83e-77	1.72066	0.987	0.669	1.77e-73	0	RAX	Müller cell
PYGL	4.72e-76	1.23759	0.921	0.533	9.43e-73	0	PYGL	Müller cell
CD81	8.82e-76	1.24228	0.987	0.814	1.76e-72	0	CD81	Müller cell
JUN	3.83e-75	1.73446	0.997	0.873	7.65e-72	0	JUN	Müller cell
TUBA1A	4.1e-75	1.8467	0.984	0.905	8.2e-72	0	TUBA1A	Müller cell
GATB	1.7e-74	1.38275	0.937	0.601	3.4e-71	0	GATB	Müller cell
COL18A1	4.33e-74	1.17627	0.94	0.537	8.65e-71	0	COL18A1	Müller cell
TSC22D4	8.31e-74	0.971969	0.911	0.517	1.66e-70	0	TSC22D4	Müller cell
SLC2A1	2.83e-73	1.28345	0.975	0.655	5.67e-70	0	SLC2A1	Müller cell
PLA2G16	3.91e-73	1.35444	0.914	0.517	7.82e-70	0	PLA2G16	Müller cell
SRGAP1	4.97e-73	0.958082	0.927	0.54	9.94e-70	0	SRGAP1	Müller cell
GLUL	1.94e-72	1.30672	0.971	0.658	3.88e-69	0	GLUL	Müller cell
SERF2	2.1e-72	1.21264	1	0.866	4.19e-69	0	SERF2	Müller cell
CEBPD	3.05e-72	1.45536	0.892	0.542	6.11e-69	0	CEBPD	Müller cell
LHX2	4.49e-72	1.21848	0.93	0.587	8.98e-69	0	LHX2	Müller cell
ID4	8.85e-72	1.18929	0.952	0.653	1.77e-68	0	ID4	Müller cell
MFAP2	9.02e-72	0.953466	0.886	0.528	1.8e-68	0	MFAP2	Müller cell
ADAMTS1	1.14e-71	1.21046	0.921	0.574	2.27e-68	0	ADAMTS1	Müller cell
TIMP1	2.27e-71	1.26298	0.94	0.535	4.55e-68	0	TIMP1	Müller cell
GAPDH	4.83e-71	1.27514	1	0.952	9.66e-68	0	GAPDH	Müller cell
APP	5.37e-71	1.31266	0.981	0.748	1.07e-67	0	APP	Müller cell
RHOB	6.24e-71	1.43416	0.975	0.669	1.25e-67	0	RHOB	Müller cell
GADD45B	9e-71	1.36259	0.933	0.499	1.8e-67	0	GADD45B	Müller cell
PON2	1.12e-70	1.07144	0.873	0.456	2.25e-67	0	PON2	Müller cell
NFIX	1.24e-70	1.07198	0.927	0.54	2.49e-67	0	NFIX	Müller cell
COLEC12	1.65e-70	0.944068	0.892	0.46	3.31e-67	0	COLEC12	Müller cell
MAFF	2.3e-70	0.83546	0.933	0.603	4.6e-67	0	MAFF	Müller cell
MYO10	1.66e-69	1.18553	0.949	0.626	3.32e-66	0	MYO10	Müller cell
FAM69C	4.41e-69	0.974867	0.867	0.544	8.82e-66	0	FAM69C	Müller cell
NKAIN4	1.79e-68	1.13148	0.886	0.558	3.58e-65	0	NKAIN4	Müller cell
PLP1	3.32e-68	1.28373	0.876	0.605	6.64e-65	0	PLP1	Müller cell
MEST	9.74e-68	1.16608	0.917	0.537	1.95e-64	0	MEST	Müller cell
TPT1	9.43e-67	1.04045	1	0.923	1.89e-63	0	TPT1	Müller cell
DCBLD2	2.18e-66	1.26068	0.978	0.653	4.36e-63	0	DCBLD2	Müller cell
RASSF4	2.25e-66	1.0035	0.937	0.542	4.51e-63	0	RASSF4	Müller cell
PALLD	2.93e-66	1.01831	0.937	0.565	5.86e-63	0	PALLD	Müller cell
AC009041.2	2.06e-65	0.935708	0.898	0.533	4.13e-62	0	AC009041.2	Müller cell
CD44	2.3e-65	1.2693	0.876	0.522	4.61e-62	0	CD44	Müller cell
ATF3	5.03e-65	1.31944	0.908	0.583	1.01e-61	0	ATF3	Müller cell
DDR1	6e-65	0.982112	0.879	0.404	1.2e-61	0	DDR1	Müller cell
IGFBP5	6.17e-65	1.63509	0.889	0.508	1.23e-61	0	IGFBP5	Müller cell
NUDT4	6.8e-65	1.30874	0.987	0.782	1.36e-61	0	NUDT4	Müller cell
HES4	2.05e-64	1.29003	0.94	0.61	4.1e-61	0	HES4	Müller cell
LGI4	2.78e-64	1.04618	0.921	0.544	5.56e-61	0	LGI4	Müller cell
HMX1	3.44e-64	1.43215	0.956	0.8	6.88e-61	0	HMX1	Müller cell
OAF	3.97e-64	0.976793	0.886	0.59	7.94e-61	0	OAF	Müller cell
BEX1	3.1e-63	1.58042	0.987	0.9	6.19e-60	0	BEX1	Müller cell
SAT1	1.02e-62	1.29644	0.962	0.626	2.03e-59	0	SAT1	Müller cell
KDR	2.1e-62	1.10148	0.87	0.508	4.19e-59	0	KDR	Müller cell
CAV1	3.16e-62	0.98286	0.851	0.488	6.32e-59	0	CAV1	Müller cell
NPC2	4.65e-62	1.05893	0.905	0.558	9.3e-59	0	NPC2	Müller cell
PRSS23	1.08e-61	1.0785	0.835	0.438	2.17e-58	0	PRSS23	Müller cell
NGFR	1.14e-61	0.959276	0.879	0.524	2.28e-58	0	NGFR	Müller cell
SPOCK1	1.29e-61	0.928152	0.873	0.571	2.58e-58	0	SPOCK1	Müller cell
CA2	1.43e-61	1.59529	0.933	0.635	2.86e-58	0	CA2	Müller cell
MCL1	2.07e-61	1.1086	0.987	0.728	4.14e-58	0	MCL1	Müller cell
LGR4	3.44e-61	0.902794	0.937	0.54	6.88e-58	0	LGR4	Müller cell
FOS	4.4e-61	1.56071	0.987	0.796	8.8e-58	0	FOS	Müller cell
SDCBP	4.53e-61	0.969883	0.921	0.58	9.06e-58	0	SDCBP	Müller cell
S100A13	5.06e-61	0.998111	0.848	0.499	1.01e-57	0	S100A13	Müller cell
PAX6	6.72e-61	1.18019	0.956	0.694	1.34e-57	0	PAX6	Müller cell
GNAS	1.07e-60	0.963324	1	0.955	2.15e-57	0	GNAS	Müller cell
TUBB2B	1.13e-60	1.54153	1	0.848	2.25e-57	0	TUBB2B	Müller cell
TNFRSF12A	3.84e-60	1.0837	0.879	0.546	7.67e-57	0	TNFRSF12A	Müller cell
ACTN4	6.13e-60	0.820696	0.978	0.735	1.23e-56	0	ACTN4	Müller cell
TGFB2	1.88e-59	0.882194	0.835	0.469	3.77e-56	0	TGFB2	Müller cell
ATP1A1	2.28e-59	1.01492	0.978	0.739	4.57e-56	0	ATP1A1	Müller cell
STAC2	4.39e-59	1.04914	0.892	0.542	8.79e-56	0	STAC2	Müller cell
DCLK1	3.13e-58	0.951517	0.892	0.551	6.25e-55	0	DCLK1	Müller cell
CRB1	5.79e-58	0.951418	0.959	0.519	1.16e-54	0	CRB1	Müller cell
EGR1	1.1e-57	1.36161	0.987	0.789	2.21e-54	0	EGR1	Müller cell
FXYD6	1.34e-57	0.924636	0.959	0.628	2.69e-54	0	FXYD6	Müller cell
CYP26A1	2.58e-57	3.18422	0.873	0.746	5.16e-54	0	CYP26A1	Müller cell
ID2	3.24e-57	1.12543	0.933	0.664	6.49e-54	0	ID2	Müller cell
NINJ1	4.75e-57	0.881957	0.838	0.508	9.5e-54	0	NINJ1	Müller cell
EFNB2	1.11e-56	1.1255	0.917	0.662	2.21e-53	0	EFNB2	Müller cell
GNB2	1.99e-56	0.892394	0.917	0.553	3.98e-53	0	GNB2	Müller cell
ITGB1	6e-56	1.00803	0.952	0.683	1.2e-52	0	ITGB1	Müller cell
GAS1	1.38e-55	1.15062	0.844	0.587	2.77e-52	0	GAS1	Müller cell
C1QTNF3	2.34e-55	0.866227	0.86	0.612	4.69e-52	0	C1QTNF3	Müller cell
SPARC	2.51e-55	0.809018	0.971	0.587	5.01e-52	0	SPARC	Müller cell
JUNB	1.38e-54	1.42791	0.981	0.832	2.77e-51	0	JUNB	Müller cell
IER2	1.64e-54	1.20966	0.994	0.841	3.28e-51	0	IER2	Müller cell
TOX3	1.83e-54	1.04348	0.892	0.54	3.65e-51	0	TOX3	Müller cell
ARHGAP18	1.97e-54	0.804452	0.848	0.329	3.93e-51	0	ARHGAP18	Müller cell
SRI	3.28e-54	0.965194	0.959	0.605	6.56e-51	0	SRI	Müller cell
ATP2B4	4.07e-54	0.818877	0.908	0.585	8.15e-51	0	ATP2B4	Müller cell
IER5L	4.71e-54	0.970857	0.863	0.454	9.41e-51	0	IER5L	Müller cell
P4HA1	6.54e-54	1.02667	0.879	0.574	1.31e-50	0	P4HA1	Müller cell
CCND2	1.03e-53	1.10992	0.895	0.583	2.05e-50	0	CCND2	Müller cell
SPRY2	2.72e-53	0.97472	0.835	0.578	5.44e-50	0	SPRY2	Müller cell
FABP5	4.25e-53	1.34224	0.921	0.639	8.49e-50	0	FABP5	Müller cell
LAP3	7.47e-53	0.942956	0.889	0.562	1.49e-49	0	LAP3	Müller cell
FOSB	4.12e-52	1.04667	0.962	0.678	8.23e-49	0	FOSB	Müller cell
GPR37	1.02e-51	0.916835	0.921	0.544	2.04e-48	0	GPR37	Müller cell
MTTP	1.24e-51	1.03144	0.825	0.544	2.49e-48	0	MTTP	Müller cell
DNAJB1	2.56e-51	1.08164	0.975	0.719	5.13e-48	0	DNAJB1	Müller cell
CYP26B1	2.67e-51	0.900675	0.844	0.576	5.35e-48	0	CYP26B1	Müller cell
PALMD	2.8e-51	0.880776	0.825	0.49	5.59e-48	0	PALMD	Müller cell
EEF1D	5.94e-51	0.84964	0.965	0.773	1.19e-47	0	EEF1D	Müller cell
BTG2	8.6e-51	1.36534	0.952	0.694	1.72e-47	0	BTG2	Müller cell
HSPA5	1.1e-50	1.17839	0.994	0.857	2.2e-47	0	HSPA5	Müller cell
LAMP2	1.2e-50	0.868464	0.883	0.592	2.4e-47	0	LAMP2	Müller cell
GSN	6.85e-50	0.918031	0.857	0.49	1.37e-46	0	GSN	Müller cell
ID3	8.04e-50	1.08635	0.813	0.494	1.61e-46	0	ID3	Müller cell
SIX3	1.06e-49	0.938173	0.971	0.703	2.12e-46	0	SIX3	Müller cell
OBSL1	9.63e-49	0.859028	0.898	0.603	1.93e-45	0	OBSL1	Müller cell
EPHB2	3.17e-47	0.865374	0.886	0.621	6.34e-44	0	EPHB2	Müller cell
EMP3	4.83e-47	0.902138	0.762	0.406	9.67e-44	0	EMP3	Müller cell
HSP90B1	2.75e-46	1.13131	0.994	0.821	5.5e-43	0	HSP90B1	Müller cell
TM7SF2	3.08e-46	0.875478	0.905	0.587	6.17e-43	0	TM7SF2	Müller cell
PTH2	3.84e-46	0.941893	0.816	0.664	7.68e-43	0	PTH2	Müller cell
ITGB8	3.87e-45	0.8018	0.895	0.596	7.74e-42	0	ITGB8	Müller cell
RHOBTB3	1.25e-44	0.942659	0.971	0.776	2.5e-41	0	RHOBTB3	Müller cell
FEZ1	2.4e-44	0.862441	0.898	0.658	4.8e-41	0	FEZ1	Müller cell
CYSTM1	2.45e-44	0.80461	0.87	0.574	4.91e-41	0	CYSTM1	Müller cell
BEX3	2.89e-44	0.881949	0.99	0.791	5.77e-41	0	BEX3	Müller cell
NPVF	3.08e-44	0.879658	0.737	0.46	6.17e-41	0	NPVF	Müller cell
FHL1	4.99e-44	0.914235	0.883	0.667	9.98e-41	0	FHL1	Müller cell
ATP1A2	7.52e-44	0.840988	0.781	0.526	1.5e-40	0	ATP1A2	Müller cell
RAMP2	1.28e-42	0.833006	0.819	0.533	2.56e-39	0	RAMP2	Müller cell
NUPR1	1.35e-42	1.25242	0.743	0.406	2.7e-39	0	NUPR1	Müller cell
MT2A	2.58e-42	0.849527	0.892	0.506	5.16e-39	0	MT2A	Müller cell
PGRMC2	2.9e-42	0.886017	0.905	0.649	5.79e-39	0	PGRMC2	Müller cell
HLA-A	4.5e-42	0.956121	0.841	0.451	8.99e-39	0	HLA-A	Müller cell
HES5	9.61e-42	1.72436	0.813	0.601	1.92e-38	0	HES5	Müller cell
PRDX6	4.64e-41	0.808481	0.978	0.785	9.29e-38	0	PRDX6	Müller cell
PPP1R15A	8.91e-41	0.857657	0.927	0.63	1.78e-37	0	PPP1R15A	Müller cell
FAM162A	7.53e-40	1.01831	0.93	0.664	1.51e-36	0	FAM162A	Müller cell
GALNT1	2.53e-39	0.824272	0.949	0.719	5.07e-36	0	GALNT1	Müller cell
HSPB1	3.61e-39	0.900242	0.854	0.544	7.22e-36	0	HSPB1	Müller cell
RPS27L	2.41e-38	0.820364	0.943	0.726	4.82e-35	0	RPS27L	Müller cell
ADM	4.22e-38	0.850452	0.749	0.413	8.44e-35	0	ADM	Müller cell
KLHL8	7.3e-38	0.823568	0.867	0.587	1.46e-34	0	KLHL8	Müller cell
HSPA1A	2.6e-37	1.38803	0.917	0.726	5.19e-34	0	HSPA1A	Müller cell
FTL	2.44e-36	1.05471	1	0.957	4.87e-33	0	FTL	Müller cell
BNIP3	2.02e-35	1.09495	0.971	0.746	4.04e-32	0	BNIP3	Müller cell
CD63	3.28e-30	0.802956	1	0.862	6.57e-27	0	CD63	Müller cell
NDUFA4L2	3.79e-27	1.60324	0.803	0.717	7.57e-24	0	NDUFA4L2	Müller cell
TIMP3	2.97e-17	0.801221	0.61	0.351	5.94e-14	0	TIMP3	Müller cell
ANK3	5.26e-77	2.27412	0.981	0.74	1.05e-73	1	ANK3	Bipolar cell
PRDM8	1.94e-75	2.38303	0.932	0.577	3.87e-72	1	PRDM8	Bipolar cell
CADPS	3.43e-73	2.23674	0.966	0.621	6.86e-70	1	CADPS	Bipolar cell
SNTG1	1.09e-65	2.01316	0.879	0.463	2.18e-62	1	SNTG1	Bipolar cell
NEUROD4	6.88e-65	2.23158	0.923	0.57	1.38e-61	1	NEUROD4	Bipolar cell
DOK6	2.16e-63	2.12869	0.894	0.536	4.33e-60	1	DOK6	Bipolar cell
ZNF804A	2.45e-57	1.95242	0.85	0.464	4.9e-54	1	ZNF804A	Bipolar cell
GABRA1	1.45e-56	1.2885	0.841	0.483	2.89e-53	1	GABRA1	Bipolar cell
CAMK2N1	1.68e-56	1.89893	0.923	0.654	3.37e-53	1	CAMK2N1	Bipolar cell
CRMP1	3.35e-55	1.49002	0.942	0.794	6.7e-52	1	CRMP1	Bipolar cell
GABBR2	4.92e-55	1.51527	0.908	0.61	9.83e-52	1	GABBR2	Bipolar cell
RUNX1T1	4.78e-54	1.37308	0.836	0.439	9.56e-51	1	RUNX1T1	Bipolar cell
APC	2.28e-52	1.42726	0.942	0.701	4.56e-49	1	APC	Bipolar cell
KIF5C	1.18e-51	1.34188	0.957	0.789	2.36e-48	1	KIF5C	Bipolar cell
HPCA	1.99e-51	1.64666	0.86	0.565	3.98e-48	1	HPCA	Bipolar cell
NSG1	3.11e-51	1.13205	0.836	0.437	6.22e-48	1	NSG1	Bipolar cell
BTBD8	3.45e-51	1.61172	0.937	0.63	6.89e-48	1	BTBD8	Bipolar cell
LHX4	5.24e-51	1.47813	0.879	0.627	1.05e-47	1	LHX4	Bipolar cell
PROX1	8.81e-51	1.72875	0.928	0.707	1.76e-47	1	PROX1	Bipolar cell
CCDC88A	1.17e-50	1.72781	0.986	0.893	2.34e-47	1	CCDC88A	Bipolar cell
NTRK3	2.93e-49	0.971166	0.831	0.583	5.85e-46	1	NTRK3	Bipolar cell
GNAO1	7.36e-48	1.77925	0.836	0.53	1.47e-44	1	GNAO1	Bipolar cell
GNG13	1.22e-47	1.80749	0.821	0.479	2.43e-44	1	GNG13	Bipolar cell
PTPRD	9.45e-47	1.30238	0.913	0.639	1.89e-43	1	PTPRD	Bipolar cell
MAPT	1.46e-46	1.28481	0.874	0.53	2.92e-43	1	MAPT	Bipolar cell
LRRC7	1.54e-46	0.908142	0.807	0.515	3.08e-43	1	LRRC7	Bipolar cell
FRMD3	2.9e-46	1.55502	0.836	0.545	5.81e-43	1	FRMD3	Bipolar cell
CAMK4	8.75e-46	1.57227	0.87	0.568	1.75e-42	1	CAMK4	Bipolar cell
FOXN3	7e-45	1.24509	0.903	0.627	1.4e-41	1	FOXN3	Bipolar cell
NEGR1	3.81e-43	1.0126	0.816	0.47	7.62e-40	1	NEGR1	Bipolar cell
EEF1A2	2.11e-42	1.46988	0.855	0.658	4.22e-39	1	EEF1A2	Bipolar cell
ARL4C	2.23e-42	1.48478	0.865	0.588	4.47e-39	1	ARL4C	Bipolar cell
CELF4	3.94e-42	1.3584	0.855	0.541	7.89e-39	1	CELF4	Bipolar cell
SCN2A	5e-41	0.830377	0.792	0.514	1e-37	1	SCN2A	Bipolar cell
VSTM2A	3.44e-39	1.27805	0.787	0.475	6.89e-36	1	VSTM2A	Bipolar cell
SYT4	2.43e-38	1.52507	0.836	0.581	4.85e-35	1	SYT4	Bipolar cell
TMSB4X	5.51e-38	1.55069	0.981	0.929	1.1e-34	1	TMSB4X	Bipolar cell
NRXN3	7.76e-38	1.11136	0.85	0.57	1.55e-34	1	NRXN3	Bipolar cell
KIF5A	1.85e-37	0.882502	0.807	0.51	3.71e-34	1	KIF5A	Bipolar cell
ST18	7.05e-37	1.55734	0.778	0.488	1.41e-33	1	ST18	Bipolar cell
FAM126A	1.3e-36	1.27837	0.821	0.57	2.61e-33	1	FAM126A	Bipolar cell
NDNF	7.38e-36	1.69006	0.754	0.412	1.48e-32	1	NDNF	Bipolar cell
NETO1	1.46e-35	1.73602	0.768	0.548	2.91e-32	1	NETO1	Bipolar cell
PCP2	4.43e-35	3.4216	0.797	0.557	8.86e-32	1	PCP2	Bipolar cell
SOX4	5.67e-35	1.20816	0.981	0.976	1.13e-31	1	SOX4	Bipolar cell
ISL1	2.12e-34	2.50018	0.763	0.546	4.24e-31	1	ISL1	Bipolar cell
CTNND2	2.97e-34	1.10268	0.826	0.639	5.95e-31	1	CTNND2	Bipolar cell
SSTR2	3.3e-34	1.68113	0.802	0.694	6.61e-31	1	SSTR2	Bipolar cell
SAMSN1	3.62e-34	1.48296	0.763	0.515	7.24e-31	1	SAMSN1	Bipolar cell
KCNMA1	6.31e-34	1.14752	0.879	0.687	1.26e-30	1	KCNMA1	Bipolar cell
IGSF21	6.79e-34	1.20849	0.841	0.574	1.36e-30	1	IGSF21	Bipolar cell
TTC9B	1.8e-33	0.978084	0.749	0.492	3.61e-30	1	TTC9B	Bipolar cell
NREP	1.51e-32	1.02652	0.942	0.829	3.03e-29	1	NREP	Bipolar cell
PKIA	1.59e-32	1.20943	0.85	0.665	3.19e-29	1	PKIA	Bipolar cell
SYNE1	1.87e-32	1.24566	0.918	0.765	3.73e-29	1	SYNE1	Bipolar cell
VSX2	3.29e-32	1.24897	0.889	0.743	6.59e-29	1	VSX2	Bipolar cell
PLPPR4	3.49e-32	0.896013	0.807	0.512	6.99e-29	1	PLPPR4	Bipolar cell
STMN4	2.31e-31	1.30057	0.855	0.703	4.63e-28	1	STMN4	Bipolar cell
ZEB2	2.53e-31	1.11598	0.899	0.721	5.06e-28	1	ZEB2	Bipolar cell
CA10	3.57e-31	1.39228	0.749	0.528	7.14e-28	1	CA10	Bipolar cell
EPHA7	6.44e-31	0.970651	0.739	0.457	1.29e-27	1	EPHA7	Bipolar cell
NRXN1	9.51e-31	0.822068	0.787	0.488	1.9e-27	1	NRXN1	Bipolar cell
CCDC136	1.07e-30	1.38904	0.783	0.494	2.15e-27	1	CCDC136	Bipolar cell
NFIB	2.12e-30	1.38963	0.899	0.814	4.24e-27	1	NFIB	Bipolar cell
LMO4	2.68e-30	2.06828	0.894	0.814	5.35e-27	1	LMO4	Bipolar cell
NOVA1	4.42e-30	0.911581	0.865	0.679	8.85e-27	1	NOVA1	Bipolar cell
TAGLN3	3.48e-29	1.1381	0.778	0.563	6.97e-26	1	TAGLN3	Bipolar cell
MAP4	8.99e-29	0.919363	0.942	0.796	1.8e-25	1	MAP4	Bipolar cell
PLCB4	9.53e-29	0.967997	0.754	0.477	1.91e-25	1	PLCB4	Bipolar cell
THSD7A	1.1e-28	1.14826	0.797	0.528	2.19e-25	1	THSD7A	Bipolar cell
KCTD16	1.54e-28	1.01223	0.783	0.519	3.08e-25	1	KCTD16	Bipolar cell
GRID2	3.62e-28	1.81517	0.773	0.505	7.24e-25	1	GRID2	Bipolar cell
TMEM215	7.55e-28	1.55876	0.72	0.526	1.51e-24	1	TMEM215	Bipolar cell
C14orf132	1.04e-27	0.821657	0.778	0.528	2.07e-24	1	C14orf132	Bipolar cell
MCC	1.18e-27	1.09571	0.87	0.69	2.37e-24	1	MCC	Bipolar cell
RIMS1	3.49e-27	0.860275	0.72	0.474	6.99e-24	1	RIMS1	Bipolar cell
KHDRBS3	7.74e-27	1.37751	0.787	0.639	1.55e-23	1	KHDRBS3	Bipolar cell
NPTX2	1.24e-26	0.937638	0.744	0.545	2.47e-23	1	NPTX2	Bipolar cell
SYBU	2.03e-26	0.97421	0.744	0.515	4.07e-23	1	SYBU	Bipolar cell
VSX1	4.79e-26	2.27399	0.758	0.543	9.58e-23	1	VSX1	Bipolar cell
CEP170	6.44e-26	0.929181	0.855	0.663	1.29e-22	1	CEP170	Bipolar cell
LRRN3	6.05e-25	0.86989	0.768	0.528	1.21e-21	1	LRRN3	Bipolar cell
RIMS2	1.56e-24	0.806395	0.932	0.614	3.11e-21	1	RIMS2	Bipolar cell
CRYBG3	7.8e-24	1.15387	0.792	0.536	1.56e-20	1	CRYBG3	Bipolar cell
GRM6	1.64e-22	1.19705	0.691	0.492	3.28e-19	1	GRM6	Bipolar cell
NRP2	8.78e-22	1.15039	0.691	0.421	1.76e-18	1	NRP2	Bipolar cell
CD24	1.34e-21	1.03871	0.676	0.461	2.69e-18	1	CD24	Bipolar cell
GUCY1A1	2.79e-21	1.13068	0.725	0.587	5.57e-18	1	GUCY1A1	Bipolar cell
CADM3	7.67e-21	0.900203	0.787	0.65	1.53e-17	1	CADM3	Bipolar cell
LIN7A	4.75e-20	0.955389	0.72	0.499	9.51e-17	1	LIN7A	Bipolar cell
KCNH6	7.26e-20	1.10871	0.744	0.57	1.45e-16	1	KCNH6	Bipolar cell
ATCAY	7.39e-20	0.839038	0.739	0.548	1.48e-16	1	ATCAY	Bipolar cell
RCOR2	5.76e-19	0.828434	0.71	0.488	1.15e-15	1	RCOR2	Bipolar cell
TMEM196	2.07e-18	1.41965	0.671	0.494	4.13e-15	1	TMEM196	Bipolar cell
SERPINI1	2.47e-18	1.5774	0.787	0.681	4.93e-15	1	SERPINI1	Bipolar cell
PLXDC2	6.58e-18	1.12041	0.826	0.736	1.32e-14	1	PLXDC2	Bipolar cell
CXXC5	8.75e-18	0.843288	0.913	0.801	1.75e-14	1	CXXC5	Bipolar cell
FNBP1L	9.5e-18	0.827889	0.787	0.628	1.9e-14	1	FNBP1L	Bipolar cell
SLC4A10	2.29e-17	1.21722	0.662	0.528	4.59e-14	1	SLC4A10	Bipolar cell
PCDH7	6.58e-17	1.49744	0.652	0.485	1.32e-13	1	PCDH7	Bipolar cell
TMSB10	1.05e-16	0.900661	0.957	0.925	2.09e-13	1	TMSB10	Bipolar cell
PCP4	1.75e-16	2.05069	0.749	0.614	3.5e-13	1	PCP4	Bipolar cell
EDIL3	2.79e-16	0.86583	0.705	0.505	5.58e-13	1	EDIL3	Bipolar cell
GRIA2	4.43e-16	0.891421	0.657	0.479	8.85e-13	1	GRIA2	Bipolar cell
TRNP1	1.67e-14	1.6568	0.715	0.581	3.34e-11	1	TRNP1	Bipolar cell
C11orf96	7.74e-14	1.04321	0.72	0.676	1.55e-10	1	C11orf96	Bipolar cell
STMN2	1.68e-11	1.40898	0.652	0.561	3.37e-08	1	STMN2	Bipolar cell
TMEM176B	3.2e-11	1.09306	0.633	0.497	6.41e-08	1	TMEM176B	Bipolar cell
LHFPL6	3.23e-11	0.820877	0.657	0.53	6.46e-08	1	LHFPL6	Bipolar cell
CPLX3	1.04e-10	1.15602	0.705	0.661	2.09e-07	1	CPLX3	Bipolar cell
MEIS2	1.22e-08	0.997037	0.841	0.769	2.44e-05	1	MEIS2	Bipolar cell
ADCY2	3.33e-08	0.828804	0.589	0.437	6.66e-05	1	ADCY2	Bipolar cell
IGF1	4.51e-08	1.01457	0.594	0.47	9.03e-05	1	IGF1	Bipolar cell
LY6H	8.73e-08	0.808564	0.614	0.452	0.000174697	1	LY6H	Bipolar cell
SEMA3E	3.17e-07	1.0661	0.604	0.492	0.000633648	1	SEMA3E	Bipolar cell
PRKCA	4.32e-07	0.818234	0.734	0.716	0.000863003	1	PRKCA	Bipolar cell
RD3L	4.78e-06	0.93739	0.565	0.506	0.00956451	1	RD3L	Bipolar cell
COL19A1	2.72e-05	1.18649	0.502	0.399	0.0544205	1	COL19A1	Bipolar cell
WFDC1	0.00160804	0.909765	0.551	0.548	1	1	WFDC1	Bipolar cell
PDE6A	6.32e-37	2.41544	0.855	0.506	1.26e-33	2	PDE6A	Rod
NR2E3	1.2e-34	2.48505	0.848	0.566	2.39e-31	2	NR2E3	Rod
NRL	8.92e-32	3.97547	0.883	0.815	1.78e-28	2	NRL	Rod
GNGT1	4.07e-24	3.99382	0.848	0.835	8.14e-21	2	GNGT1	Rod
IMPG1	8.09e-23	1.50065	0.834	0.57	1.62e-19	2	IMPG1	Rod
FAM161A	9.62e-23	1.68805	0.814	0.555	1.92e-19	2	FAM161A	Rod
ROM1	3.01e-21	3.26074	0.848	0.732	6.02e-18	2	ROM1	Rod
GNAT1	3.79e-21	3.69267	0.786	0.702	7.59e-18	2	GNAT1	Rod
SAMD11	3.47e-20	1.99417	0.793	0.664	6.95e-17	2	SAMD11	Rod
RGS9	1.47e-18	1.39474	0.745	0.445	2.93e-15	2	RGS9	Rod
RHO	1.63e-17	2.95869	0.786	0.678	3.26e-14	2	RHO	Rod
GNB1	1.33e-16	1.98299	0.869	0.848	2.67e-13	2	GNB1	Rod
RASSF2	4.49e-16	1.13101	0.786	0.648	8.98e-13	2	RASSF2	Rod
AKAP9	1.11e-15	0.982545	0.903	0.931	2.22e-12	2	AKAP9	Rod
GPR160	2.86e-15	1.71103	0.71	0.583	5.71e-12	2	GPR160	Rod
PPEF2	9.39e-13	1.23438	0.669	0.53	1.88e-09	2	PPEF2	Rod
TULP1	1.43e-12	1.09941	0.759	0.517	2.86e-09	2	TULP1	Rod
PDC	3.19e-12	1.74715	0.724	0.55	6.38e-09	2	PDC	Rod
CLUL1	1.94e-11	1.46936	0.655	0.525	3.88e-08	2	CLUL1	Rod
PDE6G	2.09e-11	3.55555	0.703	0.607	4.19e-08	2	PDE6G	Rod
AL662820.1	3.62e-11	0.913848	0.676	0.594	7.25e-08	2	AL662820.1	Rod
UNC119	2.22e-10	1.26825	0.793	0.833	4.43e-07	2	UNC119	Rod
UBAP1L	3.51e-10	0.834817	0.717	0.542	7.02e-07	2	UBAP1L	Rod
IMPG2	4.39e-10	1.1797	0.738	0.651	8.78e-07	2	IMPG2	Rod
CABP5	5.55e-10	1.57609	0.69	0.596	1.11e-06	2	CABP5	Rod
YBX3	8.62e-10	1.59701	0.745	0.768	1.72e-06	2	YBX3	Rod
ANKRD33B	9.51e-10	0.840413	0.717	0.524	1.9e-06	2	ANKRD33B	Rod
SAG	1.26e-09	3.24303	0.662	0.584	2.53e-06	2	SAG	Rod
RDH12	4.78e-09	1.50532	0.669	0.574	9.56e-06	2	RDH12	Rod
TLE4	8.6e-09	1.19259	0.786	0.725	1.72e-05	2	TLE4	Rod
RBP3	2.51e-08	1.3682	0.703	0.669	5.02e-05	2	RBP3	Rod
SLC24A1	4.21e-08	0.930131	0.634	0.493	8.42e-05	2	SLC24A1	Rod
RS1	1e-07	0.976589	0.71	0.584	0.000200651	2	RS1	Rod
REEP6	4.63e-07	1.47559	0.607	0.561	0.000926709	2	REEP6	Rod
CDHR1	6.51e-07	0.899959	0.703	0.65	0.00130165	2	CDHR1	Rod
KCNV2	1.25e-06	1.25546	0.669	0.532	0.00250996	2	KCNV2	Rod
SNTB2	3e-06	1.05716	0.697	0.682	0.00600791	2	SNTB2	Rod
MAK	7.29e-06	1.114	0.628	0.48	0.0145879	2	MAK	Rod
GADD45G	6.67e-05	0.97123	0.669	0.655	0.133386	2	GADD45G	Rod
RAX2	9.72e-05	1.05163	0.648	0.64	0.19431	2	RAX2	Rod
NEAT1	0.00148055	1.98876	0.766	0.905	1	2	NEAT1	Rod
PDE6H	6.41e-53	5.4128	1	0.648	1.28e-49	3	PDE6H	Cone
GUCA1A	2.01e-52	4.15629	1	0.505	4.02e-49	3	GUCA1A	Cone
ARR3	1.89e-51	3.86521	1	0.453	3.77e-48	3	ARR3	Cone
AC023905.1	4.53e-51	1.98326	0.989	0.376	9.06e-48	3	AC023905.1	Cone
GNB3	1.02e-50	2.99932	1	0.765	2.05e-47	3	GNB3	Cone
GUCA1C	2.65e-50	2.95321	0.989	0.427	5.31e-47	3	GUCA1C	Cone
GUCA1B	4.79e-50	2.51771	1	0.429	9.58e-47	3	GUCA1B	Cone
MYL4	2.96e-49	2.71742	0.989	0.415	5.92e-46	3	MYL4	Cone
GUK1	1.52e-48	2.75752	1	0.903	3.03e-45	3	GUK1	Cone
MPP4	2e-48	2.59257	1	0.58	3.99e-45	3	MPP4	Cone
RXRG	3e-48	1.67173	0.989	0.477	6e-45	3	RXRG	Cone
GNAT2	3.53e-48	2.04908	0.978	0.426	7.06e-45	3	GNAT2	Cone
PLEKHB1	1.3e-47	2.50451	1	0.721	2.59e-44	3	PLEKHB1	Cone
FAM57B	3.16e-47	2.37883	0.989	0.654	6.32e-44	3	FAM57B	Cone
UQCRH	9.34e-47	1.78148	1	0.912	1.87e-43	3	UQCRH	Cone
GNGT2	1.21e-46	2.09424	1	0.481	2.42e-43	3	GNGT2	Cone
CC2D2A	1.67e-46	1.9327	0.989	0.577	3.34e-43	3	CC2D2A	Cone
FAM19A4	3.35e-46	1.83709	1	0.504	6.71e-43	3	FAM19A4	Cone
2004-09-01	7.61e-46	2.3156	1	0.672	1.52e-42	3	2004-09-01	Cone
HRASLS	9.47e-46	1.92385	0.989	0.61	1.89e-42	3	HRASLS	Cone
CPLX4	2.56e-45	2.02796	1	0.678	5.12e-42	3	CPLX4	Cone
KCNV21	5.03e-44	2.51064	1	0.499	1.01e-40	3	KCNV2	Cone
UNC1191	5.09e-44	2.44596	1	0.802	1.02e-40	3	UNC119	Cone
UQCC2	1.63e-43	1.90062	1	0.75	3.25e-40	3	UQCC2	Cone
CHRNA3	3.44e-43	1.8048	1	0.549	6.88e-40	3	CHRNA3	Cone
DPYSL3	3.84e-43	1.771	1	0.613	7.69e-40	3	DPYSL3	Cone
IMPG21	4.07e-43	2.24483	1	0.624	8.14e-40	3	IMPG2	Cone
DHRS7	7.41e-43	2.14233	0.989	0.709	1.48e-39	3	DHRS7	Cone
AKAP91	2.16e-42	1.8018	1	0.916	4.32e-39	3	AKAP9	Cone
COTL1	3.3e-42	1.64573	0.989	0.702	6.59e-39	3	COTL1	Cone
MAP1B	4.33e-42	1.57129	1	0.973	8.66e-39	3	MAP1B	Cone
NRN1	9.23e-42	1.47327	0.978	0.451	1.85e-38	3	NRN1	Cone
SCG3	2.59e-41	1.87122	0.989	0.735	5.18e-38	3	SCG3	Cone
KIF2A	3.92e-41	1.7226	1	0.768	7.84e-38	3	KIF2A	Cone
SERPINF1	4.27e-41	1.6619	1	0.567	8.54e-38	3	SERPINF1	Cone
RTBDN	6.32e-41	2.09535	0.978	0.556	1.26e-37	3	RTBDN	Cone
CHCHD10	1.22e-40	1.79236	0.978	0.643	2.45e-37	3	CHCHD10	Cone
TULP11	1.82e-40	1.92979	1	0.505	3.63e-37	3	TULP1	Cone
KCNB2	2.07e-40	1.60451	0.989	0.514	4.14e-37	3	KCNB2	Cone
EYS	3.82e-40	1.27402	0.966	0.447	7.64e-37	3	EYS	Cone
AC055733.2	1.5e-39	1.2834	0.955	0.562	2.99e-36	3	AC055733.2	Cone
LRRC39	2.58e-39	1.17018	0.944	0.501	5.17e-36	3	LRRC39	Cone
TTR	3.66e-39	1.70923	0.978	0.43	7.32e-36	3	TTR	Cone
NME1	3.73e-39	1.69092	1	0.847	7.47e-36	3	NME1	Cone
RAX21	4.19e-39	1.70522	0.989	0.595	8.39e-36	3	RAX2	Cone
PPA1	6.38e-39	1.37728	1	0.903	1.28e-35	3	PPA1	Cone
AC092966.1	1.02e-38	1.2099	0.921	0.42	2.05e-35	3	AC092966.1	Cone
DST	1.04e-38	1.64099	1	0.891	2.09e-35	3	DST	Cone
LBH	1.36e-38	1.56523	0.989	0.645	2.72e-35	3	LBH	Cone
NEIL2	2.21e-38	1.10583	0.989	0.522	4.43e-35	3	NEIL2	Cone
ITM2C	3.74e-38	1.42745	1	0.795	7.48e-35	3	ITM2C	Cone
RS11	4.04e-38	1.69546	0.978	0.559	8.08e-35	3	RS1	Cone
PDC1	1.23e-37	2.13071	1	0.528	2.45e-34	3	PDC	Cone
CDHR11	2.95e-37	1.25778	0.989	0.616	5.91e-34	3	CDHR1	Cone
VTN	3.2e-37	1.42846	1	0.604	6.41e-34	3	VTN	Cone
ANKRD33	3.33e-37	1.10702	0.955	0.508	6.66e-34	3	ANKRD33	Cone
PRCD	4.64e-37	1.78708	0.989	0.715	9.29e-34	3	PRCD	Cone
MAK1	4.73e-37	1.27841	0.989	0.444	9.47e-34	3	MAK	Cone
XRCC4	6.32e-37	1.61703	0.955	0.61	1.26e-33	3	XRCC4	Cone
ANKRD33B1	1.02e-36	1.28872	0.989	0.504	2.04e-33	3	ANKRD33B	Cone
AC103740.1	1.1e-36	1.2281	0.91	0.492	2.2e-33	3	AC103740.1	Cone
IFT57	2.76e-36	1.3126	1	0.729	5.51e-33	3	IFT57	Cone
FAM213A	3.03e-36	1.58959	1	0.732	6.05e-33	3	FAM213A	Cone
CNGB3	6.98e-36	1.02321	0.921	0.483	1.4e-32	3	CNGB3	Cone
RBP31	7.03e-36	1.60455	0.989	0.634	1.41e-32	3	RBP3	Cone
IMPG11	8.93e-36	1.69095	0.989	0.571	1.79e-32	3	IMPG1	Cone
NDUFV2	2.25e-35	1.17924	0.989	0.868	4.5e-32	3	NDUFV2	Cone
SH3GL2	5.27e-35	1.16217	0.944	0.553	1.05e-31	3	SH3GL2	Cone
LYPLA1	1.09e-34	1.24358	1	0.72	2.18e-31	3	LYPLA1	Cone
CREG1	1.2e-34	1.35588	0.978	0.57	2.4e-31	3	CREG1	Cone
CAMK1D	2.11e-34	1.23856	0.989	0.703	4.22e-31	3	CAMK1D	Cone
FSD1L	5.59e-34	1.15723	0.966	0.555	1.12e-30	3	FSD1L	Cone
VOPP1	9.99e-34	1.3994	0.978	0.72	2e-30	3	VOPP1	Cone
TPD52	1.02e-33	1.41276	0.989	0.652	2.03e-30	3	TPD52	Cone
UBAP1L1	1.04e-33	0.910924	0.989	0.52	2.08e-30	3	UBAP1L	Cone
PRELID2	1.51e-33	1.2492	0.989	0.52	3.02e-30	3	PRELID2	Cone
NOS1AP	2.16e-33	1.30648	0.966	0.636	4.32e-30	3	NOS1AP	Cone
VXN	2.42e-33	1.12649	0.899	0.46	4.84e-30	3	VXN	Cone
DCAF1	1.52e-32	1.14463	0.955	0.556	3.04e-29	3	DCAF1	Cone
ARMC9	2.28e-32	1.18598	0.944	0.544	4.55e-29	3	ARMC9	Cone
C16orf74	4.23e-32	1.1805	0.921	0.424	8.46e-29	3	C16orf74	Cone
SLC6A6	5.28e-32	0.933349	0.978	0.589	1.06e-28	3	SLC6A6	Cone
SLC17A7	5.92e-32	1.29695	1	0.639	1.18e-28	3	SLC17A7	Cone
NXPH4	1.09e-31	0.857378	0.989	0.67	2.17e-28	3	NXPH4	Cone
PARD6B	2.86e-31	1.04168	0.989	0.609	5.72e-28	3	PARD6B	Cone
TAPT1	6.27e-31	1.28838	0.966	0.639	1.25e-27	3	TAPT1	Cone
CLCN4	7.59e-31	1.02084	0.944	0.525	1.52e-27	3	CLCN4	Cone
RGS91	1.26e-30	1.12453	0.978	0.439	2.52e-27	3	RGS9	Cone
PDE6C	1.41e-30	1.13787	0.865	0.39	2.82e-27	3	PDE6C	Cone
HEG1	6.64e-30	1.04274	0.91	0.516	1.33e-26	3	HEG1	Cone
ECHDC2	7.78e-30	0.997721	0.944	0.454	1.56e-26	3	ECHDC2	Cone
KIF21A	9.9e-30	1.21268	0.989	0.769	1.98e-26	3	KIF21A	Cone
CHGA	1.04e-29	0.934229	0.933	0.525	2.07e-26	3	CHGA	Cone
MYL6	1.82e-29	1.03634	1	0.963	3.63e-26	3	MYL6	Cone
MAP2	6.55e-29	1.21558	0.989	0.84	1.31e-25	3	MAP2	Cone
MATK	6.79e-29	0.936629	0.91	0.525	1.36e-25	3	MATK	Cone
GJD2	9.41e-29	0.967167	0.91	0.538	1.88e-25	3	GJD2	Cone
RABL3	1.08e-28	0.967282	0.944	0.591	2.17e-25	3	RABL3	Cone
EGFLAM	1.59e-28	0.993168	0.899	0.526	3.17e-25	3	EGFLAM	Cone
SLC44A1	2.51e-28	0.998628	0.91	0.501	5.02e-25	3	SLC44A1	Cone
PBX3	3.02e-28	0.974928	0.933	0.613	6.05e-25	3	PBX3	Cone
B3GAT2	4.04e-28	0.835148	0.944	0.607	8.08e-25	3	B3GAT2	Cone
THRB	4.59e-28	0.969473	0.888	0.423	9.19e-25	3	THRB	Cone
ATP5MC1	5.08e-28	0.960448	0.978	0.777	1.02e-24	3	ATP5MC1	Cone
NPTX1	1.03e-27	1.01426	0.854	0.354	2.07e-24	3	NPTX1	Cone
REEP2	1.15e-27	0.95682	0.989	0.664	2.3e-24	3	REEP2	Cone
BICDL1	1.22e-27	0.80204	0.955	0.664	2.45e-24	3	BICDL1	Cone
MLXIP	1.66e-27	1.11614	0.933	0.648	3.32e-24	3	MLXIP	Cone
MYO3B	2.4e-27	0.905153	0.865	0.46	4.8e-24	3	MYO3B	Cone
CABP4	2.44e-27	0.898708	0.899	0.627	4.89e-24	3	CABP4	Cone
NANOS1	2.62e-27	1.20968	0.888	0.406	5.24e-24	3	NANOS1	Cone
AL451062.1	7.22e-27	0.989353	0.899	0.577	1.44e-23	3	AL451062.1	Cone
PEX5L	8.93e-27	1.2507	0.843	0.486	1.79e-23	3	PEX5L	Cone
LMOD1	9.24e-27	1.0956	0.876	0.442	1.85e-23	3	LMOD1	Cone
OPN1MW	1.16e-26	2.69916	0.843	0.402	2.31e-23	3	OPN1MW	Cone
HES6	1.19e-26	1.06345	0.899	0.508	2.38e-23	3	HES6	Cone
RIMS21	2.06e-26	1.20465	1	0.661	4.12e-23	3	RIMS2	Cone
WWC1	2.41e-26	1.04442	0.865	0.547	4.82e-23	3	WWC1	Cone
SPINK4	2.57e-26	0.812604	0.921	0.636	5.15e-23	3	SPINK4	Cone
TP53BP2	2.93e-26	0.908364	0.933	0.532	5.87e-23	3	TP53BP2	Cone
TRAC	4.41e-26	0.823704	0.899	0.484	8.83e-23	3	TRAC	Cone
NEDD4L	4.65e-26	1.05669	0.933	0.637	9.29e-23	3	NEDD4L	Cone
RD3	5.61e-26	1.04209	0.921	0.543	1.12e-22	3	RD3	Cone
SLC12A5	5.86e-26	0.909823	0.944	0.621	1.17e-22	3	SLC12A5	Cone
ROBO2	9.66e-26	1.01368	0.876	0.504	1.93e-22	3	ROBO2	Cone
SPECC1	9.74e-26	0.937825	0.854	0.393	1.95e-22	3	SPECC1	Cone
MAOA	1.23e-25	0.861229	0.899	0.523	2.47e-22	3	MAOA	Cone
NSF	1.58e-25	1.05347	0.933	0.579	3.16e-22	3	NSF	Cone
CABP2	2.06e-25	0.836741	0.865	0.466	4.13e-22	3	CABP2	Cone
MAP1LC3A	2.1e-25	1.0604	0.978	0.721	4.19e-22	3	MAP1LC3A	Cone
SAMD7	2.36e-25	0.938013	0.888	0.457	4.71e-22	3	SAMD7	Cone
DHRS11	3.3e-25	0.928877	0.888	0.508	6.6e-22	3	DHRS11	Cone
FAM89A	3.4e-25	0.826518	0.966	0.66	6.79e-22	3	FAM89A	Cone
PARP1	6.61e-25	0.939471	0.978	0.751	1.32e-21	3	PARP1	Cone
FAM107A	1.49e-24	0.993943	0.876	0.475	2.97e-21	3	FAM107A	Cone
SLC24A2	2.39e-24	0.948283	0.899	0.532	4.77e-21	3	SLC24A2	Cone
ISOC1	3.3e-24	0.865018	0.966	0.612	6.59e-21	3	ISOC1	Cone
AC024610.2	4.53e-24	0.831658	0.865	0.489	9.07e-21	3	AC024610.2	Cone
TUBA4A	7.48e-24	0.929796	0.966	0.639	1.5e-20	3	TUBA4A	Cone
PCLO	1.45e-23	0.889939	0.978	0.613	2.89e-20	3	PCLO	Cone
HCN1	1.72e-23	0.84336	0.888	0.463	3.45e-20	3	HCN1	Cone
MEGF9	3.61e-23	0.916149	0.933	0.645	7.23e-20	3	MEGF9	Cone
RHOBTB1	1.47e-22	0.882074	0.876	0.522	2.94e-19	3	RHOBTB1	Cone
AC112206.2	3.11e-21	0.932788	0.809	0.493	6.22e-18	3	AC112206.2	Cone
AC007349.2	5.33e-21	0.949945	0.798	0.544	1.07e-17	3	AC007349.2	Cone
FAM19A3	1.33e-20	0.873071	0.798	0.366	2.66e-17	3	FAM19A3	Cone
LIMA1	1.99e-20	0.982212	0.888	0.631	3.99e-17	3	LIMA1	Cone
IGSF211	2.73e-20	0.831911	0.933	0.609	5.47e-17	3	IGSF21	Cone
HIST1H4C	5.67e-20	1.23136	0.989	0.88	1.13e-16	3	HIST1H4C	Cone
HIST1H1C	6.47e-20	0.974956	0.921	0.601	1.29e-16	3	HIST1H1C	Cone
CRABP2	2.24e-19	1.29868	0.865	0.516	4.48e-16	3	CRABP2	Cone
NBEA	2.69e-19	0.821802	0.989	0.832	5.38e-16	3	NBEA	Cone
OGFRL1	5.66e-18	0.875247	0.91	0.597	1.13e-14	3	OGFRL1	Cone
GADD45A	9.58e-17	0.86478	1	0.793	1.92e-13	3	GADD45A	Cone
UCHL1	5.66e-16	0.913233	0.944	0.727	1.13e-12	3	UCHL1	Cone
TUBA1B	3.13e-15	0.803883	1	0.898	6.25e-12	3	TUBA1B	Cone
RRAD	5.83e-14	1.06577	0.787	0.471	1.17e-10	3	RRAD	Cone

## Sheet: UMI-MYO7A-756cells
Unique Molecular Identifier of MYO7A-expressing cells
AAAGGTATCCGCAAAT-1_1
AACCACACAGTCGTTA-1_1
AACGTCAGTATAGGAT-1_1
AAGCCATTCATTGCCC-1_1
AAGGTAATCGATAACC-1_1
AAGTTCGCAAATGAAC-1_1
ACCGTTCTCCGTATGA-1_1
ACTATGGCACCACTGG-1_1
ACTATGGCATTATGCG-1_1
ACTGATGCAAGCCTGC-1_1
ACTGTCCGTCTGTCAA-1_1
AGAACCTGTAGTGTGG-1_1
AGAAGCGAGAGAGTTT-1_1
AGAGAATAGCCTTCTC-1_1
AGCGTATCATTCACAG-1_1
AGGAGGTAGGGTATAT-1_1
AGGGCCTTCAAGCCAT-1_1
AGGGTCCGTTGAGTCT-1_1
AGGTCTACAGAGGTTG-1_1
ATACTTCCATTGGATC-1_1
ATCATTCCAAGGTCAG-1_1
ATCGATGGTGCAACAG-1_1
ATCGTGAAGTGAACAT-1_1
ATGAGGGCAAACACCT-1_1
ATTTCTGGTGTGCTTA-1_1
CAAAGAAAGAGGCGTT-1_1
CAACAACGTGGACCTC-1_1
CACCAAAGTCGCTTAA-1_1
CACTAAGGTCAAATCC-1_1
CACTGAACAAGTCCCG-1_1
CACTGGGAGCCTTTGA-1_1
CAGCACGCAATGACCT-1_1
CAGCGTGTCGACATCA-1_1
CATGCAAAGCGTTAGG-1_1
CCCGGAATCTTGTTAC-1_1
CCGATCTCATCCTATT-1_1
CCGGACAGTGCAATAA-1_1
CCTATCGGTAATCAGA-1_1
CGAATTGCAGCTCATA-1_1
CGAATTGCAGCTCGGT-1_1
CGAGGAAAGGTAGATT-1_1
CGATGCGGTATCCTTT-1_1
CGGACACCAATCGAAA-1_1
CTCAAGAAGCCTGTCG-1_1
CTCAATTCAGGTCAAG-1_1
CTCAGAACATGGCACC-1_1
CTCCATGAGAAGCGAA-1_1
CTGCCTAAGCTACTGT-1_1
CTGTAGATCTATCGCC-1_1
CTGTCGTGTTAGAAAC-1_1
GAAACCTAGTAACGAT-1_1
GAAGGACCATGATCTG-1_1
GAAGTAAGTGGTTTGT-1_1
GAATAGATCTCGGTCT-1_1
GAATCGTTCCCAACTC-1_1
GACGCTGTCGTAACCA-1_1
GAGGCCTGTTCCTTGC-1_1
GAGTGTTAGGACTAAT-1_1
GAGTTGTTCACGGACC-1_1
GATGATCAGGGCTTCC-1_1
GATGCTATCTACTCAT-1_1
GATTCGAGTTGTTTGG-1_1
GCACGTGGTTTCACTT-1_1
GCTCAAACAGGACTTT-1_1
GGAACCCCATCATTGG-1_1
GGAAGTGCATGACAGG-1_1
GGAAGTGGTGGCTAGA-1_1
GGAGCAAGTTGGAGAC-1_1
GGAGGATCACTCCACT-1_1
GGAGGTAGTCAAGCGA-1_1
GGGACTCCAACCAGAG-1_1
GGGTCTGCAACCAACT-1_1
GTAATGCTCGCATTGA-1_1
GTATTTCCATCCTAAG-1_1
GTCACTCCACACGTGC-1_1
GTCATGACATGAAGCG-1_1
GTCGAATGTTCGGCGT-1_1
GTGAGCCGTTCCTAAG-1_1
GTGATGTGTAACCCTA-1_1
GTGTCCTCACCCAAGC-1_1
GTTACCCAGCGTTACT-1_1
TAACACGGTCGTGGAA-1_1
TAAGCACTCGCAGTCG-1_1
TAATCTCAGTACTGGG-1_1
TACACCCGTACGTTCA-1_1
TACCCACTCCTCAGAA-1_1
TACCCACTCTCTCAAT-1_1
TACGGGCCACGAAAGC-1_1
TACGTCCGTACCCGCA-1_1
TAGCACATCTCGGTCT-1_1
TAGGAGGTCTAACGCA-1_1
TATCTTGGTGAGGCAT-1_1
TCACACCTCGCCGAGT-1_1
TCACTATAGTAGGTTA-1_1
TCACTATCAGACCATT-1_1
TCAGCAAAGTTTCTTC-1_1
TCAGTGAAGGTTCTAC-1_1
TCAGTGACATAAGCAA-1_1
TCATCATCAGCGCTTG-1_1
TCATTACAGGTTGTTC-1_1
TCCACGTCAAGCACCC-1_1
TCCTCTTAGCCGTCGT-1_1
TCGATTTGTACGAGTG-1_1
TCGCAGGAGGGCTAAC-1_1
TCGCAGGCACGACGCT-1_1
TCGTCCACAGATTAAG-1_1
TCGTGGGAGTCACTAC-1_1
TCTCAGCAGTCGAAAT-1_1
TCTTGCGCAGCAGGAT-1_1
TGACGCGGTGTGTGTT-1_1
TGAGGGAGTTGGCCTG-1_1
TGCTCGTTCGAGCACC-1_1
TGCTTGCGTATCCCAA-1_1
TGGGTTAAGGTCGACA-1_1
TGTAGACGTAGAGATT-1_1
TTACTGTCAGATCACT-1_1
TTCACCGAGCATTGAA-1_1
TTCCGTGAGATAACGT-1_1
TTCCGTGCAAGCCATT-1_1
TTCCTTCCAAGCGAGT-1_1
TTCTAGTGTGAGACCA-1_1
TTCTCTCTCGACGCGT-1_1
TTGTTGTCAATCGTCA-1_1
TTGTTGTCATGAGTAA-1_1
TTGTTGTTCATGAGGG-1_1
TTGTTTGTCACGTAGT-1_1
TTTCATGCACCGTGAC-1_1
TTTGATCGTCTAACGT-1_1
TTTGGAGTCCTACTGC-1_1
AAACGAACAGCAGATG-1_2
AAAGTCCTCTTCCGTG-1_2
AACAACCGTATCTCGA-1_2
AAGTTCGCAATCGTCA-1_2
ACAGGGAAGCGCCGTT-1_2
ACATTTCCACGCTGCA-1_2
ACGGGTCAGTTACGAA-1_2
ACGTTCCTCCTACGGG-1_2
ACTTCGCAGAAATGGG-1_2
AGAGAATTCATCACTT-1_2
AGAGCAGAGCCATGCC-1_2
AGCCACGCAGGTTCCG-1_2
AGTGTTGTCGCACGAC-1_2
AGTTCCCAGTGCAGCA-1_2
ATAGGCTAGAGATTCA-1_2
ATCACAGTCTGTCCCA-1_2
ATGAGGGGTCCTGGTG-1_2
ATGGGTTTCGGTAGGA-1_2
ATGGTTGAGGCACCAA-1_2
ATTGGGTCAGGTCAAG-1_2
ATTTCTGCACGAGGAT-1_2
CAACGATTCCTCCACA-1_2
CAATGACTCGCTCTCA-1_2
CACATGAAGAGGATGA-1_2
CAGAGCCAGCTAATGA-1_2
CAGGCCATCTCCAAGA-1_2
CAGGTATAGACCTTTG-1_2
CAGTTAGCACTCCGGA-1_2
CATAAGCTCTCCCATG-1_2
CCGGACACACTACCCT-1_2
CCGTGAGAGGGAGTTC-1_2
CCTAAGACACAGCCAC-1_2
CCTCAGTCAACTCCAA-1_2
CCTCCAAAGCCACAAG-1_2
CGAGTGCCAGACACAG-1_2
CGCATGGAGCATGCAG-1_2
CGCGTGAAGAGCTGCA-1_2
CGGACACGTTGTGCAT-1_2
CGGAGAAAGCTCCACG-1_2
CGGGTGTAGATTGTGA-1_2
CTAACTTGTCTAGGTT-1_2
CTCAAGAGTGTCTCCT-1_2
CTTAGGAAGGGTATAT-1_2
CTTCAATTCGTGGTAT-1_2
GACACGCTCAACACCA-1_2
GAGTTGTAGCTAGCCC-1_2
GAGTTGTGTCACGTGC-1_2
GATGAGGTCGACGCTG-1_2
GCAACATGTCTGTCAA-1_2
GCAACCGAGTTTAGGA-1_2
GCAGCTGTCCCTCAAC-1_2
GCCATGGAGTCGAAAT-1_2
GCCGTGAAGAAGATCT-1_2
GGAACCCTCATTGTTC-1_2
GGCGTCACACAAATGA-1_2
GGGACAAGTGCTTATG-1_2
GGGATGATCCCGAAAT-1_2
GGGTGAATCTAGATCG-1_2
GGTAACTAGAATCTAG-1_2
GGTCTGGTCTGCAGCG-1_2
GTAACCACATACGCAT-1_2
GTAACCAGTCTGTGGC-1_2
GTAGAGGGTGAGCGAT-1_2
GTGAGTTTCCAAGCAT-1_2
GTGATGTGTCGCTCGA-1_2
GTGCGTGGTACGATTC-1_2
GTGTTAGAGACCTGGA-1_2
GTGTTCCAGTATGTAG-1_2
GTTACGAGTGCCCAGT-1_2
GTTCGCTCAGCTCCTT-1_2
GTTGCGGCAGCTATAC-1_2
TACACCCTCGAAACAA-1_2
TACGTCCCAGCGGATA-1_2
TACTTACAGACTACCT-1_2
TAGGAGGCAGGTCTCG-1_2
TAGGTACAGATCGGTG-1_2
TAGGTTGCAGGCATGA-1_2
TATCTGTTCGCCAGTG-1_2
TATTGCTCATAGGCGA-1_2
TATTTCGGTTACACTG-1_2
TATTTCGGTTGCTCGG-1_2
TCACGCTCACCTGCAG-1_2
TCAGCCTCATTACTCT-1_2
TCAGTCCAGCCTCCAG-1_2
TCATCATTCGGTAGGA-1_2
TCCGAAAGTAAGGCTG-1_2
TCCTCGATCCGCTGTT-1_2
TCGCACTAGAGCATAT-1_2
TCGGTCTGTCGAAACG-1_2
TCTAACTGTCTACGTA-1_2
TCTTAGTTCCAGTGTA-1_2
TGACAGTAGGCATGGT-1_2
TGCAGTATCATTCACT-1_2
TGCGATACAGACAATA-1_2
TGGGTTAGTCGGAAAC-1_2
TGTCCACTCAACCTTT-1_2
TGTTGAGCAATGTTGC-1_2
TGTTGGACAAGGACAC-1_2
TTAATCCCAAGCACCC-1_2
TTACAGGGTCCGCAGT-1_2
TTCAATCAGGAGTATT-1_2
TTCCACGCACGCGGTT-1_2
TTCTTCCCAATCGTCA-1_2
TTGACCCTCATCTATC-1_2
TTGCATTGTCAATCTG-1_2
TTGGGCGCAGAACATA-1_2
TTTCCTCTCGCGTTTC-1_2
AAAGGTAGTAACTGCT-1_3
AACCACAGTGCTTCAA-1_3
AACTTCTCACATACTG-1_3
AACTTCTTCTCATTGT-1_3
AAGCCATCATGTCTAG-1_3
AAGCCATTCCAAACCA-1_3
ACAAAGATCTAAACGC-1_3
ACAGGGACATTACGGT-1_3
ACATCCCCATGTGCCG-1_3
ACATCGATCATTGTTC-1_3
ACCTACCAGGCATCAG-1_3
ACGGAAGAGGAAAGTG-1_3
ACGGGTCAGGCAATGC-1_3
ACGTAACAGTTCCATG-1_3
ACTATGGCAAATCCCA-1_3
ACTGCAACACGAAGAC-1_3
ACTGTCCTCGGTCACG-1_3
AGACCCGGTGTACGCC-1_3
AGCATCACAATGCTCA-1_3
AGCGATTAGTTGGGAC-1_3
AGGTTGTGTCGGATTT-1_3
AGTAACCCACAAGCAG-1_3
AGTCATGCACAGTGTT-1_3
ATACCTTGTGACTATC-1_3
ATGATCGAGACGGTTG-1_3
ATGGATCGTGTGTGGA-1_3
ATGTCTTGTGCATGTT-1_3
ATTCACTTCCCGAGAC-1_3
ATTCCATCAATGTGGG-1_3
ATTCCTATCTCCTGAC-1_3
CAAAGAAAGCACCGAA-1_3
CAAAGAACACCGCTGA-1_3
CAATTTCGTAGGACTG-1_3
CACATGAGTTTCGTAG-1_3
CACGTGGTCTCGTGAA-1_3
CACTAAGCAGAACATA-1_3
CAGCAGCGTTGTGGCC-1_3
CAGGGCTTCCAGGACC-1_3
CAGTGCGCACGTGTGC-1_3
CATACTTTCAAGGCTT-1_3
CATCCCAAGCCTATCA-1_3
CATTTCAGTATCCCAA-1_3
CCAATGAAGGACACTG-1_3
CCATAAGTCTCAGTCC-1_3
CCCGAAGGTCTATGAC-1_3
CCCTCAACACCAGCCA-1_3
CCGATCTCATCCTTGC-1_3
CCGTTCAAGTAGAATC-1_3
CCTATCGGTATGTCTG-1_3
CCTCCAAAGTGAGTGC-1_3
CGAATTGCAGCCGTTG-1_3
CGCCATTTCGCGGTAC-1_3
CGGAATTCACTGTCCT-1_3
CGTAATGGTGATATAG-1_3
CTCCCAACACCTTCCA-1_3
CTCTCGAAGGCGCTCT-1_3
CTGCTCAGTCGGCCTA-1_3
CTGTACCCACGAAAGC-1_3
CTTCCGATCCACGTAA-1_3
CTTGAGAGTTCGAACT-1_3
GAACACTTCCGTTGGG-1_3
GAACTGTCATCTCATT-1_3
GAAGAATCACCTCGTT-1_3
GAAGGACTCCAACACA-1_3
GAATCGTCAAGGCGTA-1_3
GACCCTTAGCAGGCAT-1_3
GAGACTTCAGGTGAGT-1_3
GAGAGGTCAGAGTCAG-1_3
GAGTGAGGTTGGAGAC-1_3
GAGTGTTAGATAGTCA-1_3
GCACATAAGCTAATCC-1_3
GCACATAGTTCCGCAG-1_3
GCCAGCAAGCACTGGA-1_3
GCCATGGTCCTGGCTT-1_3
GCCCGAAGTGACACGA-1_3
GCCGATGGTCTGTGTA-1_3
GCCGTGAGTGGACCAA-1_3
GCGGAAACATGTGGTT-1_3
GCGGATCCAGAGTGAC-1_3
GCTCAAATCGAGAAGC-1_3
GCTGCAGTCTTCTGGC-1_3
GGAATCTGTCCTATAG-1_3
GGAATGGAGAAAGTCT-1_3
GGAGATGGTTTCAGAC-1_3
GGGTCACCAGGATCTT-1_3
GGGTTTAAGAAGGATG-1_3
GGGTTTAAGCCAAGTG-1_3
GGTAACTCACGCCAGT-1_3
GGTAACTTCGGAGCAA-1_3
GTACAACAGTGCTAGG-1_3
GTCAAACGTTGGAGGT-1_3
GTCGTTCAGTCTGTAC-1_3
GTGAGTTGTGACTATC-1_3
GTGCAGCCAATACGAA-1_3
GTGGAGAAGATGGTCG-1_3
GTGTGATAGATCGCTT-1_3
GTTGAACTCCATACAG-1_3
GTTGTGACAAACTAGA-1_3
GTTTGGAAGTGACACG-1_3
GTTTGGACATGAATAG-1_3
TAACCAGAGGCACGAT-1_3
TACCCACGTCTTACAG-1_3
TACGGTAGTTATAGCC-1_3
TACTGCCAGGATACGC-1_3
TACTTGTTCCAAACCA-1_3
TAGAGTCTCACACCCT-1_3
TAGGAGGTCCTCTCGA-1_3
TATCAGGAGATGGTAT-1_3
TATCGCCCAGCATACT-1_3
TCAAGACAGTTACGTC-1_3
TCAAGACTCGGCTGTG-1_3
TCACAAGTCGCAATTG-1_3
TCACTATTCTGTTCAT-1_3
TCATCATCACTTGGGC-1_3
TCATTACAGACATCCT-1_3
TCCGTGTTCCGCACGA-1_3
TCGAAGTGTTGAGAGC-1_3
TCGAAGTTCGGTAGAG-1_3
TCGCTTGTCGTGGCTG-1_3
TCGTGCTCAAACTCGT-1_3
TCGTGGGGTAGGAGTC-1_3
TCTAACTTCCTGCTAC-1_3
TCTCACGGTCGGATTT-1_3
TCTCAGCGTTACACTG-1_3
TCTCAGCTCTTTCCGG-1_3
TCTGGCTTCCGTGGGT-1_3
TGAACGTCACTGTCCT-1_3
TGAATCGGTCTAACGT-1_3
TGAGACTTCAACCTTT-1_3
TGCACGGGTGTCTTGA-1_3
TGCATGAAGAGGGTGG-1_3
TGCTGAACACCTCTGT-1_3
TGCTTCGGTTAGTCGT-1_3
TGCTTGCTCGCATTGA-1_3
TGGAGGAGTGTGCCTG-1_3
TGGAGGATCAAAGGTA-1_3
TGGAGGATCCCATAGA-1_3
TGTCCACGTACGAGCA-1_3
TGTGCGGAGAGACAAG-1_3
TGTGCGGTCCTAGAGT-1_3
TGTTCTAAGATGAATC-1_3
TGTTGGACAGAGATTA-1_3
TTACAGGGTAGATCGG-1_3
TTACTGTCACCGTGAC-1_3
TTAGGGTCAGGGAATC-1_3
TTCCACGCAATAGTCC-1_3
TTCTTCCGTAGTAAGT-1_3
TTGGATGCATCTAACG-1_3
TTGTTTGCATGGTACT-1_3
TTTCCTCAGTCATTGC-1_3
TTTGGAGGTTTCGGCG-1_3
AAACGCTGTCACTCAA-1_4
AACGAAAAGACGCCAA-1_4
AACTTCTTCCGCGGAT-1_4
AAGATAGTCGAATGCT-1_4
ACATCCCAGGTCGCCT-1_4
ACATTTCTCGGTGAAG-1_4
ACCAACATCATGCCAA-1_4
ACCATTTAGAAACACT-1_4
ACGGGTCCATCGTGCG-1_4
ACGGTCGCACTTCCTG-1_4
ACGTAACTCGGTGCAC-1_4
ACGTTCCGTCGCCTAG-1_4
ACTGTCCGTGTAGTGG-1_4
ACTTTCACACGGCACT-1_4
AGAAATGCAAATTGGA-1_4
AGAGCAGGTGTTAAAG-1_4
AGCCAATGTGTCCGGT-1_4
AGCCAGCTCCGCAACG-1_4
AGGCATTCACATTCTT-1_4
AGGCATTGTTCATCTT-1_4
AGGTTGTGTGATTGGG-1_4
AGTGACTCAACCGTAT-1_4
ATCCATTAGAGGCCAT-1_4
ATGGGAGCAATACCCA-1_4
ATTCTACAGGTGATCG-1_4
ATTTACCCAGATCACT-1_4
ATTTCACAGGCTCCCA-1_4
CAACAGTCACCGCTAG-1_4
CAACGATCAATAGGAT-1_4
CACTTCGAGATACCAA-1_4
CAGCACGAGTCCCAGC-1_4
CAGCAGCGTGTTACTG-1_4
CAGGTATAGCGGACAT-1_4
CATACCCTCATGGGAG-1_4
CATGAGTCAACATACC-1_4
CATTCCGGTCATAGTC-1_4
CATTTCACAATACCCA-1_4
CCAAGCGTCCGATTAG-1_4
CCATCACCAGCACACC-1_4
CCCTCAAGTGGCTGCT-1_4
CCGGGTAAGAGTCACG-1_4
CCTCAACGTGCGAGTA-1_4
CCTGCATCAGTTTCAG-1_4
CTATCCGTCCTCTTTC-1_4
CTGAGCGTCAAAGGAT-1_4
CTGTGGGCAGACCTAT-1_4
CTTCCGATCCTACAAG-1_4
CTTCGGTTCCATGCAA-1_4
CTTCTAAAGGGCAACT-1_4
GAAATGAGTCCCACGA-1_4
GACACGCTCTACGCGG-1_4
GACATCACATAGGAGC-1_4
GACTGATAGGACAGCT-1_4
GAGACCCCAACAGATA-1_4
GAGTTACTCCCATACC-1_4
GAGTTTGAGGCACTAG-1_4
GATCCCTGTTGCACGC-1_4
GATTTCTCACCATTCC-1_4
GCACATACACGCTGAC-1_4
GCACGGTTCCCATACC-1_4
GCCCAGAAGACCCTTA-1_4
GCCCAGACAGTCGAGA-1_4
GCTACAACAACTGAAA-1_4
GGAGCAATCGCAAGAG-1_4
GGAGGATCACAGTGAG-1_4
GGATGTTTCCTCCACA-1_4
GGCTTGGCATCGAACT-1_4
GGGAAGTGTTGAGTCT-1_4
GGGAGTACAGAGGCTA-1_4
GGGCGTTCACTTCTCG-1_4
GGGCTACTCGGTCAGC-1_4
GGGTTTAAGCTAGCCC-1_4
GGTCTGGGTATCCTCC-1_4
GGTGGCTCAGTAACCT-1_4
GGTGTCGAGTCACGCC-1_4
GTCCACTGTAGAGGAA-1_4
GTCGCGACACGACGAA-1_4
GTGAGCCTCAACTCTT-1_4
GTTGAACTCATTGAGC-1_4
TAACTTCGTATGAGGC-1_4
TAACTTCGTTGAGGAC-1_4
TACTTACAGGGAGAAT-1_4
TAGACCAGTGGTATGG-1_4
TATTCCAGTGTACGCC-1_4
TATTTCGGTACTTCCC-1_4
TCACATTTCTAGATCG-1_4
TCACGGGGTGAAAGTT-1_4
TCAGCAACAGCACAAG-1_4
TCATTCATCATTGTTC-1_4
TCCAGAATCCGCAGTG-1_4
TCCTTCTCAATAACCC-1_4
TCGTGCTAGATTAGTG-1_4
TCTCCGAAGTACCCTA-1_4
TCTGGCTTCTTCCGTG-1_4
TTACCATGTGAATATG-1_4
TTCTAACCATGACTGT-1_4
TTCTTGATCAGTCCGG-1_4
TTGAACGAGACAACAT-1_4
TTGAGTGTCCGGACGT-1_4
TTGCATTGTGCGGCTT-1_4
TTGGGTATCAACTGAC-1_4
TTTCCTCTCACCATCC-1_4
TTTGGAGTCGTCCTTG-1_4
AAACGAACAGGCTCTG-1_5
AACAACCTCCATACAG-1_5
AACAAGAGTGCTGCAC-1_5
AACAGGGAGTTACGAA-1_5
AAGATAGTCTTCCCAG-1_5
AAGCATCTCAGGAACG-1_5
AAGTACCCAGCTGCCA-1_5
AAGTGAAAGAGAGCAA-1_5
AATCGACAGTGGTTCT-1_5
AATGGCTAGGCCTTGC-1_5
ACACAGTTCGGCCAAC-1_5
ACACGCGTCGGTGTTA-1_5
ACCATTTTCATTGTTC-1_5
ACCCTCAAGCTGTGCC-1_5
ACCTACCAGGAAAGGT-1_5
ACGGTTAAGATGGGCT-1_5
ACGTCCTGTCTATGAC-1_5
ACTATTCCATGCAGCC-1_5
ACTTAGGTCCATCTCG-1_5
AGAAATGTCGGTGTTA-1_5
AGACCCGGTTTCCAAG-1_5
AGAGAGCTCATTACGG-1_5
AGAGCCCGTACGAGTG-1_5
AGCCACGAGACACACG-1_5
AGTCACACATCGTGCG-1_5
AGTCACACATGACAAA-1_5
AGTGATCAGTCCTGTA-1_5
ATACCGATCATGGCCG-1_5
ATCCGTCAGCCATCCG-1_5
ATGGATCGTAGCTGTT-1_5
CAATCGAGTTACGTAC-1_5
CACACAAAGGCCGCTT-1_5
CACACAACAAGAGCTG-1_5
CACAGGCTCCAGTGCG-1_5
CAGCAATCAGGGATAC-1_5
CAGCGTGAGGGAACAA-1_5
CATAAGCGTTACACTG-1_5
CATGCAAGTTTCGCTC-1_5
CCAATTTTCATCGACA-1_5
CCACACTCAATCGTCA-1_5
CCACCATTCACCTTGC-1_5
CCCTTAGAGTTGAATG-1_5
CCGATGGCAAGATGGC-1_5
CCGTAGGGTATCGCTA-1_5
CCGTTCACACTAACCA-1_5
CCGTTCACATCTCGTC-1_5
CCTCAACTCCGCACTT-1_5
CCTCCAAAGCAGCAGT-1_5
CCTCCTCGTATCGATC-1_5
CCTCTAGCACCAAAGG-1_5
CCTCTAGTCCGTCACT-1_5
CCTCTCCAGCTCGCAC-1_5
CGACAGCAGGCTCTAT-1_5
CGACAGCGTGTCATTG-1_5
CGCAGGTAGTCAGAGC-1_5
CGCCATTGTAACAGTA-1_5
CGGAACCCACCCAAGC-1_5
CGGAGAATCTTAATCC-1_5
CTACAGATCGGCTTCT-1_5
CTATCTACAGTAGAGC-1_5
CTCAATTAGGCATCGA-1_5
CTCAATTGTCACCACG-1_5
CTCCCTCAGACTGAGC-1_5
CTGCAGGCACCGTGCA-1_5
CTGCCATTCACTGGGC-1_5
CTTACCGGTCGTACAT-1_5
CTTCCGACAGTCAACT-1_5
CTTCCTTAGAGAGCCT-1_5
GAACTGTAGCATTTCG-1_5
GACATCAGTAATTAGG-1_5
GACGTTAAGATAGTCA-1_5
GAGACCCAGAGTGGCT-1_5
GAGTGTTTCCACGTAA-1_5
GATCGTAAGTGGAATT-1_5
GATGATCAGTCGCCCA-1_5
GCAGCCATCGCGTAGC-1_5
GCAGCTGAGCAGCCCT-1_5
GCATCTCAGTATGAGT-1_5
GCATGATAGGAACTCG-1_5
GCGGAAAGTGCACAAG-1_5
GCTGAATAGCTGCGAA-1_5
GGAACCCAGTTGGAGC-1_5
GGAAGTGCACCTTCCA-1_5
GGATCTAGTGGACAGT-1_5
GGCTGTGCAGGCCCTA-1_5
GGGACAATCGCTCCTA-1_5
GGTGTCGCACTTTAGG-1_5
GGTGTCGGTTATAGCC-1_5
GTAATGCTCCGGCAAC-1_5
GTAGATCCAGAAATTG-1_5
GTCATGATCCGGCAAC-1_5
GTCGCGATCCATGAGT-1_5
GTCTCACGTGCATGTT-1_5
GTGTGATAGTTGGAGC-1_5
GTGTTAGGTTGTGCCG-1_5
GTTACCCCAAGTGCTT-1_5
GTTTGGAGTCCACTCT-1_5
TAACTTCAGGTGAGAA-1_5
TACCCACCACGTAGTT-1_5
TACCTCGAGTGAATAC-1_5
TACCTGCGTGTCGCTG-1_5
TACGGGCAGGACAACC-1_5
TACGTCCTCAAGCTGT-1_5
TACTTACGTTCATCGA-1_5
TAGACTGAGAATGTTG-1_5
TAGGTTGAGAAAGCGA-1_5
TATGTTCTCGTGGAAG-1_5
TATTGCTAGATCGCTT-1_5
TCAAGACTCTACCCAC-1_5
TCACGCTCAGGCTACC-1_5
TCAGTGAGTAACCCTA-1_5
TCATCATCAGCTTTCC-1_5
TCATTACTCGGTCACG-1_5
TCCTCCCTCGATTGAC-1_5
TCCTGCAAGACATATG-1_5
TCCTGCAAGGGTACAC-1_5
TCGGGCATCTCGCTTG-1_5
TCGTAGAAGACCTCCG-1_5
TCTATACTCTAGCCAA-1_5
TGAACGTAGTTCGGTT-1_5
TGAGACTTCCAATCTT-1_5
TGAGGGACATAGATCC-1_5
TGAGGTTAGCAGGCAT-1_5
TGATCAGTCACCCATC-1_5
TGCAGTAAGGTTCTAC-1_5
TGCTCGTCAGGAGGTT-1_5
TGGGAGACAACACAAA-1_5
TGGGAGACAGTAGAAT-1_5
TGGGCGTCATAAGATG-1_5
TGTTCATTCAGACCCG-1_5
TTAGGCACATTGGCAT-1_5
TTCACGCGTACACGTT-1_5
TTCACGCTCGTCCTTG-1_5
TTCCAATAGGCTTTCA-1_5
TTCCAATCACTTCTCG-1_5
TTCCTAAGTGCATTTG-1_5
TTCTTCCTCAGTCAGT-1_5
TTGAGTGGTCGGCCTA-1_5
TTGGGCGGTGGCAACA-1_5
TTTACGTAGAGCCGAT-1_5
TTTCATGAGCCACAAG-1_5
AAAGGTATCTGGAGAG-1_6
AACAAGAGTTCTGACA-1_6
AACCAACTCTCGAACA-1_6
AATGAAGTCATCCCGT-1_6
ACATCGAGTAACATAG-1_6
ACCCTTGAGAGGGTCT-1_6
ACCGTTCGTCTTTCAT-1_6
ACTCCCATCTTGGAAC-1_6
ACTGCAAAGTCTGGAG-1_6
AGAGCCCCATGTACGT-1_6
AGATGAATCCTGTAAG-1_6
AGCCACGGTACGTACT-1_6
AGCTACAAGAGTCTTC-1_6
AGGACGAGTCTAACGT-1_6
AGGGAGTTCTTCGCTG-1_6
AGGGCTCAGTCGAGGT-1_6
AGGTCATAGAGCACTG-1_6
AGGTCATTCCGAGTGC-1_6
AGTCACATCGTGGCGT-1_6
AGTCATGAGAATTTGG-1_6
AGTCATGCAATTGCGT-1_6
AGTTCGACACATTCTT-1_6
ATCACAGTCATGCCCT-1_6
ATTCCATAGAGTGTGC-1_6
ATTGTTCTCGGTGAAG-1_6
ATTTCACCATCCCGTT-1_6
CAACCTCTCGATGCAT-1_6
CAATCGAGTGTGTGGA-1_6
CACCAAACATTCCTCG-1_6
CACGGGTTCATGCGGC-1_6
CACTGAAGTAGTGATA-1_6
CACTGTCGTATCGTTG-1_6
CAGCACGTCAGTGTTG-1_6
CAGCAGCGTGCTCCGA-1_6
CATCGTCGTTCTGACA-1_6
CATGCCTCATTGAGGG-1_6
CCACAAACATCCGGTG-1_6
CCACCATCAGACGATG-1_6
CCACTTGTCGCCGATG-1_6
CCCAACTCATTGTGCA-1_6
CCTGTTGAGATGAACT-1_6
CGATCGGAGGTTAAAC-1_6
CGGGACTGTACAGAGC-1_6
CGTTCTGGTAGCGCCT-1_6
CTACAGATCATAGACC-1_6
CTACCCACATGGAACG-1_6
CTACTATCATCTTTCA-1_6
CTATCCGCAACGTAAA-1_6
CTATCTATCTCTTCAA-1_6
CTCAAGATCGCAGATT-1_6
CTCAGTCGTGTAACGG-1_6
CTCTCGAAGTAGTCTC-1_6
CTGAATGGTTCCGCAG-1_6
CTGATCCTCGTCCATC-1_6
CTGCCATGTCGGCACT-1_6
CTGTAGAAGGGTGAAA-1_6
CTTCCTTCATTCACAG-1_6
GAATCGTTCCTTATGT-1_6
GAGGGTATCTGTCGCT-1_6
GATAGAATCATTTGTC-1_6
GATGCTAGTACTCGAT-1_6
GATGTTGCACTAGAGG-1_6
GCAGGCTTCGCCGAGT-1_6
GCCTGTTCACAGAAGC-1_6
GCGAGAACAGACATCT-1_6
GCGGATCAGAATCGAT-1_6
GCGTGCAAGGCTCTAT-1_6
GCTACAATCTCGACGG-1_6
GCTGCAGTCCGAGCTG-1_6
GCTGCAGTCGGAGATG-1_6
GCTGCAGTCTTCGACC-1_6
GCTGGGTAGTGGTGAC-1_6
GGAGGATTCCACTAGA-1_6
GGGAAGTCAGGCACAA-1_6
GGGACAAGTTTGTGGT-1_6
GGGACAATCACTAGCA-1_6
GGGAGATAGTGGTCAG-1_6
GGGCTACCATGCAGCC-1_6
GGTAACTCAATTAGGA-1_6
GGTCTGGTCCGATAAC-1_6
GGTGAAGCACATTGTG-1_6
GGTGTCGTCCGAGATT-1_6
GGTGTTAAGCTGTTCA-1_6
GGTTAACTCACCTCTG-1_6
GTCCACTGTGATCGTT-1_6
GTCGTTCAGTCCCAGC-1_6
GTGATGTTCGTTCTGC-1_6
GTGCTTCCACTTTAGG-1_6
GTGTTAGCAGGCGTTC-1_6
GTGTTAGTCTACAGGT-1_6
GTGTTCCGTTGGGTTT-1_6
GTTCTATGTGTAAATG-1_6
GTTGCGGCAGATAAAC-1_6
TACACCCTCCATCGTC-1_6
TACATTCAGCGTCAGA-1_6
TACGGGCCATCGTTCC-1_6
TAGACTGGTTCTCACC-1_6
TATCTGTGTATTGCCA-1_6
TCACACCAGGGTCTTT-1_6
TCACTATTCATTGCGA-1_6
TCAGGTAGTCACAGAG-1_6
TCGCACTTCCCTCAAC-1_6
TCGCTTGTCTGGAAGG-1_6
TCGGGACTCCAACTGA-1_6
TCGGTCTTCATCGCAA-1_6
TCTACATTCAAGCCAT-1_6
TCTACCGAGAGCTGCA-1_6
TCTATACCACACCTAA-1_6
TCTATCACAAGCACAG-1_6
TCTCAGCAGGATGGCT-1_6
TCTGTCGCAGCACAGA-1_6
TGCATGACACCGGTCA-1_6
TGCTCGTAGCTTGTTG-1_6
TGCTGAAGTGCCTTTC-1_6
TGGATCAGTACGTAGG-1_6
TGGGCTGCAGTTCACA-1_6
TGGTAGTGTTCAAAGA-1_6
TGTTCCGGTCTGATCA-1_6
TTACTGTGTAGCGTTT-1_6
TTCAATCGTAAGCTCT-1_6
TTCTCTCCAAGAGTAT-1_6
TTGTGGATCTCGGGAC-1_6
TTTCACACACCTGTCT-1_6
TTTGATCAGGTTCACT-1_6
TTTGGTTAGATGCTGG-1_6

## Sheet: UMI-NRL-5352cells
Unique Molecular Identifier of NRL-expressing cells
AAACGAAGTATAGGGC-1_1
AAACGCTCAGCGTGAA-1_1
AAACGCTGTGAACCGA-1_1
AAACGCTGTGAGATTA-1_1
AAAGAACTCCGCAGTG-1_1
AAAGGATCACATTGTG-1_1
AAAGGATCATAAGCGG-1_1
AAAGGATGTGGTTTAC-1_1
AAAGTGACAAATGCGG-1_1
AAATGGACACGGTGTC-1_1
AACAAAGAGGCGCTCT-1_1
AACAAGAGTTAATCGC-1_1
AACACACTCCACGTAA-1_1
AACCACACAAATGGAT-1_1
AACCACACAGCTTCGG-1_1
AACCACATCACGATAC-1_1
AACCACATCCCTTGTG-1_1
AACCATGAGTGCGCTC-1_1
AACCCAATCTCAACCC-1_1
AACCTGAGTGCTATTG-1_1
AACCTGAGTGCTTATG-1_1
AACGAAACATGCCGGT-1_1
AACGGGAAGTCTACCA-1_1
AACGTCAGTCTTCGAA-1_1
AACTTCTCAATGGCAG-1_1
AAGCATCGTTGTTGCA-1_1
AAGCCATAGGGAGGGT-1_1
AAGCGAGCATGATCTG-1_1
AAGGAATCAAGTGATA-1_1
AAGTACCAGTATGTAG-1_1
AAGTACCTCGGAGTAG-1_1
AAGTCGTTCTAGCCAA-1_1
AAGTGAAGTCGAGTTT-1_1
AAGTGAAGTGTCGCTG-1_1
AATAGAGCACACGGTC-1_1
AATCACGTCAGACCCG-1_1
AATCGACGTACGTTCA-1_1
AATGAAGCAGCACCCA-1_1
AATGCCAAGCTCCACG-1_1
AATGCCAAGCTCGAAG-1_1
AATGCCATCCCGAGAC-1_1
AATGGAACAGATCACT-1_1
AATGGCTAGACTGGGT-1_1
AATGGCTAGCAATAAC-1_1
AATGGCTAGCGTTGTT-1_1
AATGGCTAGGAACATT-1_1
AATGGCTCATGACCCG-1_1
AATGGCTTCCGTGTCT-1_1
AATTTCCCAGCAGTAG-1_1
AATTTCCTCAGAGTTC-1_1
AATTTCCTCGCGGACT-1_1
AATTTCCTCGGAGATG-1_1
ACAAGCTGTAATGCTC-1_1
ACACAGTCAGCAGTCC-1_1
ACACCAAAGCGTTGTT-1_1
ACACGCGTCATCTCTA-1_1
ACAGAAATCAAGCCCG-1_1
ACAGAAATCAGTGGGA-1_1
ACAGAAATCGTCAGAT-1_1
ACAGCCGCACCTCAGG-1_1
ACAGGGAAGGAGAGTA-1_1
ACAGGGACACGCTTAA-1_1
ACAGGGAGTGTATTCG-1_1
ACATGCACACTTCCTG-1_1
ACATGCACAGCATGCC-1_1
ACATGCATCACCATGA-1_1
ACCACAACACTAGTAC-1_1
ACCACAACATTGAGGG-1_1
ACCCTCATCATTTCCA-1_1
ACCGTTCGTCGGTAAG-1_1
ACCTGTCTCTTCACGC-1_1
ACGATCACAGCAAGAC-1_1
ACGATCAGTTGGGCCT-1_1
ACGCACGGTCAAGGCA-1_1
ACGGTCGGTCTTGCTC-1_1
ACGGTCGGTGGTTTGT-1_1
ACGGTTATCGTTCCCA-1_1
ACGTCCTCAGTAGGAC-1_1
ACGTTCCAGGTACTGG-1_1
ACTACGACAGAGAATT-1_1
ACTACGAGTACGATGG-1_1
ACTACGATCTATCGCC-1_1
ACTATCTCACCACATA-1_1
ACTATGGAGGAATTAC-1_1
ACTCCCACACCGGAAA-1_1
ACTCTCGTCTTGGATG-1_1
ACTGCAACATCAACCA-1_1
ACTGTCCCACAGTATC-1_1
ACTTAGGAGGGACACT-1_1
ACTTAGGGTGATCATC-1_1
ACTTATCTCACCTGGG-1_1
ACTTTCAAGTTCTCTT-1_1
ACTTTCATCGGCAGTC-1_1
AGAAATGTCACGGACC-1_1
AGAACAACAATAGGAT-1_1
AGAACAAGTTAAGCAA-1_1
AGAACCTGTAGTGTGG-1_1
AGAAGCGCACTGCTTC-1_1
AGAAGCGCATATCTCT-1_1
AGAAGTAAGAGTCACG-1_1
AGAAGTACAGTCAGAG-1_1
AGAAGTAGTAGATTAG-1_1
AGACAAAGTTATGTGC-1_1
AGACACTCAAAGAACT-1_1
AGACAGGGTTCGTTCC-1_1
AGACAGGGTTTCGATG-1_1
AGACAGGTCTTAGTTC-1_1
AGACTCAAGCCTCTGG-1_1
AGACTCAAGTGCTCAT-1_1
AGAGAGCTCGCGTGCA-1_1
AGAGAGCTCTGTGCGG-1_1
AGAGCAGAGGCCCAAA-1_1
AGATAGAAGCAAGGAA-1_1
AGATCCACAAAGAACT-1_1
AGATCGTGTGGCACTC-1_1
AGATCGTTCAGTCATG-1_1
AGATGCTAGCCAGACA-1_1
AGATGCTCATCCGAGC-1_1
AGATGCTGTGGTGATG-1_1
AGATGCTTCGAAATCC-1_1
AGCATCATCCCATTTA-1_1
AGCATCATCGTGCATA-1_1
AGCCACGTCAAGGACG-1_1
AGCCAGCGTTCAGCGC-1_1
AGCGATTTCTCTGGTC-1_1
AGCGCTGCAGGGACTA-1_1
AGCGTATCAAAGGGTC-1_1
AGCGTATCATCCTTCG-1_1
AGCTACAGTGGTCTTA-1_1
AGCTCAACACAGAGAC-1_1
AGGAATACACAAGCTT-1_1
AGGAATATCGATTGAC-1_1
AGGACGATCACACCGG-1_1
AGGACTTAGGACACTG-1_1
AGGACTTTCCGAGATT-1_1
AGGAGGTGTGGAAGTC-1_1
AGGAGGTTCCCTTGTG-1_1
AGGATAACACAAACGG-1_1
AGGATCTAGCAATAAC-1_1
AGGATCTCATAGATGA-1_1
AGGCATTTCCGCACTT-1_1
AGGCCACAGGATACGC-1_1
AGGCCACAGTCGCTAT-1_1
AGGCCACGTAGTGATA-1_1
AGGGAGTAGCGCACAA-1_1
AGGGAGTCAATCCTTT-1_1
AGGGAGTTCTACCTTA-1_1
AGGGCCTCAATGGGTG-1_1
AGGGCCTCACATAACC-1_1
AGGGCTCGTTCTTGTT-1_1
AGGGTCCAGGGATCTG-1_1
AGGGTCCGTTGCGTAT-1_1
AGGGTTTCAGGACTTT-1_1
AGGTCATTCATTGTTC-1_1
AGGTGTTGTGCCCTTT-1_1
AGGTTGTCACGAAAGC-1_1
AGTAACCCACAAAGCG-1_1
AGTACTGAGGCTAGCA-1_1
AGTAGTCAGCGCCTAC-1_1
AGTAGTCGTAACTGCT-1_1
AGTCAACTCCGTATAG-1_1
AGTCACAAGCAGCAGT-1_1
AGTCATGAGATCGGTG-1_1
AGTCTCCAGAGGGTGG-1_1
AGTGCCGCACGCGCAT-1_1
AGTGCCGCATGGAACG-1_1
AGTTAGCGTACTTGTG-1_1
AGTTAGCGTCGCGTTG-1_1
AGTTCCCAGTAGACAT-1_1
AGTTCCCTCTGCCTCA-1_1
ATACTTCCAAGCACAG-1_1
ATACTTCGTTCGGTTA-1_1
ATCACGAAGCAGCAGT-1_1
ATCACGATCACGTCCT-1_1
ATCACTTAGCCACCGT-1_1
ATCAGGTCAGTCAGAG-1_1
ATCATTCAGCTACAAA-1_1
ATCATTCAGGATTACA-1_1
ATCCCTGGTAACATAG-1_1
ATCCGTCCAGTCAACT-1_1
ATCGATGGTGCCCAGT-1_1
ATCGGCGCAGAGAGGG-1_1
ATCGTAGAGGGAGTGG-1_1
ATCGTGACATCTTCGC-1_1
ATCTCTAAGAGATGCC-1_1
ATCTTCAGTCCCGTGA-1_1
ATGACCAAGATGCAGC-1_1
ATGACCAAGCCGATTT-1_1
ATGACCAAGCTGGCTC-1_1
ATGAGGGAGCAGCGAT-1_1
ATGAGGGAGGCAGTCA-1_1
ATGAGTCCAGAGGCTA-1_1
ATGATCGCATGGGAAC-1_1
ATGCATGAGCATCCTA-1_1
ATGCGATCATGTCAGT-1_1
ATGGAGGGTAGACGGT-1_1
ATGGATCAGACAACAT-1_1
ATGGATCCATAACCCA-1_1
ATGGGAGGTCCGCAGT-1_1
ATGGGTTAGTCCCGAC-1_1
ATTACCTCAAGACCTT-1_1
ATTACCTCAAGACGAC-1_1
ATTACCTCATAGTCAC-1_1
ATTACCTTCTAGATCG-1_1
ATTACTCTCACACCGG-1_1
ATTCACTAGGAGGTTC-1_1
ATTCAGGTCACCGGTG-1_1
ATTCCCGTCTTCGTGC-1_1
ATTCCTAGTCGTACAT-1_1
ATTCGTTAGTCTGTAC-1_1
ATTCGTTCACGTCGGT-1_1
ATTCGTTCAGAGTCAG-1_1
ATTCGTTTCTAGGAAA-1_1
ATTCTACTCCATAGGT-1_1
ATTCTTGAGGATACAT-1_1
ATTCTTGGTGCTTATG-1_1
ATTGTTCGTCGTTGCG-1_1
ATTTACCCACGTACAT-1_1
ATTTCTGAGAGTTGAT-1_1
ATTTCTGTCTATTGTC-1_1
CAACAACCACAGAGAC-1_1
CAACAGTAGCGCCTCA-1_1
CAACAGTCACTAAACC-1_1
CAACAGTTCCACGTGG-1_1
CAACGATGTTCAGTAC-1_1
CAACGGCCAGTGGTGA-1_1
CAAGACTCAGGTGAGT-1_1
CAAGACTCATGAGGGT-1_1
CAAGAGGAGAATACAC-1_1
CAAGAGGAGATCGCTT-1_1
CAAGAGGGTACCGTGC-1_1
CAAGCTAGTTAAACAG-1_1
CAAGGGACATGCAGCC-1_1
CAAGGGATCGATACGT-1_1
CAATCGAGTTCATCGA-1_1
CAATCGATCATCTCTA-1_1
CAATGACAGCTTACGT-1_1
CAATTTCTCAGTCACA-1_1
CACACAAAGCCGCTTG-1_1
CACACAACACGTCATA-1_1
CACAGATCATATGCGT-1_1
CACAGATTCGCGTCGA-1_1
CACAGGCCAGCCCAGT-1_1
CACAGGCCAGTGTGCC-1_1
CACCAAACACTTGGGC-1_1
CACGGGTGTGTCTTAG-1_1
CACGGGTTCCTCTCTT-1_1
CACGTGGAGAGCCTGA-1_1
CACGTTCGTGCCTTTC-1_1
CACTGAAGTCGAAACG-1_1
CACTGAATCGGCTTCT-1_1
CACTGGGCAGCGATTT-1_1
CAGAGCCAGTTGTCGT-1_1
CAGATACGTAATGCGG-1_1
CAGATTGAGCGTGAGT-1_1
CAGATTGCAACGGGTA-1_1
CAGATTGTCGCTGCGA-1_1
CAGCAATCATGCTGCG-1_1
CAGCGTGCACCACATA-1_1
CAGGCCACAAGTGGGT-1_1
CAGGCCAGTTCCACGG-1_1
CAGGTATCAAGACGGT-1_1
CAGGTATTCATCACCC-1_1
CAGTGCGAGAGAGGGC-1_1
CAGTTAGTCAGCGCGT-1_1
CAGTTCCGTGATATAG-1_1
CAGTTCCTCCGATAGT-1_1
CATACAGAGGAGAATG-1_1
CATACAGGTACCCACG-1_1
CATACCCAGGTAGATT-1_1
CATACCCCACTGTCCT-1_1
CATCCCAAGTGACCTT-1_1
CATCCGTTCAACCTCC-1_1
CATCGGGAGAAGGATG-1_1
CATCGGGCAGCGTAGA-1_1
CATGCAATCTTTCCAA-1_1
CATGCTCGTTTCTATC-1_1
CATGGATAGGCCCAAA-1_1
CATTCCGAGGCCACCT-1_1
CATTGAGGTTCAACGT-1_1
CATTGCCCAGTCCGTG-1_1
CATTGCCTCGAAGCCC-1_1
CATTGCCTCGCTTACC-1_1
CATTGTTAGCGCCTCA-1_1
CCAATGATCGCTGACG-1_1
CCACAAAAGAGGGTGG-1_1
CCACAAATCCTAGAGT-1_1
CCACACTAGACTACGG-1_1
CCACACTGTAAGCGGT-1_1
CCACACTTCAGACAAA-1_1
CCATAAGGTGTTAACC-1_1
CCATAAGGTTGTCTAG-1_1
CCATCACCATCAGTGT-1_1
CCCAACTCAACTGTGT-1_1
CCCAACTGTTGCATCA-1_1
CCCATTGGTTAGGGAC-1_1
CCCGGAAGTACACGTT-1_1
CCCTAACCACGAGGTA-1_1
CCCTGATAGATGACAT-1_1
CCCTGATCAGCAAGAC-1_1
CCGAACGCATTGAGGG-1_1
CCGAACGGTCCAGCGT-1_1
CCGAACGTCACGGACC-1_1
CCGCAAGGTCCCGGTA-1_1
CCGCAAGTCCGTGTCT-1_1
CCGGGTACACATTCTT-1_1
CCGGTGAGTGGCAACA-1_1
CCGGTGATCTTTGCAT-1_1
CCTAAGATCATGCCAA-1_1
CCTCAACGTGAGTGAC-1_1
CCTCACACATATTCGG-1_1
CCTCAGTAGTCTGGAG-1_1
CCTCCTCCAATATCCG-1_1
CCTCCTCCAGCGACCT-1_1
CCTGTTGCAGAGTGAC-1_1
CCTGTTGGTGAGGCAT-1_1
CCTTCAGGTCACGACC-1_1
CCTTTGGGTAGGAAAG-1_1
CGAAGGACAGTCCCGA-1_1
CGAATTGAGTTGCCTA-1_1
CGACAGCGTATCCTCC-1_1
CGAGAAGTCCGGTTCT-1_1
CGAGGAAAGGATTTAG-1_1
CGAGGAAAGGTAGATT-1_1
CGAGGCTCAATGGCAG-1_1
CGAGGCTTCTTCGTAT-1_1
CGAGTGCTCTTACGTT-1_1
CGAGTTAAGGTTCAGG-1_1
CGAGTTAGTCACTGAT-1_1
CGATCGGGTGACAACG-1_1
CGATCGGTCAGTGTCA-1_1
CGATGCGAGATACTGA-1_1
CGATGCGGTTCAGGTT-1_1
CGCAGGTAGATGGTAT-1_1
CGCAGGTGTTGCATCA-1_1
CGCAGGTTCACGAACT-1_1
CGCCATTAGCGTTACT-1_1
CGCCATTTCGCCATAA-1_1
CGCGTGAAGCTTAGTC-1_1
CGCGTGAGTGGAATGC-1_1
CGGAACCAGCTCGTGC-1_1
CGGAACCAGTCTCTGA-1_1
CGGAATTAGGCTGTAG-1_1
CGGAGAAAGAGATTCA-1_1
CGGAGAAAGCGTGCTC-1_1
CGGCAGTGTATGACAA-1_1
CGGCAGTGTTGGGTAG-1_1
CGGGTGTTCTATCCAT-1_1
CGGGTGTTCTGGCCGA-1_1
CGGTCAGAGGAACGAA-1_1
CGGTCAGAGTCGCTAT-1_1
CGTAAGTTCCGCTGTT-1_1
CGTAATGTCGCACGGT-1_1
CGTAGTAAGACTTAAG-1_1
CGTAGTATCCACAGCG-1_1
CGTCAAACACTTGGGC-1_1
CGTGAATAGATGGCAC-1_1
CGTGATAAGGTACAAT-1_1
CGTGATAGTAGAATAC-1_1
CGTGATAGTGTAAACA-1_1
CGTGCTTAGGATATGT-1_1
CGTGTCTGTTCATCGA-1_1
CGTTAGAAGGATACCG-1_1
CGTTAGAGTTCGGCCA-1_1
CGTTGGGAGTTCTACG-1_1
CTAACTTAGGTTCTTG-1_1
CTAAGTGCAGGCGTTC-1_1
CTAAGTGTCACGGACC-1_1
CTAAGTGTCTGGCCGA-1_1
CTACAGAGTGCCCTTT-1_1
CTACATTGTGTCATGT-1_1
CTACCTGTCTGTACAG-1_1
CTACGGGAGCCGTTAT-1_1
CTACTATAGCCGCTTG-1_1
CTAGGTAAGCATCCTA-1_1
CTATAGGCAGTTAGAA-1_1
CTATCCGAGTTGGAAT-1_1
CTATCCGCATTGAGGG-1_1
CTATCTACATGGACAG-1_1
CTATCTATCTTTACAC-1_1
CTCAACCCAGAAGTGC-1_1
CTCACTGAGATCGGTG-1_1
CTCACTGAGGACGCAT-1_1
CTCACTGAGTGGTTAA-1_1
CTCACTGCAGCTTCGG-1_1
CTCAGTCCAGCCCAGT-1_1
CTCAGTCGTGTCGCTG-1_1
CTCCCTCAGGCCATAG-1_1
CTCCTCCCAGCATTGT-1_1
CTCCTTTTCCTCTCTT-1_1
CTCGAGGCAACCCTCT-1_1
CTCGAGGGTCTAGATC-1_1
CTCTCGACAGCGATTT-1_1
CTCTCGATCAAGCCCG-1_1
CTGAATGGTCTGTCAA-1_1
CTGAATGGTGATAGAT-1_1
CTGAGGCGTTCAAACC-1_1
CTGATCCCAGTCCGTG-1_1
CTGCATCCACTATGTG-1_1
CTGCATCGTTAGAGAT-1_1
CTGCCATCATCCGGCA-1_1
CTGCCATGTAGGAAAG-1_1
CTGCCTATCCCTCATG-1_1
CTGCGAGAGGTCCGAA-1_1
CTGCGAGCAGACACCC-1_1
CTGCGAGTCACCTACC-1_1
CTGCTCACATCGATAC-1_1
CTGCTCATCCAAGGGA-1_1
CTGCTCATCCCATGGG-1_1
CTGGACGAGAAAGCGA-1_1
CTGGACGCATCTCGTC-1_1
CTGGTCTAGCTTGTGT-1_1
CTGTACCAGTCACGAG-1_1
CTGTACCTCAAAGGTA-1_1
CTGTACCTCCGCTGTT-1_1
CTGTAGACAGGTAGTG-1_1
CTGTAGATCTCGCAGG-1_1
CTGTATTCAGACCTAT-1_1
CTGTCGTAGAATACAC-1_1
CTGTGAAAGGTCGTCC-1_1
CTGTGGGCACAGCTTA-1_1
CTGTGGGTCGTGCACG-1_1
CTTCGGTCAAAGGGTC-1_1
CTTCGGTGTTAGAAGT-1_1
CTTCTAAAGAAGCTCG-1_1
CTTCTAAAGTGCGTCC-1_1
CTTCTAATCAAGTCGT-1_1
CTTCTCTCAGACCGCT-1_1
CTTGAGACACGTTGGC-1_1
CTTTCAACATTGGATC-1_1
CTTTCAAGTCGCACGT-1_1
CTTTCAAGTCGCTCGA-1_1
CTTTCGGCAAGCGCAA-1_1
CTTTCGGGTCGGTAAG-1_1
GAAATGAGTAGCTGTT-1_1
GAAATGATCGCGTAGC-1_1
GAACACTTCCTACAAG-1_1
GAACTGTAGTCACACT-1_1
GAACTGTTCAGACATC-1_1
GAAGCGAAGGTCGTAG-1_1
GAAGCGATCTGCTCTG-1_1
GAAGGACGTCACCGAC-1_1
GAAGGGTGTGAGTAGC-1_1
GAAGTAATCTGACCCT-1_1
GAATAGAGTCGGTAAG-1_1
GAATCGTGTGTCCTAA-1_1
GACAGCCTCGTGGTAT-1_1
GACATCAAGTCACGCC-1_1
GACCAATGTATGTGTC-1_1
GACCCAGTCGGCTTCT-1_1
GACCCTTAGCCGGATA-1_1
GACCCTTAGTTACGTC-1_1
GACCCTTCAGGTCAGA-1_1
GACCGTGCACTTTAGG-1_1
GACGCTGCAACGTTAC-1_1
GACGCTGCACATATCG-1_1
GACGCTGCAGCGACCT-1_1
GACGTTACATACCATG-1_1
GACTATGCAATCGAAA-1_1
GACTATGGTCGGCTAC-1_1
GACTGATTCCGGTAGC-1_1
GACTTCCTCTTCGCTG-1_1
GAGAAATAGGCAGGGA-1_1
GAGAAATAGGTACTGG-1_1
GAGAAATAGTTTCAGC-1_1
GAGAAATCAGCTGAGA-1_1
GAGACTTCACATTCGA-1_1
GAGACTTGTTTCGTTT-1_1
GAGCCTGAGAAGTCCG-1_1
GAGCCTGCAAGGAGTC-1_1
GAGCCTGCACGCTGAC-1_1
GAGCTGCGTAGGCTCC-1_1
GAGGCCTGTACCCGCA-1_1
GAGGGATGTCTGTGCG-1_1
GAGGGATGTCTTTCAT-1_1
GAGGGATGTGAACCGA-1_1
GAGGGTAGTCTTTCAT-1_1
GAGTCATGTCGGTAAG-1_1
GAGTGAGAGCTGTCCG-1_1
GAGTGAGCACGCACCA-1_1
GAGTGTTAGACATACA-1_1
GAGTGTTCAGTAACGG-1_1
GAGTGTTGTCCAGTTA-1_1
GAGTGTTTCGACACTA-1_1
GAGTTACTCGGTCAGC-1_1
GAGTTGTAGCATTGAA-1_1
GAGTTTGAGCCGAACA-1_1
GAGTTTGGTGCATTAC-1_1
GAGTTTGGTGTTAGCT-1_1
GAGTTTGTCCAAGCCG-1_1
GATAGCTGTAGAGGAA-1_1
GATAGCTTCCGTGGCA-1_1
GATCAGTAGCAATAAC-1_1
GATCAGTCACAATGTC-1_1
GATCGTAAGCACTAGG-1_1
GATGAGGAGAGGGTCT-1_1
GATGAGGTCTGCATAG-1_1
GATGCTAGTAAGATAC-1_1
GATGGAGTCATTTCCA-1_1
GATGTTGAGCTGAAAT-1_1
GATTCGAGTCCACATA-1_1
GATTCTTAGGTACCTT-1_1
GATTCTTAGTAACGAT-1_1
GCAACCGCACGGATCC-1_1
GCACGTGTCGGCGATC-1_1
GCAGCTGCAACAGCCC-1_1
GCAGCTGTCGTCCTCA-1_1
GCAGTTAGTGGTTTGT-1_1
GCATCGGGTACGTTCA-1_1
GCCAGCAAGTCCTACA-1_1
GCCAGCACACCGCTGA-1_1
GCCAGCACAGCTCTGG-1_1
GCCAGGTTCAGCCTCT-1_1
GCCAGTGGTTGATGTC-1_1
GCCATGGAGAGTTGAT-1_1
GCCATGGGTTCAAACC-1_1
GCCCGAAGTGGGCTCT-1_1
GCCGTGATCATAGAGA-1_1
GCGAGAAAGACTACCT-1_1
GCGATCGGTAACGGTG-1_1
GCGATCGGTTGCTAGT-1_1
GCGGAAAGTGACAGGT-1_1
GCGGATCAGGTCCAGA-1_1
GCGGATCGTTATAGAG-1_1
GCGGATCGTTGGGAAC-1_1
GCGTGCACAGTGTGCC-1_1
GCGTGCACATCCTATT-1_1
GCTGAATGTCTGTGGC-1_1
GCTGCAGTCTACACAG-1_1
GCTGGGTTCGTTGTAG-1_1
GCTTCACCATGTACGT-1_1
GCTTCACTCAGTGTCA-1_1
GCTTTCGGTAGCGTAG-1_1
GGAAGTGGTGGCAGAT-1_1
GGAATCTGTACGTGTT-1_1
GGAATCTGTTGCCATA-1_1
GGAATGGTCTGCCTCA-1_1
GGACGTCCATGTTCGA-1_1
GGACGTCTCCGATCTC-1_1
GGAGAACGTAGTGGCA-1_1
GGAGATGAGGTACATA-1_1
GGAGATGCATGAGGGT-1_1
GGAGCAATCGAGTCTA-1_1
GGAGGTAAGCACTCCG-1_1
GGAGGTAGTACGTGTT-1_1
GGATCTAGTGTCATTG-1_1
GGATGTTAGTAACAGT-1_1
GGATGTTGTTGTTGTG-1_1
GGCTGTGGTGTCATGT-1_1
GGCTTGGGTTGACTGT-1_1
GGCTTTCAGTGGTGGT-1_1
GGCTTTCTCGCATTAG-1_1
GGGAAGTGTTGCAAGG-1_1
GGGACAAAGATACAGT-1_1
GGGACCTCAAGTGACG-1_1
GGGACTCAGCTGACTT-1_1
GGGACTCCAACCAGAG-1_1
GGGACTCCATGCCGGT-1_1
GGGACTCGTGGTTCTA-1_1
GGGAGTAGTTGCCATA-1_1
GGGATCCCATGTGCCG-1_1
GGGATGAGTATCGCGC-1_1
GGGATGAGTTTGGAAA-1_1
GGGCCATGTAGCTGTT-1_1
GGGCCATTCGATACGT-1_1
GGGCGTTGTGATTGGG-1_1
GGGCTACTCCAGCCTT-1_1
GGGTAGACATAGAGGC-1_1
GGGTAGAGTGGCTGCT-1_1
GGGTAGATCAACCTTT-1_1
GGGTATTGTTATAGCC-1_1
GGGTATTTCTAGGCAT-1_1
GGGTCTGAGGTCGTAG-1_1
GGGTGTCCAAGTCCCG-1_1
GGGTGTCCATAACGGG-1_1
GGGTTTACAGCTAACT-1_1
GGGTTTAGTGCAGTGA-1_1
GGGTTTAGTTAGTCGT-1_1
GGGTTTATCCGATGCG-1_1
GGTAACTGTCGAACGA-1_1
GGTAATCAGACAACAT-1_1
GGTAATCTCAAGTCGT-1_1
GGTCACGCAAATCAGA-1_1
GGTCACGGTGGCATCC-1_1
GGTCTGGGTACGGGAT-1_1
GGTGAAGTCCAGTGTA-1_1
GGTGGCTGTCACCACG-1_1
GGTGGCTTCTCAGTCC-1_1
GGTGTTATCGCCACTT-1_1
GGTTAACCATACAGCT-1_1
GGTTCTCGTCGTCATA-1_1
GGTTGTAAGGTCGAGT-1_1
GTAACCACAAGCCCAC-1_1
GTAAGTCCAGGCACAA-1_1
GTACAACCACTGCACG-1_1
GTACAACTCTGGGCCA-1_1
GTACAGTCACATTGTG-1_1
GTACAGTGTACTGGGA-1_1
GTAGAAACAGGTTACT-1_1
GTAGAGGAGTCGCCCA-1_1
GTAGAGGTCCCTTTGG-1_1
GTAGATCGTACTTCCC-1_1
GTAGCTAAGCGGACAT-1_1
GTAGGAGTCAGCACCG-1_1
GTAGTACCAAGCTCTA-1_1
GTAGTACGTTGCTCAA-1_1
GTAGTACTCCTCGCAT-1_1
GTAGTACTCTGACAGT-1_1
GTATTGGGTATCGGTT-1_1
GTATTTCGTATGTCTG-1_1
GTATTTCGTGCAGTGA-1_1
GTCAAGTCAGCACAAG-1_1
GTCACGGGTGTTAACC-1_1
GTCACGGTCACCGCTT-1_1
GTCACTCGTGTAAATG-1_1
GTCAGCGAGCGCGTTC-1_1
GTCAGCGAGGACATCG-1_1
GTCCTCAGTACCGTGC-1_1
GTCCTCAGTGAGCCAA-1_1
GTCGAATTCAGACTGT-1_1
GTCGTAAAGACGGAAA-1_1
GTCGTAATCAAGCCGC-1_1
GTCGTAATCCACACAA-1_1
GTCTACCGTGTACAGG-1_1
GTGACGCAGCGCTGCT-1_1
GTGAGCCAGGTCCCTG-1_1
GTGAGCCGTCCCTCAT-1_1
GTGAGGAGTACGTACT-1_1
GTGAGGATCCACACCT-1_1
GTGATGTGTCTACGAT-1_1
GTGATGTTCGGCATAT-1_1
GTGCACGTCACTGCTC-1_1
GTGCAGCAGAACCGCA-1_1
GTGCAGCAGGCGTTAG-1_1
GTGCAGCGTGCTTCAA-1_1
GTGCAGCGTTTCAGAC-1_1
GTGCTTCAGGAAGTCC-1_1
GTGCTTCGTCATCAGT-1_1
GTGGAAGTCCACTTTA-1_1
GTGGGAAAGATCCCAT-1_1
GTGGGAAAGGCCGCTT-1_1
GTGGGAACAAGATGGC-1_1
GTGGGAATCTTGCAAG-1_1
GTGTAACCATTGCTTT-1_1
GTGTTAGAGCCATTGT-1_1
GTTACCCCAGTCGCTG-1_1
GTTACCCGTCAACCTA-1_1
GTTAGACAGCTATCTG-1_1
GTTAGTGCAACATACC-1_1
GTTAGTGGTGAGACCA-1_1
GTTAGTGTCCTAACAG-1_1
GTTATGGAGATGTAGT-1_1
GTTATGGAGGTAGACC-1_1
GTTCCGTAGTGTAGAT-1_1
GTTCCGTCAGAGGGTT-1_1
GTTCCGTCATATAGCC-1_1
GTTCCGTTCCACACAA-1_1
GTTCGCTCATATAGCC-1_1
GTTGAACGTGTGGACA-1_1
GTTGCGGTCTTCGGAA-1_1
GTTGTGACACTTGTGA-1_1
GTTGTGATCCCAAGTA-1_1
GTTTACTAGACTTAAG-1_1
TAACCAGCAGAGTGTG-1_1
TAACCAGGTACGGCAA-1_1
TAACGACGTGTTCATG-1_1
TAAGCACCAAGAGTGC-1_1
TAAGCCAAGGACAAGA-1_1
TAAGCGTTCTTTGATC-1_1
TAATCTCGTGAATTGA-1_1
TACACCCGTTGAGAGC-1_1
TACAGGTTCTCGAACA-1_1
TACATTCCAACAGAGC-1_1
TACCCACAGGAAGTGA-1_1
TACCCACTCCCACAGG-1_1
TACCCACTCGTAACTG-1_1
TACCCGTCAAATTGGA-1_1
TACCGAAAGACTCAAA-1_1
TACCTCGCAAGATGTA-1_1
TACCTCGTCCGCAAAT-1_1
TACCTCGTCGACGCTG-1_1
TACGGGCAGGACTATA-1_1
TACGGTAAGACTGGGT-1_1
TACGTCCCATCGAACT-1_1
TACTGCCGTTGGGAAC-1_1
TACTTACAGCACTTTG-1_1
TACTTACCACAATGAA-1_1
TACTTACTCAGCGGAA-1_1
TACTTCATCCGTTGGG-1_1
TACTTGTGTTCGTAAC-1_1
TAGACTGAGACGAAGA-1_1
TAGACTGAGCCTGAAG-1_1
TAGACTGGTAACGGTG-1_1
TAGCACATCGCGCTGA-1_1
TAGGAGGGTCACCACG-1_1
TAGGAGGTCCGCCTAT-1_1
TAGGGTTGTTAGGGTG-1_1
TAGTGCATCAACTACG-1_1
TATCAGGAGTAAGGGA-1_1
TATCAGGAGTGCACAG-1_1
TATCGCCCAATGTCAC-1_1
TATCTTGAGCATATGA-1_1
TATCTTGAGCCGTTAT-1_1
TATGTTCAGACAGTCG-1_1
TATGTTCAGGGCTTCC-1_1
TATGTTCAGTGCCTCG-1_1
TATTGCTCAGTAGGAC-1_1
TATTTCGCAAGACTGG-1_1
TATTTCGGTCCTTTGC-1_1
TCAAGACTCACTACTT-1_1
TCAAGCAAGAGCATTA-1_1
TCAAGCAAGTTCATGC-1_1
TCAAGCATCGCGGACT-1_1
TCAATTCCAAGGAGTC-1_1
TCACAAGTCGTAGCCG-1_1
TCACACCAGGCTAAAT-1_1
TCAGGGCGTGATTGGG-1_1
TCAGGGCTCTGGACCG-1_1
TCAGGTAAGGGCGAAG-1_1
TCAGGTAGTCAACACT-1_1
TCAGGTAGTCCTTAAG-1_1
TCAGTCCCATTCTGTT-1_1
TCAGTCCGTCGTTCAA-1_1
TCAGTCCGTGCACAAG-1_1
TCAGTGACAGTCAGCC-1_1
TCATACTGTAGGCTGA-1_1
TCATACTTCCGTATAG-1_1
TCATCATGTGTTGCCG-1_1
TCATGAGAGATGCTTC-1_1
TCATGCCTCGGTCGAC-1_1
TCATTACAGTGCTACT-1_1
TCATTACCAGAGACTG-1_1
TCATTGTGTCCTTGTC-1_1
TCATTTGTCTCCGAGG-1_1
TCCACGTTCGACGCGT-1_1
TCCACGTTCGTAGTGT-1_1
TCCAGAAGTATAATGG-1_1
TCCATGCAGAGATCGC-1_1
TCCCATGTCGATACAC-1_1
TCCGAAACAGCGACCT-1_1
TCCGATCCATACTGTG-1_1
TCCGATCTCGAAGAAT-1_1
TCCGTGTCAGCATGCC-1_1
TCCTCCCAGGTCATTC-1_1
TCCTCCCGTCCAGCAC-1_1
TCCTCGAGTAACGGTG-1_1
TCCTCGATCGGAATGG-1_1
TCCTCTTGTATGAGGC-1_1
TCCTCTTTCGACGAGA-1_1
TCCTTCTGTCGGATTT-1_1
TCGAACAAGCTCACTA-1_1
TCGACCTCAGAATGTA-1_1
TCGACGGAGATCGCCC-1_1
TCGATTTGTCGATTCA-1_1
TCGCTCATCAATCCAG-1_1
TCGCTTGAGCGAGTAC-1_1
TCGCTTGCATTGCTGA-1_1
TCGGATAAGCAGTAAT-1_1
TCGGATACATACTGAC-1_1
TCGGGACCATCACCAA-1_1
TCGGGACTCGTTGCCT-1_1
TCGGGCACAATGAAAC-1_1
TCGGGTGCAAGTGGCA-1_1
TCGGGTGCACCATAAC-1_1
TCGGGTGCAGAAATTG-1_1
TCGGGTGTCCTGTACC-1_1
TCGGGTGTCGCTAATG-1_1
TCGGTCTGTGTCTTGA-1_1
TCGTAGACAAGGCTTT-1_1
TCGTAGAGTAGACTGG-1_1
TCGTAGAGTTCTATCT-1_1
TCGTCCATCCGGTTCT-1_1
TCGTCCATCTTAATCC-1_1
TCGTGCTAGATCACCT-1_1
TCGTGCTCAAGTGACG-1_1
TCGTGGGAGTGTAGAT-1_1
TCTATACTCATGGATC-1_1
TCTCACGAGTGACCTT-1_1
TCTCACGGTATCATGC-1_1
TCTCCGAAGGGTATAT-1_1
TCTCCGACAGTCTCTC-1_1
TCTCCGAGTGGGAGAG-1_1
TCTCTGGCATACGCAT-1_1
TCTCTGGTCCGTGTAA-1_1
TCTGGCTAGAAGTCCG-1_1
TCTGGCTTCGCAATTG-1_1
TCTGTCGCAAGGTCGA-1_1
TCTTAGTCACTTCAAG-1_1
TCTTAGTCAGAGCCCT-1_1
TCTTAGTTCACTGTTT-1_1
TCTTGCGCACACGCCA-1_1
TCTTGCGCAGACCTGC-1_1
TCTTTGAAGAAGGGAT-1_1
TGAACGTAGTGAGGCT-1_1
TGAATCGAGGGAGGTG-1_1
TGAATCGCAACGACTT-1_1
TGAATCGCACAGTCCG-1_1
TGAATCGTCGTAGTGT-1_1
TGAATCGTCTATGTGG-1_1
TGAATGCAGTAGTCAA-1_1
TGAATGCCAAGCCCAC-1_1
TGAATGCGTCGACTTA-1_1
TGAATGCTCGGTAGAG-1_1
TGACCCTCAAGCTCTA-1_1
TGACGCGAGACAGCGT-1_1
TGACTCCAGGAAAGGT-1_1
TGAGCGCAGGCGACAT-1_1
TGAGGAGCAACGGTAG-1_1
TGAGGAGCAAGCCTGC-1_1
TGAGGGACAATTGCAC-1_1
TGAGGGAGTACCTGTA-1_1
TGAGGTTGTACATTGC-1_1
TGAGGTTGTCAAACGG-1_1
TGAGTCACAAGAGAGA-1_1
TGAGTCATCGTGTGGC-1_1
TGATCAGAGATGTAGT-1_1
TGATCAGTCACTGTCC-1_1
TGATCAGTCTGCTGAA-1_1
TGATGGTCAACTGAAA-1_1
TGATGGTGTATCTCGA-1_1
TGATTTCAGTAACCGG-1_1
TGATTTCTCATTGCCC-1_1
TGATTTCTCCATAGGT-1_1
TGCAGGCAGCACCAGA-1_1
TGCAGTAGTGCATGTT-1_1
TGCATCCAGCATCCCG-1_1
TGCATCCGTACGCTAT-1_1
TGCCGAGGTATGGGAC-1_1
TGCGACGCAACCGTAT-1_1
TGCGGCAAGGAGTCTG-1_1
TGCGGCAAGGTAAACT-1_1
TGCGGCAGTGGAACAC-1_1
TGCGGCATCTGATTCT-1_1
TGCTCCACATCAGTGT-1_1
TGCTCCAGTGTTAAAG-1_1
TGCTCGTTCACAGAGG-1_1
TGCTCGTTCATCACTT-1_1
TGCTCGTTCCTGGTCT-1_1
TGCTGAATCCCGAAAT-1_1
TGCTTCGAGGAGAGGC-1_1
TGCTTGCAGATAGCTA-1_1
TGGAGAGAGGTAATCA-1_1
TGGAGGAGTAGAGGAA-1_1
TGGATCAGTCTCGCGA-1_1
TGGCGTGCAACATCGT-1_1
TGGCGTGTCCCTATTA-1_1
TGGGAAGGTGATTAGA-1_1
TGGGAGAAGCTCAGAG-1_1
TGGGAGACATCAGCAT-1_1
TGGGATTAGTAGCATA-1_1
TGGGATTCATAAGCGG-1_1
TGGGCGTCATACCATG-1_1
TGGGTTATCGCTACAA-1_1
TGGTACAAGTGTTCCA-1_1
TGGTAGTGTGAGCCAA-1_1
TGGTGATCAACAACAA-1_1
TGGTTAGAGAGTTGTA-1_1
TGGTTAGGTACGATTC-1_1
TGTAACGAGCGACTAG-1_1
TGTAAGCAGTCACGAG-1_1
TGTACAGAGACATATG-1_1
TGTACAGTCTCTTAAC-1_1
TGTAGACAGCGTCTCG-1_1
TGTAGACCAAGACCTT-1_1
TGTCCACCAGCAGTAG-1_1
TGTCCACCATAAGCAA-1_1
TGTCCCAAGGATCACG-1_1
TGTCCTGAGACCAGCA-1_1
TGTGATGGTGCCGTAC-1_1
TGTGCGGTCTCAATCT-1_1
TGTGGCGAGACAGCTG-1_1
TGTGGCGGTAGAATGT-1_1
TGTTCATGTGTCCAAT-1_1
TGTTCATTCCCTCTAG-1_1
TGTTCCGCAACCCGCA-1_1
TGTTCCGCATATGAAG-1_1
TGTTCCGGTACTGTTG-1_1
TGTTCCGTCTTACGGA-1_1
TGTTCTACAGAGGCTA-1_1
TGTTCTATCGTTATCT-1_1
TGTTGGAGTAATTAGG-1_1
TGTTTGTAGGGCTAAC-1_1
TTACAGGCATACTTTC-1_1
TTACAGGTCATTCACT-1_1
TTACGTTAGTAGCCAG-1_1
TTACTGTAGATTACCC-1_1
TTAGGCACACTGCGTG-1_1
TTAGGCAGTGAGTGAC-1_1
TTAGTCTAGCGAAACC-1_1
TTAGTCTGTCGTTCAA-1_1
TTATTGCTCGCCAACG-1_1
TTCAATCTCCACCTGT-1_1
TTCACGCAGTCTAGAA-1_1
TTCATGTAGAGTATAC-1_1
TTCATGTGTCAGCTTA-1_1
TTCATTGAGGAAGTGA-1_1
TTCATTGCAAAGTATG-1_1
TTCATTGCACGGCGTT-1_1
TTCATTGGTCACCACG-1_1
TTCCACGTCAAACTGC-1_1
TTCCGGTCAAATCAAG-1_1
TTCCGGTCAACGTATC-1_1
TTCCGTGCACGGGTAA-1_1
TTCCTAAGTCTTAGTG-1_1
TTCCTAATCTCCACTG-1_1
TTCCTTCCATTATGCG-1_1
TTCGGTCAGGCATTTC-1_1
TTCGGTCCAACCGGAA-1_1
TTCGGTCTCCCATGGG-1_1
TTCTAACAGAGCAGTC-1_1
TTCTAGTAGTCAGCCC-1_1
TTCTGTATCAAAGGTA-1_1
TTCTTCCCAGAGACTG-1_1
TTCTTCCTCTGTCAGA-1_1
TTCTTGAAGGTCCTGC-1_1
TTGAGTGAGCAACCAG-1_1
TTGAGTGCATGAGATA-1_1
TTGCCTGAGCAACAAT-1_1
TTGCCTGAGCATATGA-1_1
TTGCCTGTCTTAAGGC-1_1
TTGCGTCCAAAGACTA-1_1
TTGCGTCTCCAGGACC-1_1
TTGCGTCTCGACATTG-1_1
TTGGTTTGTCGATTAC-1_1
TTGTTGTCACAAACGG-1_1
TTGTTGTCATGAGTAA-1_1
TTTACCAGTTCGGTTA-1_1
TTTACGTAGACCATGG-1_1
TTTACGTAGACGCTCC-1_1
TTTACTGTCTAATTCC-1_1
TTTAGTCCACAGAGCA-1_1
TTTAGTCCAGAAACCG-1_1
TTTCACAGTTTACCAG-1_1
TTTCATGGTCAGGAGT-1_1
TTTGACTCAATCTAGC-1_1
TTTGATCCAAAGGCTG-1_1
TTTGTTGCAAACTAGA-1_1
TTTGTTGCAAGATCCT-1_1
TTTGTTGTCGACACCG-1_1
AAACGAACAACCACGC-1_2
AAACGAACAACTACGT-1_2
AAACGAAGTCTGTCCT-1_2
AAACGAATCTGCACCT-1_2
AAACGCTAGCGGCTCT-1_2
AAAGAACTCGACACCG-1_2
AAAGAACTCTTGTTAC-1_2
AAAGGGCAGACTGTTC-1_2
AAAGGGCTCGGTCTGG-1_2
AAAGGTAGTCCCTGTT-1_2
AAAGGTAGTGTCCGTG-1_2
AAAGTCCTCCCAGTGG-1_2
AAAGTCCTCTTCCGTG-1_2
AAATGGAAGTGGTTGG-1_2
AAATGGAGTTGCCGAC-1_2
AAATGGATCTACTCAT-1_2
AACAAAGAGCCACCGT-1_2
AACAAAGCACCAGCGT-1_2
AACAAAGGTGGAAATT-1_2
AACAAAGGTTCAGGTT-1_2
AACACACAGACTTAAG-1_2
AACACACAGGCGTTAG-1_2
AACACACCACGATAGG-1_2
AACAGGGAGGCTGGAT-1_2
AACAGGGCAGCTGGTC-1_2
AACAGGGGTGGGAGAG-1_2
AACCAACAGACGCCCT-1_2
AACCAACAGTCCTACA-1_2
AACCAACCATCATTTC-1_2
AACCACAGTAGCGCCT-1_2
AACCCAAGTACTCGAT-1_2
AACCCAATCTGGGAGA-1_2
AACCTGAAGACATATG-1_2
AACCTGATCAGCATTG-1_2
AACCTGATCTGGCCGA-1_2
AACGAAACAGGAAGTC-1_2
AACGAAACATCGCTCT-1_2
AACGAAATCCCATACC-1_2
AACGTCACAAGTGATA-1_2
AACTTCTAGTAACAGT-1_2
AACTTCTAGTTACGTC-1_2
AACTTCTCACGAGGTA-1_2
AACTTCTCATCATTGG-1_2
AAGAACAGTATCAGCT-1_2
AAGACTCAGATGACCG-1_2
AAGATAGCAAGTACCT-1_2
AAGATAGGTGGTAATA-1_2
AAGATAGGTTCGAAGG-1_2
AAGATAGTCACTTGGA-1_2
AAGATAGTCCTAAACG-1_2
AAGATAGTCCTACCAC-1_2
AAGCGAGCACAGAGAC-1_2
AAGCGAGTCAAGTCTG-1_2
AAGCGTTCAGACAATA-1_2
AAGGAATAGCGACTAG-1_2
AAGGAATAGTTTCAGC-1_2
AAGGTAAAGTTCGGTT-1_2
AAGGTAAGTTCCACAA-1_2
AAGTCGTCAGTAGTGG-1_2
AAGTCGTGTGGAATGC-1_2
AAGTGAAGTCGCACAC-1_2
AAGTTCGGTCTGATCA-1_2
AAGTTCGTCGCATGAT-1_2
AATCACGTCAATGTCG-1_2
AATGAAGAGTTTGTCG-1_2
AATGACCAGATCCGAG-1_2
AATGCCAAGGAGGCAG-1_2
AATGCCACATGTTCAG-1_2
AATGGAAAGGCTGGAT-1_2
AATGGAAAGTTAACAG-1_2
AATGGCTAGATTAGCA-1_2
AATTCCTCAATAACGA-1_2
AATTCCTCATTCTTCA-1_2
AATTCCTGTTAGGCCC-1_2
ACAAAGAAGTACCCTA-1_2
ACAAAGAGTCCAGCAC-1_2
ACAAAGATCCTGCTAC-1_2
ACAAAGATCGAGATAA-1_2
ACACAGTAGATGTAGT-1_2
ACACAGTAGATTAGTG-1_2
ACACCAATCTCTAAGG-1_2
ACACGCGCAAGCAGGT-1_2
ACACGCGCACAACATC-1_2
ACACGCGTCTCGGCTT-1_2
ACACTGAGTAATGATG-1_2
ACAGGGACATGCTGCG-1_2
ACATCGAGTCGTCAGC-1_2
ACATCGATCGCTCATC-1_2
ACATTTCTCTTGAACG-1_2
ACCAAACGTATGGAAT-1_2
ACCAAACTCCTATTGT-1_2
ACCACAACATGGCTGC-1_2
ACCCAAACAGGAGGAG-1_2
ACCCTCAAGAAATCCA-1_2
ACCCTTGCACCCAACG-1_2
ACCCTTGTCGTCGGGT-1_2
ACCGTTCAGTGCAACG-1_2
ACCGTTCCATGGCGCT-1_2
ACCGTTCTCCAATCCC-1_2
ACCGTTCTCTCGCGTT-1_2
ACCTACCCATGTGCTA-1_2
ACCTACCGTCCGAAGA-1_2
ACCTACCGTGCTAGCC-1_2
ACCTGTCAGGAAAGTG-1_2
ACCTGTCCATGGACAG-1_2
ACGATCAAGTTAACAG-1_2
ACGCACGAGAAGCGCT-1_2
ACGCACGCACAGCCTG-1_2
ACGGAAGAGAGTCAAT-1_2
ACGGGTCAGCGACCCT-1_2
ACGGGTCGTCCTCCAT-1_2
ACGGGTCGTCTAGTGT-1_2
ACGGTCGAGATTCGCT-1_2
ACGGTCGAGTTTGTCG-1_2
ACGGTCGTCCTGGGTG-1_2
ACGGTCGTCGAATGCT-1_2
ACGGTTATCTGAGATC-1_2
ACGTACACAGTCGCAC-1_2
ACGTACAGTGATTCTG-1_2
ACGTACATCTGGCCGA-1_2
ACGTAGTAGAGTGACC-1_2
ACGTAGTAGGGAGGCA-1_2
ACGTAGTGTTACCCAA-1_2
ACGTAGTTCAAGTCTG-1_2
ACGTCCTAGTATGGCG-1_2
ACGTTCCGTTCCTACC-1_2
ACGTTCCTCATGGTAC-1_2
ACTACGAGTCTGTCCT-1_2
ACTACGAGTGGTCTTA-1_2
ACTATCTTCAGTCCGG-1_2
ACTATCTTCATGGTAC-1_2
ACTATGGGTCATGACT-1_2
ACTATTCAGTAAATGC-1_2
ACTATTCTCACCCATC-1_2
ACTATTCTCCACGTAA-1_2
ACTCCCAAGACCGTTT-1_2
ACTCCCAAGGGACAGG-1_2
ACTCCCAAGTGCGACA-1_2
ACTCTCGCAAACACGG-1_2
ACTCTCGCACGTGAGA-1_2
ACTGCAACAATTGAAG-1_2
ACTGCAAGTCAACCTA-1_2
ACTGCAAGTTTCGGCG-1_2
ACTGTCCCAGAACTTC-1_2
ACTGTCCCAGTATGAA-1_2
ACTGTCCCATGTCGTA-1_2
ACTGTGATCAACTGAC-1_2
ACTTAGGGTTTGGGAG-1_2
ACTTATCAGACGTCCC-1_2
ACTTATCCAGGTAGTG-1_2
ACTTATCCAGGTCAGA-1_2
ACTTCCGAGCGTTAGG-1_2
ACTTCCGAGGTGCTTT-1_2
ACTTCCGCATGACTGT-1_2
ACTTCGCTCCACCTGT-1_2
ACTTCGCTCTCTTCAA-1_2
ACTTTCAGTAGAGGAA-1_2
ACTTTCATCGACATTG-1_2
ACTTTGTGTCAGATTC-1_2
AGAAATGCAGGTGAGT-1_2
AGAAATGGTATCAAGA-1_2
AGAACAAAGGGTACAC-1_2
AGAAGCGGTGGTATGG-1_2
AGACACTAGCAAGTCG-1_2
AGACACTTCGTTGTTT-1_2
AGACAGGAGCATGCGA-1_2
AGACAGGGTGAACTAA-1_2
AGACCATCACTGAGTT-1_2
AGACCATCATTGACCA-1_2
AGACCCGAGTGTCATC-1_2
AGACCCGCAAGGTCTT-1_2
AGACTCACATCGCCTT-1_2
AGAGAATGTTCTTGTT-1_2
AGAGAGCAGCCTATTG-1_2
AGAGAGCGTGCCTACG-1_2
AGAGAGCTCTCGCAGG-1_2
AGAGCAGAGAAACCAT-1_2
AGAGCAGTCTGCGTCT-1_2
AGAGCCCAGGAGTCTG-1_2
AGAGCCCGTGCAGATG-1_2
AGATAGAGTCAAAGCG-1_2
AGATAGATCTTCACGC-1_2
AGATCCATCGCACGAC-1_2
AGATCGTCAGTCAGTT-1_2
AGATGAATCGTTGTTT-1_2
AGATGCTAGACTAAGT-1_2
AGCATCAGTGACAGGT-1_2
AGCCACGTCATGCATG-1_2
AGCCAGCCAGAGCGTA-1_2
AGCGCCACACAAAGCG-1_2
AGCGCCACAGACATCT-1_2
AGCGCTGGTATTCCTT-1_2
AGCGTATGTAGGACCA-1_2
AGCGTCGAGACTGAGC-1_2
AGCTCAAGTGCACAAG-1_2
AGCTTCCAGAAAGCGA-1_2
AGCTTCCAGCGTGAAC-1_2
AGGAAATCATCGTCCT-1_2
AGGAAATGTAGCGATG-1_2
AGGAATAAGACCACGA-1_2
AGGAATAGTCGTGATT-1_2
AGGAATAGTTTACGAC-1_2
AGGACTTAGCCGAATG-1_2
AGGACTTAGGGCTTCC-1_2
AGGATAAAGGGCAACT-1_2
AGGATAATCGATCCCT-1_2
AGGATCTAGCGTTAGG-1_2
AGGCATTAGACTCAAA-1_2
AGGCATTGTTTCGTAG-1_2
AGGCCACAGGTGGGTT-1_2
AGGCTGCCATCGTGGC-1_2
AGGCTGCTCTCGGGAC-1_2
AGGGAGTGTAACAGTA-1_2
AGGGAGTTCATTACGG-1_2
AGGGCCTAGGCGCTTC-1_2
AGGGCCTTCTTGGTGA-1_2
AGGGCTCAGGAACATT-1_2
AGGGTCCTCCACTGAA-1_2
AGGTCATCAGAAGTGC-1_2
AGGTCATTCAAACGAA-1_2
AGGTGTTGTCGAATTC-1_2
AGGTGTTTCTGACAGT-1_2
AGGTTACGTCAGGCAA-1_2
AGGTTGTGTTAGAAGT-1_2
AGTAACCAGCGACAGT-1_2
AGTAACCCAATGAAAC-1_2
AGTACCATCATTGCTT-1_2
AGTACTGCACATATCG-1_2
AGTACTGTCCACACCT-1_2
AGTAGTCCAAGACAAT-1_2
AGTAGTCCATTCTGTT-1_2
AGTCAACAGAAGCTGC-1_2
AGTCAACAGCACGATG-1_2
AGTCACAAGAAGTCTA-1_2
AGTCACAAGCACCGAA-1_2
AGTCACAGTGTCCAAT-1_2
AGTCATGCACTTGAAC-1_2
AGTGACTAGACGATAT-1_2
AGTGACTGTGCTTATG-1_2
AGTGATCAGAATAGTC-1_2
AGTGATCAGGCACGAT-1_2
AGTGTTGAGTCATACC-1_2
AGTGTTGGTTCTATCT-1_2
AGTTCCCAGGGCCTCT-1_2
AGTTCCCCAGAGGGTT-1_2
AGTTCCCGTGATACCT-1_2
ATACCGAAGATTAGCA-1_2
ATACCGAAGGGCAGGA-1_2
ATACCTTGTAGATTAG-1_2
ATACTTCGTAGGGTAC-1_2
ATAGACCCAACGACAG-1_2
ATAGACCGTTTCGTAG-1_2
ATAGACCTCCGTAGTA-1_2
ATAGAGATCTTAAGGC-1_2
ATAGGCTAGAGATTCA-1_2
ATAGGCTTCTGATTCT-1_2
ATATCCTTCACACCCT-1_2
ATATCCTTCGATGCAT-1_2
ATCACGAAGGATGGCT-1_2
ATCACGAAGGCTCTAT-1_2
ATCACGAGTATCTCGA-1_2
ATCACGATCGTGTGGC-1_2
ATCACTTTCACGGACC-1_2
ATCATTCCACATGAAA-1_2
ATCCATTCAAATGGCG-1_2
ATCCCTGGTTGGGTTT-1_2
ATCCTATGTCGAACAG-1_2
ATCCTATGTGAATGAT-1_2
ATCGATGAGATCGACG-1_2
ATCGATGAGCAACAGC-1_2
ATCGATGCAGCTATTG-1_2
ATCGATGTCCCGAATA-1_2
ATCGGATAGACCGTTT-1_2
ATCGTCCTCCGGACGT-1_2
ATCGTGACAAGAGAGA-1_2
ATCTCTATCTCTCCGA-1_2
ATCTTCAGTCAGATTC-1_2
ATGAAAGAGTATGTAG-1_2
ATGAAAGGTACAGAAT-1_2
ATGAAAGGTATAGGAT-1_2
ATGACCAGTCAGATTC-1_2
ATGACCATCGACGACC-1_2
ATGAGGGAGTTGGCGA-1_2
ATGAGTCCAGTCAACT-1_2
ATGAGTCGTAACACGG-1_2
ATGAGTCGTGTCTCCT-1_2
ATGAGTCGTTCGTACA-1_2
ATGAGTCTCCTAACAG-1_2
ATGATCGGTGTAGGAC-1_2
ATGCCTCCAGTTGTTG-1_2
ATGCGATCAGTTTCGA-1_2
ATGGAGGCACGGCTAC-1_2
ATGGAGGTCAGCGCGT-1_2
ATGGATCTCATTATCC-1_2
ATGGATCTCGTCCTCA-1_2
ATGGGAGAGTTGTCGT-1_2
ATGGGAGTCGGCATCG-1_2
ATGTCCCCAAGGTTGG-1_2
ATTACCTAGTCTGGAG-1_2
ATTACTCAGGATGAGA-1_2
ATTACTCAGGGCCTCT-1_2
ATTACTCAGGTTAGTA-1_2
ATTACTCGTGCCCACA-1_2
ATTCACTAGGACTATA-1_2
ATTCAGGTCGCAATTG-1_2
ATTCCATAGCTAGAGC-1_2
ATTCCATAGTGGTGGT-1_2
ATTCCATTCTTTGGAG-1_2
ATTCCCGGTCAACATC-1_2
ATTCCTAAGTAAGGGA-1_2
ATTCCTACACAGCTGC-1_2
ATTCGTTCATGGTGGA-1_2
ATTCGTTTCGCTACGG-1_2
ATTCTACAGTCCTGTA-1_2
ATTCTTGTCCAAAGGG-1_2
ATTGGGTGTTCGGCCA-1_2
ATTGTTCCACCTGCTT-1_2
ATTGTTCGTGACTGTT-1_2
ATTGTTCGTTTGAAAG-1_2
ATTGTTCTCGCATTAG-1_2
ATTTCACTCGAGAAGC-1_2
ATTTCTGCACGAGGAT-1_2
ATTTCTGTCCCGTTCA-1_2
CAAAGAAAGGGTTGCA-1_2
CAAAGAAGTCAAAGCG-1_2
CAACAACGTCCACAGC-1_2
CAACAACTCCGCGATG-1_2
CAACCAAGTCCGTTTC-1_2
CAACCAATCGGTAGAG-1_2
CAACCTCCAACTTGGT-1_2
CAACGATGTGCATTTG-1_2
CAACGATTCCTCCACA-1_2
CAACGATTCTGTACAG-1_2
CAACGGCAGAGCAGAA-1_2
CAACGGCAGCTCCCTT-1_2
CAACGGCGTTGTACGT-1_2
CAAGACTTCATGCATG-1_2
CAAGACTTCGGTCAGC-1_2
CAAGAGGCAGACCAGA-1_2
CAAGAGGGTGACAGCA-1_2
CAAGCTACAGCGTTGC-1_2
CAAGGGAAGCTCACTA-1_2
CAAGGGAAGCTGACAG-1_2
CAAGGGATCGGCATCG-1_2
CAATACGAGGGAGTGG-1_2
CAATACGGTGCGTTTA-1_2
CAATACGGTGTGTTTG-1_2
CAATACGTCTGGGCAC-1_2
CAATCGAGTTAAGAAC-1_2
CAATCGATCTGTAACG-1_2
CAATGACAGAATCGCG-1_2
CAATGACCATTGTGCA-1_2
CAATGACGTAGATCGG-1_2
CAATTTCAGCAGGCAT-1_2
CACAACACACTGCATA-1_2
CACAGGCCATGACGAG-1_2
CACATGATCTTCGTGC-1_2
CACCAAACATGACTCA-1_2
CACCGTTGTTGAGAGC-1_2
CACGAATAGACCAGCA-1_2
CACGGGTCATAATCCG-1_2
CACGGGTGTCTGTGAT-1_2
CACGGGTGTTATAGAG-1_2
CACGTTCAGTATCCTG-1_2
CACGTTCCAATCCTTT-1_2
CACGTTCTCCTGTTGC-1_2
CACTAAGTCAGAGTTC-1_2
CACTGGGCATGACTCA-1_2
CACTGTCTCTGAACGT-1_2
CACTTCGTCAGTCAGT-1_2
CAGAGCCGTCCCGGTA-1_2
CAGATCAAGACATCCT-1_2
CAGCACGCAGCGAGTA-1_2
CAGCACGTCTCATTAC-1_2
CAGCAGCGTGGACCTC-1_2
CAGCAGCTCCACAAGT-1_2
CAGCGTGGTGGAAATT-1_2
CAGCGTGTCTTAGCTT-1_2
CAGGGCTGTGTCCGTG-1_2
CAGGTATAGACCTTTG-1_2
CAGGTATTCTGAGGTT-1_2
CAGTGCGAGAGTGTGC-1_2
CAGTGCGAGCGATCGA-1_2
CAGTGCGCAAACTCGT-1_2
CAGTGCGTCCAAATGC-1_2
CAGTGCGTCCGTATGA-1_2
CAGTGCGTCTTGTTAC-1_2
CAGTTAGAGGAAAGAC-1_2
CAGTTAGAGGGTCTTT-1_2
CAGTTAGCAGCACACC-1_2
CAGTTCCCAGCTGTCG-1_2
CATAAGCAGCAGTAAT-1_2
CATAAGCAGCATGATA-1_2
CATAAGCGTTGGGACA-1_2
CATACAGAGCCATTCA-1_2
CATACAGAGGTTGAGC-1_2
CATACAGAGTCGCGAA-1_2
CATACAGAGTGTAGAT-1_2
CATACAGCAAGTGATA-1_2
CATACAGCACTGCGAC-1_2
CATACTTTCTGGTCAA-1_2
CATCAAGCAAATAAGC-1_2
CATCAAGTCACAAGAA-1_2
CATCCACAGGTCGCCT-1_2
CATCCGTGTACTGAGG-1_2
CATCCGTGTTGGGACA-1_2
CATCCGTTCGGACAAG-1_2
CATCGTCGTAGTATAG-1_2
CATGAGTGTTCTCTCG-1_2
CATGCAAAGTCTGTAC-1_2
CATGCAACATTGCCTC-1_2
CATGCAAGTCACTTCC-1_2
CATGCCTAGTCCTACA-1_2
CATGCCTGTATCGTTG-1_2
CATGCCTGTCCGGTGT-1_2
CATGCCTGTCGGTAAG-1_2
CATGCCTTCCTAGCTC-1_2
CATGGATGTGCTTCAA-1_2
CATGGTAGTGCGCTCA-1_2
CATTCATAGAGCCGTA-1_2
CATTCATTCTCGCGTT-1_2
CATTCCGAGTCACGAG-1_2
CATTCCGCATATGCGT-1_2
CATTCCGCATTGCTGA-1_2
CATTCTAAGCTGACTT-1_2
CATTGAGAGAATTGCA-1_2
CATTGAGAGTGAGGCT-1_2
CATTGAGCACGTCTCT-1_2
CATTGAGGTGAGGCAT-1_2
CATTGTTGTCCGTTTC-1_2
CCAAGCGGTACAGTCT-1_2
CCAAGCGGTGACATCT-1_2
CCAATGACACTGGAAG-1_2
CCAATGATCTGGGCGT-1_2
CCAATTTGTATTTCCT-1_2
CCAATTTGTCCAATCA-1_2
CCACAAAAGTCCTGCG-1_2
CCACAAAGTATGAAAC-1_2
CCACACTGTGATCGTT-1_2
CCACCATAGCTCATAC-1_2
CCACGAGCACTCCGAG-1_2
CCACGAGGTTGTTGCA-1_2
CCACTTGAGAAGCGAA-1_2
CCACTTGGTACGACAG-1_2
CCATAAGAGGTGCATG-1_2
CCATCACAGCTATCCA-1_2
CCATCACCAGGTTCGC-1_2
CCATCACGTTGGTAGG-1_2
CCCAACTAGATGAACT-1_2
CCCAACTTCGATTTCT-1_2
CCCATTGAGGGTCTTT-1_2
CCCATTGTCACTTATC-1_2
CCCGAAGGTGTAAATG-1_2
CCCGAAGTCGGATTAC-1_2
CCCGGAAAGGCCACTC-1_2
CCCGGAAGTACGGCAA-1_2
CCCTAACCAGGTCAAG-1_2
CCCTTAGAGGTAAGTT-1_2
CCGAACGTCTTCGATT-1_2
CCGATGGAGAGGTTTA-1_2
CCGATGGCAAAGCTAA-1_2
CCGATGGCAAGCACCC-1_2
CCGATGGCACCACTGG-1_2
CCGATGGGTGGATACG-1_2
CCGCAAGTCGCTTTAT-1_2
CCGGACAAGAAGCTCG-1_2
CCGGACACAGGGAATC-1_2
CCGGGTACATCGGAAG-1_2
CCGGGTATCATGAGAA-1_2
CCGGTGAGTGTCCAAT-1_2
CCGTAGGTCTCCAAGA-1_2
CCGTAGGTCTGAGAGG-1_2
CCGTGAGAGGAGGTTC-1_2
CCGTGAGCAAGCGAGT-1_2
CCGTGAGTCGTGGACC-1_2
CCGTGAGTCTCCCATG-1_2
CCGTTCATCACCGGTG-1_2
CCTAACCTCGAGAACG-1_2
CCTAAGAGTAGAGATT-1_2
CCTATCGAGTATGGAT-1_2
CCTCAACAGCATCAGG-1_2
CCTCAACTCGTGCACG-1_2
CCTCACAAGAATTTGG-1_2
CCTCACACAACCGATT-1_2
CCTCACAGTTAGTTCG-1_2
CCTCACATCTGGAAGG-1_2
CCTCAGTTCTGAGGTT-1_2
CCTCATGCAGTGTATC-1_2
CCTCCAAGTGACTATC-1_2
CCTCCAAGTGCAGTGA-1_2
CCTCCTCAGACGTCGA-1_2
CCTCCTCTCGGAATGG-1_2
CCTGCATCAAGTTGGG-1_2
CCTGCATCACCTATCC-1_2
CGAAGGATCGTTCATT-1_2
CGAATTGCATCCTAAG-1_2
CGAATTGTCGGATTAC-1_2
CGACAGCGTGCGTCGT-1_2
CGAGGAAAGCAACAAT-1_2
CGAGGAAAGCTAATCC-1_2
CGAGGAAAGGGCGAGA-1_2
CGAGGAACATGACGAG-1_2
CGAGGAAGTCTACGTA-1_2
CGAGTGCCATATGCGT-1_2
CGAGTGCTCCTAACAG-1_2
CGAGTTAAGATAGGGA-1_2
CGAGTTACAGAGGTAC-1_2
CGATCGGGTTAGAGTA-1_2
CGATGCGCAGTATACC-1_2
CGATGCGGTTTCGATG-1_2
CGATGCGTCCGTGGCA-1_2
CGATGGCTCTTCGATT-1_2
CGCAGGTCATTGGCAT-1_2
CGCAGGTGTCATCTAG-1_2
CGCAGGTTCAAGTGTC-1_2
CGCAGGTTCGCCAGTG-1_2
CGCCAGACATGCGGTC-1_2
CGCCAGATCGCGGTAC-1_2
CGGAACCAGCTGAAGC-1_2
CGGAACCCAGCTCATA-1_2
CGGAATTAGCCGGATA-1_2
CGGAATTAGGGTCACA-1_2
CGGACACCAAAGCTAA-1_2
CGGACACCAGCTTTCC-1_2
CGGACACGTTGGAGGT-1_2
CGGAGAACATCTCCCA-1_2
CGGAGAAGTGTCACAT-1_2
CGGAGAATCTGTGCGG-1_2
CGGCAGTAGTTACTCG-1_2
CGGGCATTCGAGAGCA-1_2
CGGGTCAAGGTTGAGC-1_2
CGGGTCACAAATCGGG-1_2
CGGGTGTCAAATGGCG-1_2
CGGGTGTCAACCTAAC-1_2
CGGGTGTGTTTGTTCT-1_2
CGGTCAGCATCGCTGG-1_2
CGTAAGTTCATACGGT-1_2
CGTAATGAGGTACAAT-1_2
CGTAGTAGTACCCACG-1_2
CGTCAAAAGGGAGTGG-1_2
CGTCCATCATGGGATG-1_2
CGTGAATCACACAGAG-1_2
CGTGAATGTACGCTTA-1_2
CGTGAATTCACAATGC-1_2
CGTGATACATGGGTTT-1_2
CGTGATAGTCGCTTAA-1_2
CGTGATAGTTCACCGG-1_2
CGTGCTTCATACTTTC-1_2
CGTGTCTAGAAGAGCA-1_2
CGTGTCTAGCAGGGAG-1_2
CGTGTCTAGCCAAGGT-1_2
CGTTAGAGTCACAGTT-1_2
CGTTAGATCGCCTAGG-1_2
CGTTCTGTCGGCTATA-1_2
CGTTGGGAGTGCAACG-1_2
CGTTGGGCAGTAGTGG-1_2
CGTTGGGTCAGCATTG-1_2
CTAACCCGTCCCTCAT-1_2
CTAACTTGTAGGCAGT-1_2
CTAAGTGAGGATATGT-1_2
CTAAGTGAGTCGAAGC-1_2
CTAAGTGTCGCCAACG-1_2
CTACCCAAGACTACCT-1_2
CTACCCAGTCGTGGAA-1_2
CTACCCATCAGTGTGT-1_2
CTACCTGAGAGCTTTC-1_2
CTACCTGTCGTCTACC-1_2
CTACGGGAGATGGGCT-1_2
CTACTATAGCGATGAC-1_2
CTACTATGTCGCGTCA-1_2
CTACTATGTTTCGTGA-1_2
CTAGACAGTGCAACAG-1_2
CTAGGTAAGCTTCGTA-1_2
CTAGGTATCAAGCCGC-1_2
CTAGGTATCTAGCCAA-1_2
CTAGGTATCTTGAGCA-1_2
CTCAAGATCATCGTAG-1_2
CTCACTGGTCGCGGTT-1_2
CTCAGAAAGGTGTGAC-1_2
CTCAGAAGTCCGGATC-1_2
CTCAGAAGTCTCGCGA-1_2
CTCAGAAGTGACAACG-1_2
CTCAGAATCACAACCA-1_2
CTCAGTCCATACACCA-1_2
CTCATCGCAGCGTAGA-1_2
CTCATGCCAGAGCCCT-1_2
CTCATTAGTTCTGACA-1_2
CTCATTATCAGCTAGT-1_2
CTCATTATCGCTTAAG-1_2
CTCCATGAGTATGGCG-1_2
CTCCATGCAGAGTCTT-1_2
CTCCCAATCCGCATAA-1_2
CTCCCTCTCTAACGCA-1_2
CTCCGATGTCGAACGA-1_2
CTCCTCCCAATTCTCT-1_2
CTCCTTTTCGACATTG-1_2
CTCGAGGAGCACTAGG-1_2
CTCGAGGTCCCGTGTT-1_2
CTCTCAGTCAAGCCGC-1_2
CTCTCGATCTGAGAGG-1_2
CTCTGGTTCTTGCAAG-1_2
CTGAGCGGTTTCACTT-1_2
CTGAGGCGTGGTAATA-1_2
CTGATCCTCATGCATG-1_2
CTGATCCTCCGGGACT-1_2
CTGCAGGAGGCCACCT-1_2
CTGCAGGAGTATGTAG-1_2
CTGCATCAGTCGTTAC-1_2
CTGCATCTCCCGAGAC-1_2
CTGCCATTCAAAGGAT-1_2
CTGCCATTCCCACAGG-1_2
CTGCCTAGTGCCCACA-1_2
CTGCGAGAGCCACCGT-1_2
CTGCGAGAGTGCGTCC-1_2
CTGCGAGTCCGCACTT-1_2
CTGCTCACAGTGTGGA-1_2
CTGGACGTCGAGAAAT-1_2
CTGGCAGCACTTGACA-1_2
CTGGCAGGTTGTATGC-1_2
CTGTCGTCACAAGCTT-1_2
CTGTGAAGTGACTGAG-1_2
CTGTGGGAGGCCTGAA-1_2
CTGTGGGAGGTTAAAC-1_2
CTTACCGAGATCACTC-1_2
CTTACCGAGCGTTGTT-1_2
CTTAGGACACGACTAT-1_2
CTTAGGACAGTAGTTC-1_2
CTTCAATAGATACAGT-1_2
CTTCAATGTCTGTGAT-1_2
CTTCCGAAGTATGGCG-1_2
CTTCCGAGTTGGGATG-1_2
CTTCCTTCAACAGTGG-1_2
CTTCCTTTCGGTCTGG-1_2
CTTCGGTCATGTCTAG-1_2
CTTCTAACAGGATTCT-1_2
CTTCTAAGTCCGTTTC-1_2
CTTCTCTCATGTGACT-1_2
CTTCTCTGTAGATGTA-1_2
CTTGAGATCTGGAGAG-1_2
GAAACCTAGTAAGCAT-1_2
GAAACCTAGTTGCATC-1_2
GAAACCTCACGACTAT-1_2
GAAACCTTCATGCCGG-1_2
GAAATGACATAGGTTC-1_2
GAACGTTCAGGAGGTT-1_2
GAACTGTAGATTGCGG-1_2
GAAGCCCGTCTAATCG-1_2
GAAGCGACAAGCAGGT-1_2
GAAGGACAGGATATGT-1_2
GAAGGGTAGGCGATAC-1_2
GAAGGGTCACAGAGAC-1_2
GAAGTAAAGAGCCGTA-1_2
GAATCACCAATGGCCC-1_2
GAATCACTCGGTCAGC-1_2
GAATCGTAGCTTTGTG-1_2
GAATCGTGTGGGTCAA-1_2
GAATCGTTCGTTAGAC-1_2
GACACGCGTGCATTTG-1_2
GACACGCGTTACCCAA-1_2
GACAGCCAGGCGCTCT-1_2
GACAGCCCACAACCGC-1_2
GACATCAGTCATACCA-1_2
GACATCAGTCGTGATT-1_2
GACCAATTCGTGGCGT-1_2
GACCCAGAGAATTCAG-1_2
GACCCTTAGCCTGAAG-1_2
GACCCTTCACCGTCTT-1_2
GACCGTGAGTTGCGCC-1_2
GACCGTGCAATGAACA-1_2
GACCGTGTCGCAAGAG-1_2
GACCTTCAGTGTAGTA-1_2
GACGCTGCAGTAACCT-1_2
GACGCTGTCGATGCTA-1_2
GACGTTATCTCGCTCA-1_2
GACTATGCATCAACCA-1_2
GACTCAAAGACATAAC-1_2
GACTCAACACAGGATG-1_2
GACTCAAGTATATGGA-1_2
GACTCTCAGGCTCTAT-1_2
GACTGATAGCGACATG-1_2
GACTGATTCACGGGAA-1_2
GAGAAATCAAGTTCGT-1_2
GAGACCCCACTCCACT-1_2
GAGACCCTCCGCAAAT-1_2
GAGATGGCACAGTATC-1_2
GAGCCTGAGCTGAGTG-1_2
GAGCTGCCATACAGAA-1_2
GAGGCAACACCTGAAT-1_2
GAGGCAAGTGGGAGAG-1_2
GAGGCAATCTTGGGCG-1_2
GAGGGATAGCCGTTGC-1_2
GAGGGTAAGACCCGCT-1_2
GAGGGTACAACTCGAT-1_2
GAGGGTAGTCTGTTAG-1_2
GAGGGTATCGAGCCTG-1_2
GAGTCATGTGCCCTTT-1_2
GAGTCTACAAGTGCAG-1_2
GAGTGAGCATGCAGGA-1_2
GAGTGTTAGAGTAACT-1_2
GAGTTACGTCTTCGAA-1_2
GAGTTGTAGAGCATCG-1_2
GAGTTGTAGTCATACC-1_2
GAGTTTGTCGAACCTA-1_2
GATCAGTAGGTAGTCG-1_2
GATCAGTCACCTCAGG-1_2
GATCAGTCATTGACAC-1_2
GATCATGCATGTCAGT-1_2
GATCATGGTCCACGCA-1_2
GATCATGGTGGCTGAA-1_2
GATCATGTCTGGGAGA-1_2
GATCCCTCAGGACTTT-1_2
GATCCCTCATACTGTG-1_2
GATCGTACAGCATCTA-1_2
GATCGTACATACAGCT-1_2
GATGACTCACTTGGCG-1_2
GATGACTGTTTGAAAG-1_2
GATGAGGGTTCAATCG-1_2
GATGAGGTCGACGCTG-1_2
GATGATCAGCAATTCC-1_2
GATGATCCATAGATGA-1_2
GATGATCTCACAACCA-1_2
GATGCTAGTTCTTGTT-1_2
GATGGAGGTAGTGCGA-1_2
GATGTTGCAATGAAAC-1_2
GATGTTGGTATTTCCT-1_2
GATTCGAAGGTACTGG-1_2
GATTCGACACGTAGAG-1_2
GATTCGAGTGCACAAG-1_2
GATTCTTTCATTGTGG-1_2
GATTTCTCACTGAGTT-1_2
GATTTCTCAGAGGACT-1_2
GCAACATCACGGGTAA-1_2
GCAACATCAGTCGGAA-1_2
GCAACATCATTGGATC-1_2
GCAACCGCAGCTGCCA-1_2
GCAACCGGTTCCAGGC-1_2
GCACATAAGGTCCGAA-1_2
GCACGGTCAGTTGAAA-1_2
GCACGGTTCGGTCGGT-1_2
GCACGTGCATGAGGGT-1_2
GCACTAAGTCCCTAAA-1_2
GCACTAATCTCACCCA-1_2
GCAGCCATCATAAGGA-1_2
GCAGTTAGTTATTCTC-1_2
GCATCGGTCAAGCCTA-1_2
GCATCTCTCGATTTCT-1_2
GCATTAGAGTGGTCAG-1_2
GCCAGCACACGAGGTA-1_2
GCCAGCACATGAGATA-1_2
GCCATGGTCGCGTGCA-1_2
GCCCGAACATGCCGCA-1_2
GCCCGAAGTGCTTCAA-1_2
GCCGTGAAGAGGTCAC-1_2
GCCTGTTTCCGATCGG-1_2
GCGAGAACAACGTATC-1_2
GCGAGAAGTGTGTCCG-1_2
GCGATCGCAATTGAAG-1_2
GCGGAAAAGCGGTAGT-1_2
GCGGATCAGGTCCGAA-1_2
GCGTGCAGTTTGTGGT-1_2
GCGTTTCCACGGAAGT-1_2
GCTGAATCAGGTTCGC-1_2
GCTGGGTAGTAAACGT-1_2
GCTGGGTCATGAGAAT-1_2
GCTGGGTGTACCAATC-1_2
GCTGGGTGTATCGCGC-1_2
GCTTCACAGCTGCCAC-1_2
GCTTCACCAACCAGAG-1_2
GCTTGGGCATCATGAC-1_2
GCTTTCGTCCCAAGTA-1_2
GGAACCCAGAAGCTGC-1_2
GGAACCCGTACTGCCG-1_2
GGAAGTGAGAAGAGCA-1_2
GGAATGGCAAACGTGG-1_2
GGAATGGCAGTTCCAA-1_2
GGAATGGGTTCTTAGG-1_2
GGACGTCAGTCTAGCT-1_2
GGACGTCTCTCAGTCC-1_2
GGACGTCTCTCGCCTA-1_2
GGAGAACAGGCTCTCG-1_2
GGAGAACGTGTGGTCC-1_2
GGAGAACTCATTCATC-1_2
GGAGATGAGGCATGCA-1_2
GGAGATGGTACGGCAA-1_2
GGAGATGGTCCGATCG-1_2
GGAGATGTCGCAATTG-1_2
GGAGGATTCCATAGGT-1_2
GGAGGATTCTCAATCT-1_2
GGAGGTACATTGAGGG-1_2
GGAGGTAGTTCGGCCA-1_2
GGATCTACAGGGCTTC-1_2
GGATGTTAGGACAAGA-1_2
GGATGTTGTGGTAATA-1_2
GGCAGTCTCCTAGAGT-1_2
GGCGTCATCTGCTAGA-1_2
GGCTGTGCAGATACTC-1_2
GGCTGTGGTCATCACA-1_2
GGCTGTGTCGTAGCCG-1_2
GGCTTGGGTGAGACGT-1_2
GGCTTTCGTGTCATTG-1_2
GGGAAGTCATGACGGA-1_2
GGGACAAAGACTTCAC-1_2
GGGACAAGTGCTTATG-1_2
GGGACCTAGTCATGGG-1_2
GGGACCTGTTGTGCAT-1_2
GGGACTCGTTAGTTCG-1_2
GGGACTCTCGAGTCTA-1_2
GGGAGTAGTCGCTGCA-1_2
GGGATCCCAGTGTGGA-1_2
GGGATGAAGATGGGCT-1_2
GGGATGAAGGACAGCT-1_2
GGGATGACATGGGTCC-1_2
GGGATGAGTATCCCTC-1_2
GGGCTACAGTTGCTGT-1_2
GGGCTCAAGCATCGAG-1_2
GGGCTCACACCTGAAT-1_2
GGGTATTCATTCTCCG-1_2
GGGTATTTCTGATGGT-1_2
GGGTCTGAGTTAACGA-1_2
GGGTGAAAGAGTCGAC-1_2
GGGTGAACACCACTGG-1_2
GGGTGAAGTGTCTTCC-1_2
GGGTGAATCGACTCCT-1_2
GGGTGTCCAGGTGTGA-1_2
GGGTGTCGTCGAATGG-1_2
GGGTGTCGTCGTCGGT-1_2
GGGTTATCAATGACCT-1_2
GGGTTATGTGCTGATT-1_2
GGGTTATGTTCGGCTG-1_2
GGGTTTAAGGATGAGA-1_2
GGGTTTACAAAGTGTA-1_2
GGGTTTAGTCTCCTGT-1_2
GGGTTTATCTGCTGAA-1_2
GGTAATCTCCTTTGAT-1_2
GGTAGAGAGTTGTAAG-1_2
GGTAGAGTCCACATAG-1_2
GGTCACGGTGTTAGCT-1_2
GGTCTGGAGCCTATCA-1_2
GGTCTGGAGTCATTGC-1_2
GGTGAAGAGTTGGAGC-1_2
GGTGATTCACAATGTC-1_2
GGTGATTGTCCTACAA-1_2
GGTGATTGTGGAACCA-1_2
GGTGATTTCTGGGAGA-1_2
GGTGGCTGTTAAACCC-1_2
GGTGTCGGTCCAGGTC-1_2
GGTGTTACATCCGTGG-1_2
GGTTAACGTAACATGA-1_2
GGTTAACGTACGTTCA-1_2
GGTTCTCAGCGCCCAT-1_2
GGTTCTCCAGCCTATA-1_2
GGTTCTCTCGTTCAGA-1_2
GGTTGTAAGTACAACA-1_2
GGTTGTAGTCTTACAG-1_2
GTAACACCAACTCGTA-1_2
GTAACCAAGTCCGCCA-1_2
GTAACCACAGTCAGCC-1_2
GTAACCATCTCGGGAC-1_2
GTAATCGAGTTGCATC-1_2
GTAATCGCAGCTGAGA-1_2
GTAATCGTCTAGAGCT-1_2
GTAATGCAGAATAACC-1_2
GTAATGCCATGCTGCG-1_2
GTAATGCTCCCTTCCC-1_2
GTACAACAGACATAAC-1_2
GTACAACCATAACGGG-1_2
GTACAACTCTATCGGA-1_2
GTAGAAAAGGATATAC-1_2
GTAGAGGAGGCCCAAA-1_2
GTAGAGGCACGCGCTA-1_2
GTAGATCGTTATCTTC-1_2
GTAGCTAAGCCTAACT-1_2
GTAGCTAAGTAGACAT-1_2
GTAGGAGTCGTTGTAG-1_2
GTAGGTTAGCGCGTTC-1_2
GTAGTACAGGTGCATG-1_2
GTAGTACCACACAGCC-1_2
GTAGTACGTAGCACGA-1_2
GTAGTACGTAGGTCAG-1_2
GTAGTACGTGTCATCA-1_2
GTATTGGTCCTTATAC-1_2
GTCAAACGTCACAGAG-1_2
GTCAAACGTTACCCAA-1_2
GTCAAGTCAACACACT-1_2
GTCAAGTTCAACTACG-1_2
GTCAGCGGTCCTCAGG-1_2
GTCAGCGTCTGTTGGA-1_2
GTCATCCCAAGTGCAG-1_2
GTCATCCGTGTATTGC-1_2
GTCATGAAGAGCATAT-1_2
GTCCCATCACGTACTA-1_2
GTCCCATCATCTTTCA-1_2
GTCCCATGTTGAAGTA-1_2
GTCGAATTCGTGTGGC-1_2
GTCGTAAAGCTGGCCT-1_2
GTCGTAACACGGATCC-1_2
GTCGTTCCACTGAGGA-1_2
GTCGTTCCAGGTTCGC-1_2
GTCGTTCCATGACGAG-1_2
GTCTACCGTCCGAAAG-1_2
GTCTAGATCTTGTGCC-1_2
GTCTGTCGTCGGTAAG-1_2
GTCTGTCGTTGCCTAA-1_2
GTCTGTCTCAGAGCAG-1_2
GTCTTTAGTCCTGTCT-1_2
GTGAGCCAGCTATCCA-1_2
GTGAGCCGTCTTGAGT-1_2
GTGAGCCGTGAGTAAT-1_2
GTGAGCCGTTGAAGTA-1_2
GTGAGGAGTACTCAAC-1_2
GTGAGTTCAGCTCCTT-1_2
GTGAGTTCATGACAGG-1_2
GTGAGTTGTCTCACAA-1_2
GTGATGTCACGCCAGT-1_2
GTGATGTGTCAAGGCA-1_2
GTGATGTTCAACCTCC-1_2
GTGCACGTCCTTATGT-1_2
GTGCAGCAGGCCTTGC-1_2
GTGCGTGGTTGTGTAC-1_2
GTGCGTGTCCCGTAAA-1_2
GTGCGTGTCGTAACTG-1_2
GTGCGTGTCTACGCAA-1_2
GTGCGTGTCTGAGAGG-1_2
GTGCTGGGTCTGTGTA-1_2
GTGCTTCGTGCTGCAC-1_2
GTGGAAGTCTTTGCAT-1_2
GTGGAGACATGCTGCG-1_2
GTGGCGTTCTTACCGC-1_2
GTGGGAAAGGATCACG-1_2
GTGTAACAGCGTGTCC-1_2
GTGTCCTGTCCACATA-1_2
GTGTCCTGTTTGTTCT-1_2
GTGTCCTTCATCGCAA-1_2
GTGTGGCTCACGTCCT-1_2
GTGTTAGAGCCATTGT-1_2
GTGTTAGCATCATCTT-1_2
GTGTTAGTCCGTGACG-1_2
GTTACAGTCCGTGGGT-1_2
GTTACGAGTGAATGAT-1_2
GTTAGACGTAGAGGAA-1_2
GTTAGTGGTTAAACCC-1_2
GTTATGGTCCACTTTA-1_2
GTTCATTTCACCGACG-1_2
GTTCATTTCTGGAGAG-1_2
GTTCCGTAGACAGCTG-1_2
GTTCCGTAGTTGGAGC-1_2
GTTCCGTTCAAACCCA-1_2
GTTCCGTTCAAGTGGG-1_2
GTTCGCTCATATGAAG-1_2
GTTCGCTGTAACTTCG-1_2
GTTGAACGTCCATAGT-1_2
GTTGCGGAGCTCCACG-1_2
GTTGCGGAGTGGCAGT-1_2
GTTGCGGCATGCGTGC-1_2
GTTGTAGAGTAGACAT-1_2
GTTGTCCCAAGGAGTC-1_2
GTTTGGATCGTCTAAG-1_2
TAACACGAGAGGTCGT-1_2
TAACACGGTGGTAACG-1_2
TAACACGTCCACTTCG-1_2
TAACCAGGTGCAACAG-1_2
TAACGACAGTAGCATA-1_2
TAACTTCCAGACACAG-1_2
TAACTTCTCTGCGGCA-1_2
TAAGCGTAGTAGGCCA-1_2
TAAGCGTTCGAGCACC-1_2
TAAGTCGGTATGAGCG-1_2
TACAACGAGCATCAGG-1_2
TACAACGCAGCTGTTA-1_2
TACAACGCATAGGAGC-1_2
TACAACGTCCGCACGA-1_2
TACACCCAGCGTCAGA-1_2
TACACCCTCCAAATGC-1_2
TACACCCTCGAAACAA-1_2
TACATTCCATTCGGGC-1_2
TACATTCCATTCTCTA-1_2
TACATTCGTCGCAGTC-1_2
TACATTCTCACTCGAA-1_2
TACCCACAGGAAGTAG-1_2
TACCCGTCAGTTAGGG-1_2
TACCCGTTCACGGAGA-1_2
TACCCGTTCATTTGGG-1_2
TACCGGGCACTGTCGG-1_2
TACGCTCGTCAACCTA-1_2
TACGGGCGTATGAAAC-1_2
TACGGTAAGACGCATG-1_2
TACGTCCGTACGCTAT-1_2
TACTGCCAGACTCTTG-1_2
TACTGCCGTCACATTG-1_2
TACTGCCGTCAGATTC-1_2
TACTGCCTCAGTGGGA-1_2
TACTTGTCAAATCGGG-1_2
TACTTGTTCAGTGCGC-1_2
TAGAGTCAGTGCCTCG-1_2
TAGAGTCTCGTTCTCG-1_2
TAGATCGAGATGTTCC-1_2
TAGGAGGGTACCCAGC-1_2
TAGGGTTAGCTTCTAG-1_2
TAGGGTTCACAGCGCT-1_2
TAGGGTTGTTAGAGTA-1_2
TAGGTACAGCGTCGAA-1_2
TAGGTACGTCGATTAC-1_2
TAGGTTGCAAGCACCC-1_2
TAGGTTGGTCAGGCAA-1_2
TAGTGCAGTGATCGTT-1_2
TAGTGCAGTTGCTCCT-1_2
TATATCCGTCTAGATC-1_2
TATCAGGAGGAGAGTA-1_2
TATCAGGTCACTTGGA-1_2
TATCCTACAATGACCT-1_2
TATCTGTCAGCCTATA-1_2
TATCTGTCATAACAGA-1_2
TATCTTGGTAAGATTG-1_2
TATTCCATCGGTGAAG-1_2
TATTGGGAGTACCATC-1_2
TATTGGGAGTTAGTGA-1_2
TATTGGGGTGGCTTGC-1_2
TATTTCGAGACGGATC-1_2
TCAAGACAGGCACAAC-1_2
TCAAGCATCAGCGCAC-1_2
TCAATCTAGCCAAGGT-1_2
TCAATCTGTATTGGCT-1_2
TCAATTCCATGGAGAC-1_2
TCACAAGCAGACCAAG-1_2
TCACACCCAGGTGTGA-1_2
TCACGGGTCTGAGGTT-1_2
TCACTCGAGGCTGGAT-1_2
TCACTCGCAAGTGGTG-1_2
TCACTCGTCAACCTTT-1_2
TCACTCGTCGTCCATC-1_2
TCAGCAAAGAGTCGAC-1_2
TCAGCAAGTATACAGA-1_2
TCAGCAATCTCCGCAT-1_2
TCAGGGCAGGACGCTA-1_2
TCAGGGCAGTCACACT-1_2
TCAGGGCGTGACAGGT-1_2
TCAGGTAAGTGCCTCG-1_2
TCAGTGACACAACGAG-1_2
TCAGTGACATGTACGT-1_2
TCAGTGATCTATCGCC-1_2
TCAGTTTAGCTCGGCT-1_2
TCAGTTTGTGATACTC-1_2
TCATATCTCCACAAGT-1_2
TCATCATTCGGTAGGA-1_2
TCATCCGAGCTACGTT-1_2
TCATCCGGTATCACCA-1_2
TCATCCGGTCCGGCAT-1_2
TCATGAGAGCCATCCG-1_2
TCATGCCAGCCACAAG-1_2
TCATGCCTCAGCAGAG-1_2
TCATGCCTCGCTACAA-1_2
TCATGGACAGTTGGTT-1_2
TCATTCATCTTACCAT-1_2
TCATTTGAGTCGGCCT-1_2
TCATTTGCAGTCGTTA-1_2
TCCACCAAGAGAGCAA-1_2
TCCACCAGTCCGATCG-1_2
TCCACCAGTGATGTAA-1_2
TCCACGTAGATACATG-1_2
TCCAGAAAGGGACACT-1_2
[truncated: 3,353 more rows]

## Sheet: UMI-ARR3-3013cells
Unique Molecular Identifier of ARR3-expressing cells
AAACGCTGTGCAGTGA-1_1
AAAGAACCAGAGTGTG-1_1
AAAGGGCGTCGTGGAA-1_1
AACAACCAGTCCCAAT-1_1
AACAAGAAGTTCATCG-1_1
AACAGGGGTCTACACA-1_1
AAGGAATCAGCAGAAC-1_1
AAGTGAATCTTGGAAC-1_1
AATTTCCTCGAGAATA-1_1
ACAACCATCGCCAACG-1_1
ACACGCGTCATAGGCT-1_1
ACACTGACAGACCGCT-1_1
ACAGGGAGTGTTACAC-1_1
ACAGGGATCGATAACC-1_1
ACATCCCGTCACATTG-1_1
ACATGCAGTAATTAGG-1_1
ACCTGTCGTAGCCCTG-1_1
ACGGAAGCAGGCCCTA-1_1
ACGGGTCGTAAGATAC-1_1
ACTCTCGTCAGAATAG-1_1
ACTTATCAGCGAGGAG-1_1
ACTTCGCGTTGTACGT-1_1
AGAACAAGTCCCTAAA-1_1
AGACAAACAATTGCCA-1_1
AGACAGGCACAGCTTA-1_1
AGACCCGGTTCTATCT-1_1
AGACCCGGTTGCGAAG-1_1
AGAGAATCAGCCCAGT-1_1
AGCGCTGTCACTTGTT-1_1
AGCGCTGTCGGCCCAA-1_1
AGCGTATTCACTCTTA-1_1
AGGAAATAGGCGCTCT-1_1
AGGGTTTCAGTTCACA-1_1
AGGGTTTTCCACACCT-1_1
AGGTTGTCACCCTTAC-1_1
AGTAACCTCGGAATGG-1_1
ATAGACCTCAGAATAG-1_1
ATATCCTTCCGCAACG-1_1
ATCAGGTAGGACAGTC-1_1
ATCCCTGGTCCTCAGG-1_1
ATCTCTAAGCGGTATG-1_1
ATCTTCATCCTACACC-1_1
ATGAGTCGTCCACATA-1_1
ATGTCTTCAATTCTCT-1_1
ATTCATCTCACTTATC-1_1
ATTCTACAGTCACTGT-1_1
ATTCTTGGTGACCGTC-1_1
ATTGGGTTCGCAGTGC-1_1
ATTTCACGTAGAATGT-1_1
ATTTCTGAGGAAAGTG-1_1
ATTTCTGCACGTATAC-1_1
CAACCTCAGTCGAAAT-1_1
CAACGATTCCCATTCG-1_1
CAAGACTAGGTTCCAT-1_1
CAATCGAAGGGCATGT-1_1
CACCGTTAGTAGAATC-1_1
CAGAGCCGTCTCAGGC-1_1
CAGCACGAGCCGTTAT-1_1
CAGGCCATCGAAATCC-1_1
CATACAGAGTAAGACT-1_1
CATCGCTTCCTCTGCA-1_1
CATCGGGTCTCGGGAC-1_1
CATGAGTCAAGACCGA-1_1
CATGCAATCGGCTCTT-1_1
CATGCCTCAATTCACG-1_1
CATGGATCATCCGATA-1_1
CATGGATTCTTGCAGA-1_1
CATTCTAGTTTACCAG-1_1
CCAATTTAGGGCATGT-1_1
CCCTGATCAATAAGGT-1_1
CCCTGATGTACTTCCC-1_1
CCGATGGTCACTACGA-1_1
CCGCAAGAGGCTGGAT-1_1
CCGCAAGTCCGTAGTA-1_1
CCGTAGGTCTTTGCTA-1_1
CCGTGAGAGCCTGTCG-1_1
CCGTTCAGTGAATGTA-1_1
CCTACGTCATGACTAC-1_1
CCTATCGAGGATACCG-1_1
CCTCAACTCGAAGCCC-1_1
CCTCACAGTAGATCGG-1_1
CCTCAGTAGACATCCT-1_1
CCTCTAGGTTGACGGA-1_1
CCTGCATTCATGCGGC-1_1
CGAAGGAGTAGCGAGT-1_1
CGAATTGGTTCCCAAA-1_1
CGATGCGCAACAAGAT-1_1
CGCATGGCAGCGTAGA-1_1
CGCATGGGTTCCCACT-1_1
CGGAACCAGGTAAGAG-1_1
CGGACACCACTTCTCG-1_1
CGGAGAACACTACACA-1_1
CGGCAGTAGCCTCACG-1_1
CGGGTCACACGACGAA-1_1
CGGGTGTAGCAGGTCA-1_1
CGGGTGTGTCTAGGCC-1_1
CGTAAGTAGGATGAGA-1_1
CGTGCTTCAATATCCG-1_1
CTAACTTTCGCAATGT-1_1
CTACCCAAGTTACTCG-1_1
CTACCTGTCTAAACGC-1_1
CTACTATAGCATAGGC-1_1
CTAGGTAAGCACTTTG-1_1
CTAGGTAGTAGCGCTC-1_1
CTCAGTCCATGACTGT-1_1
CTCAGTCGTCAGGAGT-1_1
CTCATCGTCTGGAGAG-1_1
CTGCCATGTGATATAG-1_1
CTGGTCTTCACGGACC-1_1
CTGTCGTTCCTCATAT-1_1
CTTCCGATCGTGTCAA-1_1
CTTTCGGGTCGTATGT-1_1
GAACGTTCAGTACTAC-1_1
GAACTGTGTGGCTAGA-1_1
GAAGAATAGGTCTACT-1_1
GAATAGATCACCATGA-1_1
GACCTTCTCACTGATG-1_1
GACGCTGAGTCGAATA-1_1
GACGTTACATGGGTTT-1_1
GACTCAACACGACGTC-1_1
GACTCTCGTCAGCTTA-1_1
GAGAAATAGGAGCAAA-1_1
GAGGGTAAGGTAAGGA-1_1
GATCCCTTCAGCGCGT-1_1
GATGAGGGTTCGTACA-1_1
GATGCTAGTCACTTAG-1_1
GATGTTGAGGCAATGC-1_1
GCACGGTAGTGCCCGT-1_1
GCACGTGAGGATATGT-1_1
GCAGGCTAGATTGCGG-1_1
GCAGGCTAGTGGACTG-1_1
GCAGGCTTCTATTTCG-1_1
GCATCGGGTGTACATC-1_1
GCATGATGTTTAGAGA-1_1
GCATTAGGTCGGTAAG-1_1
GCCAGTGTCTTGGCTC-1_1
GCCGATGTCATCCCGT-1_1
GCTGGGTCAGCAGATG-1_1
GGACGTCGTACCCGAC-1_1
GGACGTCGTCCCGGTA-1_1
GGAGATGTCTCCATAT-1_1
GGAGGTACAGAACTTC-1_1
GGCTGTGTCTGGTCAA-1_1
GGGACTCGTGTGTTTG-1_1
GGGCCATGTCTGTCAA-1_1
GGGCGTTAGATGGCGT-1_1
GGGCGTTTCATTTACC-1_1
GGGTCACTCACACCGG-1_1
GGTAACTTCGCGATCG-1_1
GGTAGAGGTAGGGAGG-1_1
GGTCTGGCAGCGTAGA-1_1
GGTGAAGTCTTCCGTG-1_1
GGTGTCGTCCTCATAT-1_1
GGTGTTATCTCGCGTT-1_1
GGTTAACCAACGCATT-1_1
GTAACCATCGGAACTT-1_1
GTCAAACCAGAAATTG-1_1
GTCAAGTTCAGAACCT-1_1
GTCAGCGGTTCGTGCG-1_1
GTCCACTGTAGAGGAA-1_1
GTCCTCACAACCGGAA-1_1
GTCGCGAAGGTAGTCG-1_1
GTCTCACGTTACTCAG-1_1
GTCTTTAAGTTAGAAC-1_1
GTGAGCCGTACGAGCA-1_1
GTGAGGAAGGCATCTT-1_1
GTGAGGATCTCGGCTT-1_1
GTGCACGCATGGGATG-1_1
GTGTAACTCCCTCTCC-1_1
GTTCCGTAGAATTGTG-1_1
GTTCTATAGTGTGTTC-1_1
TAACACGGTCTTGTCC-1_1
TAAGCACCAGTTTCAG-1_1
TAAGCGTCAAAGCGTG-1_1
TACCCGTAGTCCCAGC-1_1
TACCGAAAGCTGAAGC-1_1
TACGTCCAGTACCATC-1_1
TAGTGCAGTTCGCGTG-1_1
TATATCCCAACCACGC-1_1
TATCCTAAGAGGACTC-1_1
TATCGCCAGGTAAGAG-1_1
TATCGCCTCTAATTCC-1_1
TATTCCACAATCGCGC-1_1
TCAAGTGTCTCCCATG-1_1
TCACAAGCAAATCGGG-1_1
TCAGGGCCAGAGGTTG-1_1
TCAGGTATCCATGCAA-1_1
TCATACTGTCCGGTGT-1_1
TCATATCTCCCATTTA-1_1
TCATGGATCAGCTTCC-1_1
TCATTACTCCAGTACA-1_1
TCCACGTTCACGATCA-1_1
TCCAGAAAGCATTGAA-1_1
TCCCATGTCGTCTCAC-1_1
TCCGAAAAGCTCGGCT-1_1
TCCGTGTCACCAGCCA-1_1
TCCTGCAGTGAGACGT-1_1
TCCTGCATCTGTAACG-1_1
TCGAACACAGTAGGAC-1_1
TCGAAGTGTTGGCCGT-1_1
TCGAAGTTCACCCATC-1_1
TCGGGACGTACTGAGG-1_1
TCGGGACGTCAAACGG-1_1
TCGGGCAAGGCATCAG-1_1
TCGTAGACACACGGAA-1_1
TCGTAGAGTAACACCT-1_1
TCTGGCTCAATTGCAC-1_1
TCTGTCGTCTTAGGAC-1_1
TCTTGCGTCACTGAAC-1_1
TCTTTGAGTACAGCGA-1_1
TGAACGTCACACGCCA-1_1
TGAATGCGTATATGGA-1_1
TGAGGAGTCGAATGCT-1_1
TGAGGGACAGATTCGT-1_1
TGAGGTTAGTAACCTC-1_1
TGAGGTTCAAATACAG-1_1
TGCACGGAGCATCTTG-1_1
TGCAGATTCCGTATAG-1_1
TGCGATACACATCCCT-1_1
TGCGATAGTGAGTAGC-1_1
TGCGGCAGTGTGACCC-1_1
TGCTCCATCTTGGAAC-1_1
TGGAGGAAGCCTCTCT-1_1
TGGCGTGCATCCGGCA-1_1
TGGGTTATCTGAATGC-1_1
TGGTACACACTGGATT-1_1
TGTCCTGCAATTGCTG-1_1
TGTGAGTTCAGCTAGT-1_1
TGTGATGCATCGATAC-1_1
TGTGATGGTGCCTTCT-1_1
TGTTCCGTCACTTATC-1_1
TGTTGGAGTGTCTAAC-1_1
TTAATCCGTACGATCT-1_1
TTAATCCGTGCACATT-1_1
TTACCGCGTAATACCC-1_1
TTAGGGTAGTGCGTCC-1_1
TTAGTCTCATCCTGTC-1_1
TTCACCGGTCTGTTAG-1_1
TTCCTAATCATAGGCT-1_1
TTCGGTCTCCGTTGGG-1_1
TTGACCCTCTCAGAAC-1_1
TTGCCTGAGCTCGTGC-1_1
TTGGGCGAGTAAACGT-1_1
TTTACCACATTCAGGT-1_1
TTTCACAAGGACGGAG-1_1
TTTCGATAGCTGTTAC-1_1
TTTCGATCACGTAGTT-1_1
TTTGACTAGCTAAACA-1_1
AAACCCAAGGTTATAG-1_2
AAACGAAAGTTGTCGT-1_2
AAAGGATTCTTCACAT-1_2
AAAGGGCCATGACACT-1_2
AAAGGTAGTCTAGGCC-1_2
AACAACCAGTGCTCAT-1_2
AACAACCGTATCTCGA-1_2
AACACACCACAACGAG-1_2
AACACACCATGGGATG-1_2
AACACACGTCACTAGT-1_2
AACCAACGTTGCCGCA-1_2
AACCACAAGTGAGTTA-1_2
AACCCAATCGGAATGG-1_2
AACCTGAAGCCTTTCC-1_2
AACCTGAGTGTTAGCT-1_2
AACCTTTTCATCCCGT-1_2
AACGAAACAGCTCTGG-1_2
AAGACAAGTTGAGTCT-1_2
AAGACTCCAAGAGAGA-1_2
AAGACTCCAATTGCAC-1_2
AAGACTCCAGAGTGTG-1_2
AAGACTCTCACACCGG-1_2
AAGATAGAGGAAGAAC-1_2
AAGATAGAGTCGCTAT-1_2
AAGCGAGCAATGGCCC-1_2
AAGCGTTAGATTGCGG-1_2
AAGTACCGTTTCAGAC-1_2
AAGTTCGAGTTCATGC-1_2
AATCACGTCGCTTGAA-1_2
AATCGACCAGGTCTCG-1_2
AATCGTGAGACCCGCT-1_2
AATCGTGTCAGCCCAG-1_2
AATGAAGGTACTGCGC-1_2
AATGGCTAGTGCCTCG-1_2
AATTTCCTCCAAAGGG-1_2
ACAAAGATCAAGAGTA-1_2
ACAACCATCGCGGACT-1_2
ACACCAATCCTCGATC-1_2
ACAGAAAAGCTGTGCC-1_2
ACAGGGAAGCACCCAC-1_2
ACCAAACCACTGCGTG-1_2
ACCAACATCAGTGATC-1_2
ACCACAACAGGTTCCG-1_2
ACCCAAACAGGACAGT-1_2
ACCCAAATCTCACTCG-1_2
ACCGTTCGTACGTTCA-1_2
ACCGTTCTCCAAACCA-1_2
ACCTACCGTTGGACCC-1_2
ACCTACCTCGTAATGC-1_2
ACCTGAAAGTTGGAGC-1_2
ACGATCATCCTACTGC-1_2
ACGATGTAGCATGATA-1_2
ACGATGTAGGTTGACG-1_2
ACGATGTCAGTAACGG-1_2
ACGATGTTCTCGTGGG-1_2
ACGCACGTCAATCGGT-1_2
ACGGTCGAGTAATTGG-1_2
ACGTAACGTTGATGTC-1_2
ACGTACAAGCTTGTGT-1_2
ACGTACATCGTAACCA-1_2
ACGTAGTGTAGGAGGG-1_2
ACGTAGTGTGCGTCGT-1_2
ACGTTCCTCCCATAAG-1_2
ACTACGACAACGGTAG-1_2
ACTCCCATCCTGGGAC-1_2
ACTCTCGAGAGTGTGC-1_2
ACTGATGCAGATAAAC-1_2
ACTGATGGTCGAAGCA-1_2
ACTGATGGTTATGTGC-1_2
ACTTAGGAGCCAGAGT-1_2
ACTTATCCAGAGGTTG-1_2
ACTTCGCCAAAGTATG-1_2
ACTTTCAAGTAAACTG-1_2
ACTTTGTAGACTCTTG-1_2
ACTTTGTAGGACTGGT-1_2
AGAAATGCACAAGGTG-1_2
AGAACAAGTAGAGATT-1_2
AGAAGTAGTTAGTCGT-1_2
AGACAAAAGTCAATCC-1_2
AGACACTCATGGCCCA-1_2
AGACACTGTTCAAAGA-1_2
AGACAGGTCAGCTGTA-1_2
AGACAGGTCCTTCTTC-1_2
AGACCATAGCCTGAAG-1_2
AGACCATTCGCTGCGA-1_2
AGACCCGGTTCTCGTC-1_2
AGACTCACAGCTGGTC-1_2
AGAGAGCGTCTCTCTG-1_2
AGATCGTAGCGTTACT-1_2
AGATCGTGTACAAACA-1_2
AGATCGTGTCCTTTGC-1_2
AGATGCTAGTCAGCCC-1_2
AGATGCTCACACAGCC-1_2
AGCATCAGTGGCATCC-1_2
AGCCAGCCAAGGTTGG-1_2
AGCGATTTCCAAGGGA-1_2
AGCGATTTCTTGGAAC-1_2
AGCGCCAGTCCTGGTG-1_2
AGCGTCGAGGAAACGA-1_2
AGCTCAAAGGTGCAGT-1_2
AGCTCAACATGACTCA-1_2
AGCTCAATCGTACCTC-1_2
AGCTTCCCACTTCATT-1_2
AGGAAATAGAGAGGGC-1_2
AGGAATAAGTTGAAAC-1_2
AGGACGAAGTTCCTGA-1_2
AGGACGACAATCGTCA-1_2
AGGACGATCGATTTCT-1_2
AGGAGGTCATTGGATC-1_2
AGGAGGTGTCGTATTG-1_2
AGGAGGTGTGGTTTAC-1_2
AGGGCCTTCGCGGTAC-1_2
AGGGTCCAGGGTACGT-1_2
AGGGTGACAAATGAGT-1_2
AGGGTGATCTCACTCG-1_2
AGGTCATAGCGTTCCG-1_2
AGGTCTAAGGCCTGAA-1_2
AGGTTGTGTGGACTAG-1_2
AGTAACCCACTCAAGT-1_2
AGTAACCCATGGAGAC-1_2
AGTCAACGTAGAGACC-1_2
AGTCAACGTATTAAGG-1_2
AGTCACATCACCATCC-1_2
AGTGCCGAGTGCCAGA-1_2
AGTGTTGTCACTTTGT-1_2
ATACCGATCATTACTC-1_2
ATACTTCTCTTCCCAG-1_2
ATCAGGTCAACACAAA-1_2
ATCGATGAGAGAGAAC-1_2
ATCGATGTCAACTACG-1_2
ATCGCCTAGCTGAGCA-1_2
ATCGGATAGGTATAGT-1_2
ATCGTCCCATAGCTGT-1_2
ATCGTCCGTTGGAGGT-1_2
ATCGTCCTCTGTCGTC-1_2
ATGAGGGGTCTACACA-1_2
ATGAGTCCACTCCACT-1_2
ATGAGTCGTGGAACCA-1_2
ATGATCGCAAATTGCC-1_2
ATGCGATCAACGACTT-1_2
ATGGATCCACTAGAGG-1_2
ATGGATCGTAGGAGTC-1_2
ATTATCCCACTATCCC-1_2
ATTCACTAGTCACACT-1_2
ATTCCATAGAAGCCTG-1_2
ATTCTTGCAGCAGACA-1_2
ATTGGGTCAGGTCAAG-1_2
ATTGGGTGTTGTGTTG-1_2
CAACAACGTAGTGGCA-1_2
CAAGACTGTGTCTCCT-1_2
CAAGGGAAGTACTGTC-1_2
CAATCGAGTGCTCTTC-1_2
CAATCGATCTACGCGG-1_2
CACATGAAGAGGATGA-1_2
CACCAAATCAGAGTGG-1_2
CACCGTTGTCTGTAAC-1_2
CACGAATAGGCACTCC-1_2
CACGAATAGGTTTGAA-1_2
CACGAATAGTCCGCGT-1_2
CACGTGGGTCGATTCA-1_2
CACGTGGTCCATACAG-1_2
CACGTTCGTGATACTC-1_2
CACTGGGTCTGAATGC-1_2
CAGCAATAGTCATAGA-1_2
CAGCACGTCCACGTAA-1_2
CAGCCAGGTGGCTGAA-1_2
CAGGCCAAGTTCTCTT-1_2
CATAAGCTCCGTAGTA-1_2
CATCCCAGTCCTCATC-1_2
CATCCCAGTTGGGTTT-1_2
CATCGCTCATGTGCCG-1_2
CATCGCTGTCTTCAAG-1_2
CATCGTCCAGCTAACT-1_2
CATGCAAGTCACCACG-1_2
CATGCCTAGACAACAT-1_2
CATGCCTTCTAGTTCT-1_2
CATGGATCATCCCACT-1_2
CATTCATGTAGTCGGA-1_2
CATTCATTCAAGGAGC-1_2
CATTCCGTCGACATTG-1_2
CATTGTTGTGGAACCA-1_2
CCAATGAGTCCTGGTG-1_2
CCAATGAGTCTCTCAC-1_2
CCAATTTGTAGGATAT-1_2
CCACAAAAGTCAGCCC-1_2
CCACGAGCAGTCGTTA-1_2
CCATCACAGGTAAGTT-1_2
CCATCACCATCTCAAG-1_2
CCCGGAAAGTCACGAG-1_2
CCCTAACAGTTACTCG-1_2
CCGATCTAGTAGAGTT-1_2
CCGGACAAGTTGGCGA-1_2
CCGGTAGTCCTTGACC-1_2
CCGTAGGCAAGAGCTG-1_2
CCGTTCACACGTACTA-1_2
CCTATCGAGGCTCTAT-1_2
CCTATCGGTCGGCACT-1_2
CCTCATGGTAAGCGGT-1_2
CCTCTAGAGACGCTCC-1_2
CCTCTCCCACCCTATC-1_2
CCTCTCCTCTTCGCTG-1_2
CCTTCAGAGTCAGCGA-1_2
CCTTCAGCAGGTTCGC-1_2
CCTTGTGTCCTTACCG-1_2
CGACAGCTCCATACTT-1_2
CGACAGCTCCTGTAGA-1_2
CGACAGCTCTGACGCG-1_2
CGAGAAGGTCCGCAGT-1_2
CGAGAAGTCTCATTAC-1_2
CGGACACAGTATGGCG-1_2
CGGAGAAGTATTCCTT-1_2
CGGCAGTGTGAGTAAT-1_2
CGGGACTGTACAAGCG-1_2
CGGGTCAAGCCATGCC-1_2
CGGGTGTCAAGAATGT-1_2
CGGGTGTTCTTCGTGC-1_2
CGTAGTAGTGTTGAGG-1_2
CGTCCATGTCGTCGGT-1_2
CGTGATACATCGCTGG-1_2
CGTGTCTAGTTTCTTC-1_2
CGTTAGATCATAGGCT-1_2
CGTTGGGGTAAGATTG-1_2
CTAACCCTCGAATCCA-1_2
CTAAGTGGTGCCGGTT-1_2
CTACATTGTGTTACTG-1_2
CTACCCAGTTGCAAGG-1_2
CTACGGGCAAGCCATT-1_2
CTAGACACAATGTGGG-1_2
CTATAGGGTATGGTAA-1_2
CTCAACCAGAAAGCGA-1_2
CTCAACCCAACATCGT-1_2
CTCAAGAAGTCCGTCG-1_2
CTCAAGATCGCACGAC-1_2
CTCAATTCAATTTCTC-1_2
CTCATCGGTACAAGCG-1_2
CTCATTAAGAGGGCGA-1_2
CTCCACAAGAACAAGG-1_2
CTCCATGCAGCGTATT-1_2
CTCCCAAAGGAGACCT-1_2
CTCCCAATCTCTATAC-1_2
CTCCTCCAGTCACGCC-1_2
CTCCTCCCAAATCAGA-1_2
CTCCTTTGTCAAGCGA-1_2
CTCCTTTGTCGTGCCA-1_2
CTCGAGGTCATCTCTA-1_2
CTCGAGGTCTGGAGAG-1_2
CTCTCAGGTAGGCAGT-1_2
CTCTCAGTCAGTGTCA-1_2
CTGATCCCACATAGCT-1_2
CTGCAGGCAACAAGAT-1_2
CTGCCATAGCTCGTGC-1_2
CTGCCATAGGGAGTTC-1_2
CTGCCATCATTACGGT-1_2
CTGCGAGTCAGGACAG-1_2
CTGGACGGTACCCGCA-1_2
CTGGACGGTAGTCTGT-1_2
CTGGACGGTTCATCTT-1_2
CTGGACGTCGCCTAGG-1_2
CTGGCAGCATTGCCGG-1_2
CTGGCAGTCGCGGTAC-1_2
CTGTAGATCTCCCTAG-1_2
CTTAGGAGTAGACTGG-1_2
CTTCCGACATTAAAGG-1_2
CTTCCTTAGTTAACGA-1_2
CTTCTAATCGGACCAC-1_2
CTTGAGAAGGAATTAC-1_2
CTTGAGATCAGCTCTC-1_2
CTTGAGATCTGCCTCA-1_2
CTTTCAAAGCAACAAT-1_2
GAAATGAAGCGGACAT-1_2
GAACACTGTGCATTTG-1_2
GAAGGGTAGTCCGCGT-1_2
GAATAGAAGACTCCGC-1_2
GAATCACCAGTAGAAT-1_2
GAATCGTGTCAGGTAG-1_2
GACACGCTCGTCACCT-1_2
GACAGCCTCCTACTGC-1_2
GACATCAAGTAGGAAG-1_2
GACCCAGCAGGTTACT-1_2
GACCCAGTCACCGGTG-1_2
GACCCTTAGTGAATAC-1_2
GACGTTACAACAAAGT-1_2
GACTATGAGACTTAAG-1_2
GACTCAAAGATGCTAA-1_2
GACTCAATCCGGCAGT-1_2
GACTCAATCTTGGCTC-1_2
GACTTCCAGTGCCCGT-1_2
GAGATGGGTATTCTCT-1_2
GAGCCTGGTACAAACA-1_2
GAGCCTGTCTTCTCAA-1_2
GAGCTGCGTAAGGCTG-1_2
GAGGGTACAGCGTGAA-1_2
GAGTCATTCGTACCTC-1_2
GAGTCTACACTTGTGA-1_2
GAGTCTAGTGCGCTCA-1_2
GAGTCTATCTGCTCTG-1_2
GAGTTACTCTCTCTAA-1_2
GAGTTTGAGAAACTCA-1_2
GAGTTTGAGGAGAGTA-1_2
GATCACAGTACGGGAT-1_2
GATCATGAGACTCCGC-1_2
GATCATGGTTCAATCG-1_2
GATCCCTTCTTCCGTG-1_2
GATGAGGGTCTAGGTT-1_2
GATGATCAGCGTCGAA-1_2
GCAACATAGTTAGAAC-1_2
GCACATAAGAGTCGAC-1_2
GCACGTGCACGTCGGT-1_2
GCAGCCAAGACCAACG-1_2
GCAGCCAAGTAGGAAG-1_2
GCATGATGTAGCTGTT-1_2
GCATTAGAGCCGATAG-1_2
GCATTAGGTAGTATAG-1_2
GCCAACGGTCTGTCCT-1_2
GCCAGGTAGTTGGAAT-1_2
GCCATGGCATGATCTG-1_2
GCCCAGACAAGAATAC-1_2
GCGATCGGTCTGATCA-1_2
GCGTGCAAGAGCGACT-1_2
GCGTGCAGTCCCTAAA-1_2
GCTACAACAGCTATAC-1_2
GCTACCTAGTACAACA-1_2
GCTCAAAAGTGATAAC-1_2
GCTCAAATCCATTTAC-1_2
GGAACCCAGACCATGG-1_2
GGAACCCAGAGGTCAC-1_2
GGAGGATCATTGCCTC-1_2
GGATCTAAGAAACCCG-1_2
GGATCTACACGGGTAA-1_2
GGATCTAGTGGTCAAG-1_2
GGATGTTAGTGGTTGG-1_2
GGCTGTGCACCAGCTG-1_2
GGGAGATGTGGATTTC-1_2
GGGATGACAACCAATC-1_2
GGGATGATCCCGAAAT-1_2
GGGCGTTCACTTGTCC-1_2
GGGCTACAGTGAATAC-1_2
GGGCTACGTGGCTGCT-1_2
GGGCTCAAGCGAATGC-1_2
GGGTCTGGTTGCCTAA-1_2
GGTAGAGGTACCCGAC-1_2
GGTCACGCACACCAGC-1_2
GGTGAAGAGGGTGGGA-1_2
GGTGAAGGTAATCAGA-1_2
GGTGTCGAGCGGATCA-1_2
GGTTAACGTTTGGAGG-1_2
GTAACACGTTGTCTAG-1_2
GTAACCAAGTACTCGT-1_2
GTAATCGGTCACCGAC-1_2
GTACAACCACGCGTGT-1_2
GTACAACCATAGACTC-1_2
GTACAACGTACAACGG-1_2
GTACAACTCACGACTA-1_2
GTAGAAATCTCCCATG-1_2
GTAGAGGTCCACACAA-1_2
GTAGATCCATGAAGGC-1_2
GTAGGAGAGACTAAGT-1_2
GTAGTACTCCGTAGGC-1_2
GTATTGGCAAGAGAGA-1_2
GTATTGGCACTTGAGT-1_2
GTATTGGTCTCAACGA-1_2
GTCAAGTCAGCCGTCA-1_2
GTCACGGCAGTTTGGT-1_2
GTCACTCAGAAGGCTC-1_2
GTCACTCCAGCAGTGA-1_2
GTCACTCTCCTTATGT-1_2
GTCAGCGAGTGAATAC-1_2
GTCATGACAGTTACCA-1_2
GTCCACTAGCACCAGA-1_2
GTCCTCAAGATAGGGA-1_2
GTCGAATAGAGTCTTC-1_2
GTCGCGACACGAGGTA-1_2
GTCGTAACAATTGAAG-1_2
GTCTGTCGTCCGTTTC-1_2
GTGACGCAGCAAGCCA-1_2
GTGACGCTCATAGCAC-1_2
GTGAGGATCACCCTCA-1_2
GTGAGTTAGGAGCAAA-1_2
GTGCAGCAGGAAAGTG-1_2
GTGCAGCAGTGCCTCG-1_2
GTGCAGCGTAACACCT-1_2
GTGCTGGCACGATTCA-1_2
GTGGAGACAGTCAGTT-1_2
GTGGCGTAGGAGAGGC-1_2
GTGGTTAAGCGGTAGT-1_2
GTGTCCTCACAGTCGC-1_2
GTGTCCTGTCACGACC-1_2
GTGTCCTGTTCCGTTC-1_2
GTGTGATTCGTCTCAC-1_2
GTGTTAGAGCATCCTA-1_2
GTGTTAGAGCCATTTG-1_2
GTTACCCAGCTACTAC-1_2
GTTACGAGTGCCCAGT-1_2
GTTAGTGTCAACTGAC-1_2
GTTCGCTCAGTCGAGA-1_2
GTTGAACCAAATGATG-1_2
GTTGCGGAGGATATAC-1_2
GTTTACTCAGGTGTGA-1_2
TAACTTCCACAAGGTG-1_2
TAAGCACAGTATCTGC-1_2
TAAGCCAAGGCATCGA-1_2
TAATCTCTCTATCCAT-1_2
TACAACGAGTTAGTAG-1_2
TACAACGGTCCGACGT-1_2
TACATTCAGTTGAATG-1_2
TACATTCCATTCGATG-1_2
TACATTCTCGTTCTCG-1_2
TACCCACTCATGACAC-1_2
TACCGGGGTGTCCCTT-1_2
TACCTCGCAACCCTAA-1_2
TACGGGCAGTAGAATC-1_2
TACGGGCCAATTCGTG-1_2
TACGGTAAGGTACCTT-1_2
TACGTCCGTATTTCTC-1_2
TACTTGTCATGGAGAC-1_2
TACTTGTGTAATTGGA-1_2
TAGCACACACCAACAT-1_2
TAGGAGGGTCGACTTA-1_2
TAGGTTGCAAACACCT-1_2
TAGTGCAGTCTACGTA-1_2
TATATCCTCATTTGGG-1_2
TATCAGGGTATCCTCC-1_2
TATCGCCCAGGGCTTC-1_2
TATTCCACACATGACT-1_2
TATTTCGCAGCTGTCG-1_2
TATTTCGTCAGCGTCG-1_2
TCACACCAGTGGTGGT-1_2
TCACGGGGTAGCTGTT-1_2
TCACGGGGTTGCATGT-1_2
TCACTATAGCACTCAT-1_2
TCAGCCTAGACTAGAT-1_2
TCAGCCTAGTAACCTC-1_2
TCAGGTAGTTTCGTAG-1_2
TCAGGTATCGGTCACG-1_2
TCAGTTTCATCTTTCA-1_2
TCAGTTTGTGTATTGC-1_2
TCATCATGTCACTGAT-1_2
TCATCCGAGCACTCAT-1_2
TCATGAGGTTCTCGTC-1_2
TCATGCCAGAGTCCGA-1_2
TCATGCCCACGTGTGC-1_2
TCATGGACAGTCTCTC-1_2
TCATGTTGTCCAGTTA-1_2
TCATTGTCATGACAGG-1_2
TCATTGTGTGGTACAG-1_2
TCATTTGTCCTACCAC-1_2
TCCCAGTAGGTCACTT-1_2
TCCGATCAGATGCTTC-1_2
TCCGGGAAGTCACACT-1_2
TCCGGGAAGTCTGGAG-1_2
TCCTCGAAGCGCCCAT-1_2
TCCTCGAGTACGATTC-1_2
TCCTCTTTCTAGGCAT-1_2
TCCTTCTAGATAGTCA-1_2
TCCTTTCGTCACTTAG-1_2
TCGAACAAGGGCAGGA-1_2
TCGAACACAGGACTTT-1_2
TCGAACATCATAGGCT-1_2
TCGAAGTCAATACCTG-1_2
TCGAAGTTCGTAACTG-1_2
TCGATTTTCCGCACTT-1_2
TCGGGACCAGCTCTGG-1_2
TCGGGTGCAATCTCTT-1_2
TCGTAGAAGACCGTTT-1_2
TCGTGCTAGATACTGA-1_2
TCGTGGGGTCATCGCG-1_2
TCTAACTGTCGCTCGA-1_2
TCTACCGCATGTGCCG-1_2
TCTACCGTCGTACACA-1_2
TCTATCAAGCGTGCCT-1_2
TCTATCACATTACGGT-1_2
TCTCACGGTGTAAACA-1_2
TCTCAGCCAAAGGGTC-1_2
TCTCCGAAGTAGTCTC-1_2
TCTGGCTCAAGGTCAG-1_2
TCTGGCTCATCGATCA-1_2
TCTGGCTTCAGCGGAA-1_2
TCTGTCGTCCTCACCA-1_2
TCTTAGTGTCAACACT-1_2
TCTTCCTCACCGTGGT-1_2
TCTTCCTGTTCAAGTC-1_2
TCTTTGAAGTGCTCAT-1_2
TGAATCGGTCTACTGA-1_2
TGAATGCGTAGCACGA-1_2
TGAGACTCAAAGAGTT-1_2
TGAGACTGTCTGTGCG-1_2
TGAGCATAGATTGTGA-1_2
TGAGCGCCAACAGTGG-1_2
TGAGGGACAGCGTACC-1_2
TGAGGGAGTTAAGAAC-1_2
TGAGGGATCTCGTGAA-1_2
TGAGGTTGTGTGTGGA-1_2
TGAGGTTTCTGAATGC-1_2
TGATCAGAGGCATGCA-1_2
TGATGGTGTCTAGATC-1_2
TGATGGTTCGCTACAA-1_2
TGATGGTTCTCGCTCA-1_2
TGATTCTAGACCAGAC-1_2
TGATTTCTCTCGGGAC-1_2
TGCACGGGTACAACGG-1_2
TGCACGGGTCACGACC-1_2
TGCACGGTCGGTAACT-1_2
TGCAGGCAGAATCGCG-1_2
TGCATGACATCTGCGG-1_2
TGCCGAGCAGGATGAC-1_2
TGCGATAAGGCACGAT-1_2
TGCTCCACAATGCAGG-1_2
TGCTCGTTCATAGCAC-1_2
TGCTGAATCATGCCCT-1_2
TGCTTCGAGCGTTACT-1_2
TGCTTGCGTCAATCTG-1_2
TGGAGAGGTACAGTAA-1_2
TGGATCACAATAACGA-1_2
TGGCGTGGTTTGACAC-1_2
TGGGTTACAAGTGACG-1_2
TGGTGATAGAAACTCA-1_2
TGGTGATGTGACACGA-1_2
TGGTTAGGTATGTCAC-1_2
TGTAACGAGGCGATAC-1_2
TGTACAGCATGAAGCG-1_2
TGTAGACCAGCTACTA-1_2
TGTCCACGTTCGTGCG-1_2
TGTCCCACACCTCAGG-1_2
TGTGCGGCACGGTCTG-1_2
TGTTCATCAGGCACTC-1_2
TGTTGGAAGCCAACCC-1_2
TGTTGGACATACATCG-1_2
TGTTTGTAGCCTATCA-1_2
TTAATCCGTGTAAACA-1_2
TTACGCCAGGTGCTGA-1_2
TTACGTTCACAAATGA-1_2
TTAGGCAGTCTACGTA-1_2
TTAGGGTTCCTAGCGG-1_2
TTCACCGCATACTTTC-1_2
TTCACGCTCACTGGGC-1_2
TTCAGGAGTACTCCGG-1_2
TTCATGTGTCGGATTT-1_2
TTCATTGAGTGGATTA-1_2
TTCCACGCACGCGGTT-1_2
TTCGATTGTAGGTACG-1_2
TTCGCTGAGGAGACCT-1_2
TTCGCTGTCTCATTTG-1_2
TTCGGTCCACGAAGAC-1_2
TTCTAGTGTTCCTAGA-1_2
TTCTAGTTCGTTCGCT-1_2
TTCTCTCTCTACTATC-1_2
TTCTTGACACGGAAGT-1_2
TTGAACGTCAGTGTGT-1_2
TTGAACGTCTCGACGG-1_2
TTGATGGGTCCTATAG-1_2
TTGCATTGTTCTATCT-1_2
TTGCATTTCACCCTGT-1_2
TTGCGTCTCCACTAGA-1_2
TTGGATGGTCAGACTT-1_2
TTGGATGTCTAGGCCG-1_2
TTGGTTTAGGCCTAGA-1_2
TTGGTTTGTGGACTAG-1_2
TTGTTCATCGCAGATT-1_2
TTGTTGTAGAGACAAG-1_2
TTGTTGTTCAGGACAG-1_2
TTGTTTGTCCCGAAAT-1_2
TTTAGTCAGCTGAAAT-1_2
TTTATGCCAACAGAGC-1_2
TTTATGCGTCTTCGAA-1_2
TTTATGCGTGCCCACA-1_2
TTTCACACATGTGTCA-1_2
TTTCATGTCTGGAAGG-1_2
TTTCCTCTCTCGTTTA-1_2
TTTCGATAGCGACATG-1_2
TTTCGATCAATAAGGT-1_2
TTTCGATGTGATATAG-1_2
TTTGACTTCGTCTCAC-1_2
TTTGGTTAGTCTGTAC-1_2
TTTGTTGAGTGGCAGT-1_2
AAACGAAAGAGAGGTA-1_3
AAACGAAAGTCTCGTA-1_3
AAACGAAGTCGTGCCA-1_3
AAACGCTCACCGGTCA-1_3
AAACGCTCACTGGACC-1_3
AAAGAACGTACAACGG-1_3
AAAGAACGTGATAGTA-1_3
AAAGGATCAGCCATTA-1_3
AAAGGATGTGTTAACC-1_3
AAAGGGCAGGGCTGAT-1_3
AAAGGTAAGGCCTGCT-1_3
AAAGGTAGTAACTGCT-1_3
AAAGGTAGTCATCCCT-1_3
AAAGTCCCATCGAACT-1_3
AAATGGATCGCGTAGC-1_3
AACAAAGCAGATACCT-1_3
AACAAAGTCAACTCTT-1_3
AACAACCAGTTAGTAG-1_3
AACAACCTCGGTAAGG-1_3
AACAAGAAGCGCTGAA-1_3
AACAGGGGTTTCCAAG-1_3
AACCAACAGCAAATCA-1_3
AACCACAAGATGTTAG-1_3
AACCACAAGCTCGTGC-1_3
AACCATGAGGCCATAG-1_3
AACCATGGTACCTATG-1_3
AACCCAACACCCGTAG-1_3
AACCCAAGTCTAACTG-1_3
AACCCAAGTTTGGAGG-1_3
AACCTGATCCTACACC-1_3
AACGAAACACTAACGT-1_3
AACGAAACATAATGAG-1_3
AACGAAACATTCTGTT-1_3
AACGAAATCAAGGCTT-1_3
AACGTCAAGCTTTGTG-1_3
AACTTCTCAATCGCAT-1_3
AACTTCTCACAAGCTT-1_3
AAGACAATCGGAATGG-1_3
AAGACTCTCGAGCCTG-1_3
AAGATAGGTCGCTGCA-1_3
AAGCATCAGACTCAAA-1_3
AAGCATCGTTGGACCC-1_3
AAGCGAGCATGACAGG-1_3
AAGCGAGCATTGAAAG-1_3
AAGCGAGGTCTGTCAA-1_3
AAGCGTTAGCTCACTA-1_3
AAGCGTTGTATCGTGT-1_3
AAGGAATTCTCCGAAA-1_3
AAGTACCAGAACTGAT-1_3
AAGTCGTAGATACAGT-1_3
AAGTGAAGTCGTGGAA-1_3
AAGTTCGAGTGCCCGT-1_3
AATCGTGAGCACCGTC-1_3
AATCGTGCAACCAGAG-1_3
AATCGTGGTACTGCCG-1_3
AATGCCAAGCGACATG-1_3
AATGGAATCCGATAGT-1_3
AATGGCTAGGCACTAG-1_3
AATGGCTTCAGACCCG-1_3
AATTCCTTCGACATCA-1_3
AATTTCCCATCTATCT-1_3
ACAAAGAAGGACATCG-1_3
ACAAAGAGTCGAAGCA-1_3
ACAACCAGTCTGCGCA-1_3
ACACTGACACTGTCCT-1_3
ACACTGACATGACTCA-1_3
ACACTGATCCTGGTCT-1_3
ACAGAAAGTCGTCTCT-1_3
ACAGAAAGTGCATTTG-1_3
ACATCCCCACACACTA-1_3
ACATCCCCAGCGACCT-1_3
ACATCCCCAGTTTGGT-1_3
ACATCGAAGCAGCGAT-1_3
ACATGCACAGCTACTA-1_3
ACATGCACATGAGGGT-1_3
ACATGCAGTTGAATCC-1_3
ACATGCATCCAACTGA-1_3
ACATGCATCGCGTGCA-1_3
ACATTTCGTGTGAATA-1_3
ACCAAACAGGTGGCTA-1_3
ACCAACAAGTAGGCCA-1_3
ACCAACACAACACACT-1_3
ACCCAAACACGGCTAC-1_3
ACCTGAACAAAGGGTC-1_3
ACCTGAACAACTCCAA-1_3
ACCTGTCGTCTGTAGT-1_3
ACGATCACAATTCTCT-1_3
ACGATCACAGGAATAT-1_3
ACGATCATCTTGAACG-1_3
ACGATGTGTCACATTG-1_3
ACGCACGAGCGCATCC-1_3
ACGGGTCCAAAGAGTT-1_3
ACGGGTCCACGCAGTC-1_3
ACGGGTCGTTTCACAG-1_3
ACGGTCGCAACAGAGC-1_3
ACGGTTAGTCCCTCAT-1_3
ACGTACACATTGGCAT-1_3
ACGTAGTTCTTAATCC-1_3
ACGTTCCTCACTCTTA-1_3
ACGTTCCTCCTACCAC-1_3
ACTACGAAGCGACCCT-1_3
ACTATGGAGAGGGTAA-1_3
ACTATGGCAATAAGGT-1_3
ACTATTCCAACGGCTC-1_3
ACTATTCGTACTAGCT-1_3
ACTCTCGGTTCTAACG-1_3
ACTGCAAGTACCTAGT-1_3
ACTGCAAGTCTTTATC-1_3
ACTGTCCAGTTTAGGA-1_3
ACTGTCCTCGCGTGAC-1_3
ACTGTGATCGGAAGGT-1_3
ACTTAGGAGAATTTGG-1_3
ACTTCCGTCTAGTTCT-1_3
ACTTCGCTCTTCCCAG-1_3
ACTTTCACATTGCCGG-1_3
ACTTTCATCATTTACC-1_3
ACTTTGTAGTCACGAG-1_3
AGAACAATCCTACGGG-1_3
AGAACCTAGTAGACCG-1_3
AGAACCTGTCGAACAG-1_3
AGACACTAGACCATAA-1_3
AGACACTAGTCACTAC-1_3
AGACCATCAGTATACC-1_3
AGAGAATGTTACCTGA-1_3
AGAGAGCAGTCAGGGT-1_3
AGAGCAGTCGTCCATC-1_3
AGAGCCCCATTGACTG-1_3
AGATCCAAGAGATGCC-1_3
AGATCCAGTCCTGTTC-1_3
AGATCGTCATATCGGT-1_3
AGATGAACAATTCTCT-1_3
AGATGCTAGTTAGAAC-1_3
AGATGCTTCAGTGTGT-1_3
AGCATCACACGCGCTA-1_3
AGCATCATCGACATTG-1_3
AGCCAATCAGAGCGTA-1_3
AGCCACGAGAAGGATG-1_3
AGCCAGCCAGAGGGTT-1_3
AGCGATTAGAGGATGA-1_3
AGCGATTAGTTGGGAC-1_3
AGCGCCAAGGTACCTT-1_3
AGCGCTGTCTCCGAGG-1_3
AGCGTATCAAGAATGT-1_3
AGCGTCGGTTGATCGT-1_3
AGCTACAAGGGAGGCA-1_3
AGCTACATCGTGCTCT-1_3
AGCTTCCAGTCAAGCG-1_3
AGCTTCCCAAAGGCGT-1_3
AGCTTCCGTGGGCTCT-1_3
AGGAAATGTACCTAGT-1_3
AGGACTTAGACAGTCG-1_3
AGGACTTCATTGAGGG-1_3
AGGATCTCAACGTATC-1_3
AGGATCTGTCCACATA-1_3
AGGATCTTCTGCGGGT-1_3
AGGCTGCGTACAGGTG-1_3
AGGCTGCGTTAGGCCC-1_3
AGGGAGTTCCACAGCG-1_3
AGGGCTCTCGTTGTGA-1_3
AGGGTCCGTTTGTGGT-1_3
AGGGTCCTCGTCAACA-1_3
AGGGTGACACAATGCT-1_3
AGGGTGATCTCAATCT-1_3
AGGGTGATCTCTCAAT-1_3
AGGGTTTGTCACAGAG-1_3
AGGGTTTGTTCAGTAC-1_3
AGGTAGGCAACAAAGT-1_3
AGGTAGGGTCACTCAA-1_3
AGGTAGGTCTGAACGT-1_3
AGGTCATGTCGTATGT-1_3
AGGTCATTCGTTGCCT-1_3
AGGTGTTCAGACGATG-1_3
AGGTGTTCAGGCGATA-1_3
AGGTTGTGTGTCATTG-1_3
AGTACCAGTATCTCGA-1_3
AGTACTGAGAGATCGC-1_3
AGTACTGTCCAACTGA-1_3
AGTAGCTCACTTTAGG-1_3
AGTAGCTGTGATCATC-1_3
AGTAGCTGTTTGGAAA-1_3
AGTAGCTTCCCAGCGA-1_3
AGTAGTCGTATGAGGC-1_3
AGTCTCCAGGCGCTTC-1_3
AGTCTCCTCATGAGAA-1_3
AGTGATCAGTAGAGTT-1_3
AGTGTTGCACCCTTAC-1_3
AGTTCCCTCAACCTTT-1_3
AGTTCGAAGAAGAACG-1_3
AGTTCGACATAATCCG-1_3
AGTTCGAGTCTGTAGT-1_3
AGTTCGAGTTCCTACC-1_3
ATACTTCGTCGAAGCA-1_3
ATACTTCTCTTCTCAA-1_3
ATAGGCTAGCCTTTCC-1_3
ATAGGCTTCAGCCTCT-1_3
ATCACAGAGCTGTTCA-1_3
ATCACAGAGGCTTCCG-1_3
ATCACAGTCGGTTAGT-1_3
ATCACGAGTGAACGGT-1_3
ATCACGAGTTGTTTGG-1_3
ATCACTTCACTCATAG-1_3
ATCCACCGTATTCCTT-1_3
ATCCATTAGGGATGTC-1_3
ATCCCTGAGTATTAGG-1_3
ATCCCTGCATCTTTCA-1_3
ATCCCTGGTCTGCATA-1_3
ATCCGTCAGTCGAGGT-1_3
ATCCTATTCTTCACAT-1_3
ATCGGATGTGTATTCG-1_3
ATCGGCGCAGTTGTCA-1_3
ATCGTCCTCCTGTACC-1_3
ATCTCTACACACCGCA-1_3
ATCTTCAGTAATCAGA-1_3
ATGAAAGAGACCAAGC-1_3
ATGAAAGAGTGCTACT-1_3
ATGAAAGCAAAGAACT-1_3
ATGACCAAGACCGCCT-1_3
ATGACCAGTTTGACAC-1_3
ATGAGTCGTCGGCTAC-1_3
ATGAGTCGTGGTTTGT-1_3
ATGATCGGTCGAAACG-1_3
ATGCATGGTACTGCGC-1_3
ATGCATGGTTCTATCT-1_3
ATGGAGGCAAGGACAC-1_3
ATGGATCTCACAAGGG-1_3
ATGTCCCTCTGTCAGA-1_3
ATTACTCGTACAAACA-1_3
ATTACTCTCCAACACA-1_3
ATTCAGGCATCTTCGC-1_3
ATTCAGGTCCGCCTAT-1_3
ATTCATCTCGCTGTCT-1_3
ATTCCCGGTGATACTC-1_3
ATTCCCGTCTCGCGTT-1_3
ATTCCTAGTGCGGCTT-1_3
ATTCCTATCTCCTGAC-1_3
ATTCGTTCACCCTATC-1_3
ATTGGGTAGTTGCTGT-1_3
ATTGTTCAGCGAGGAG-1_3
ATTTCACGTCCCGTGA-1_3
ATTTCACTCCAAACCA-1_3
ATTTCTGAGTTACGGG-1_3
ATTTCTGGTATGAGGC-1_3
ATTTCTGGTCGATTCA-1_3
CAAAGAAAGGTCACCC-1_3
CAAAGAAAGGTGGGTT-1_3
CAAAGAAGTAAGACCG-1_3
CAACAACGTGAGTTTC-1_3
CAACAGTCACGACGCT-1_3
CAACCAACACTTGAGT-1_3
CAACGGCGTCGCGTTG-1_3
CAACGGCTCAGCCTCT-1_3
CAAGAGGTCCCATACC-1_3
CAAGCTAAGTTAGTAG-1_3
CAAGCTATCATGAGGG-1_3
CAAGGGATCTTGATTC-1_3
CAATACGCAGCCATTA-1_3
CAATCGACATTCCTAT-1_3
CAATGACCACCGGTCA-1_3
CAATGACTCTTTCCGG-1_3
CACAACAAGCCAAGGT-1_3
CACAACAGTACGGCAA-1_3
CACAACATCAGAACCT-1_3
CACACAAGTCGCGTTG-1_3
CACAGATCAGAGTCAG-1_3
CACAGGCGTATCCTCC-1_3
CACATGAAGACTACGG-1_3
CACATGAAGGTGATCG-1_3
CACATGATCTCTAAGG-1_3
CACCAAACATGGTACT-1_3
CACGAATCAGACCTGC-1_3
CACGGGTCAATGGGTG-1_3
CACGTTCGTGTAAACA-1_3
CACTGGGCAACAGCCC-1_3
CACTGGGGTGCCTAAT-1_3
CACTTCGAGTGTAGTA-1_3
CAGAGCCAGGCTATCT-1_3
CAGAGCCCATAGTCGT-1_3
CAGCAATCAACTTCTT-1_3
CAGCACGTCCACTAGA-1_3
CAGCAGCAGTGTTGAA-1_3
CAGCAGCCACGGATCC-1_3
CAGCCAGGTCGAGCTC-1_3
CAGCGTGAGATGAAGG-1_3
CAGCGTGTCTTACCAT-1_3
CAGTGCGAGAAACTGT-1_3
CAGTGCGCACCGCTGA-1_3
CAGTGCGGTCGAACAG-1_3
CAGTTAGCAGCATTGT-1_3
CAGTTAGTCAGCTGTA-1_3
CAGTTCCAGTCTTGGT-1_3
CAGTTCCCACAGCGCT-1_3
CATACAGCAAGGCTTT-1_3
CATACAGCATTCGATG-1_3
CATACAGTCATTGCTT-1_3
CATACCCAGGTATAGT-1_3
CATACTTGTAGCACGA-1_3
CATACTTTCCGTGGCA-1_3
CATACTTTCTGTCCCA-1_3
CATAGACCAGGAGGAG-1_3
CATAGACTCCCAAGTA-1_3
CATCAAGAGTAACGAT-1_3
CATCCACGTAAGTTAG-1_3
CATCCACGTGCCCGTA-1_3
CATCCGTCATGTGCCG-1_3
CATCCGTTCCCATAAG-1_3
CATCGGGAGACTCATC-1_3
CATCGTCTCATGAGTC-1_3
CATGAGTCAATTCGTG-1_3
CATGCAACACATAACC-1_3
CATGCAAGTAATGCTC-1_3
CATGCAAGTATGAAAC-1_3
CATGCAATCTAGCATG-1_3
CATGCAATCTGCCTGT-1_3
CATGGTAGTGAGATCG-1_3
CATGGTATCGGAGTGA-1_3
CATGGTATCTCTCTAA-1_3
CATTCATCAAGACAAT-1_3
CATTCATCACTGATTG-1_3
CATTCCGAGCTACTAC-1_3
CATTCTATCCCTGTTG-1_3
CATTGCCTCCCAGGCA-1_3
CATTGTTGTGCAGTGA-1_3
CCAAGCGCAGCATACT-1_3
CCAATGAAGTATCTGC-1_3
CCAATTTTCTTTGCTA-1_3
CCACACTCAGCCGTCA-1_3
CCACCATAGCATTTGC-1_3
CCACGTTTCACTTCTA-1_3
CCACTTGAGCCGCACT-1_3
CCACTTGAGTTACGGG-1_3
CCATAAGCACTATGTG-1_3
CCCAACTTCAGTCTTT-1_3
CCCATTGAGGGCCAAT-1_3
CCCATTGCATCTGGGC-1_3
CCCATTGTCAGTAGGG-1_3
CCCGAAGCAAATGGAT-1_3
CCCGAAGCAATCGTCA-1_3
CCCGAAGGTCAGCGTC-1_3
CCCGAAGGTCTATGAC-1_3
CCCTCAACAACCTAAC-1_3
CCCTCAAGTGTTAGCT-1_3
CCCTCTCAGATGTTAG-1_3
CCCTGATAGTCGGGAT-1_3
CCCTGATGTTCGAGCC-1_3
CCCTTAGAGCACTCTA-1_3
CCGAACGAGCACTGGA-1_3
CCGATCTAGTAGATCA-1_3
CCGCAAGGTAACGTTC-1_3
CCGGGTACAAACCACT-1_3
CCGGGTACAAAGGCAC-1_3
CCGGGTATCGTGGGAA-1_3
CCGGGTATCTTCGGTC-1_3
CCGGTAGCAACATACC-1_3
CCGGTGATCTGACAGT-1_3
CCGTAGGAGCTGGCTC-1_3
CCGTGAGAGTGGACGT-1_3
CCTAAGACAATCAAGA-1_3
CCTACGTAGCAAGCCA-1_3
CCTACGTAGGTTACCT-1_3
CCTACGTGTTCAGGTT-1_3
CCTATCGGTGTTCATG-1_3
CCTCACAGTATGCGTT-1_3
CCTCAGTAGGAGGTTC-1_3
CCTCAGTCACACCTAA-1_3
CCTCAGTCACCGGTCA-1_3
CCTCCAAAGCGTTCAT-1_3
CCTCCTCCAGTTTCAG-1_3
CCTCTAGTCATTGTTC-1_3
CCTCTCCCAAACGTGG-1_3
CCTCTCCTCTATGCCC-1_3
CCTGCATAGTCATGAA-1_3
CCTTTGGGTAGCTCGC-1_3
CCTTTGGTCATGGATC-1_3
CGAAGTTAGAATTTGG-1_3
CGAATTGCAGCCGTTG-1_3
CGAATTGCAGCGTGCT-1_3
CGAATTGGTATGCTAC-1_3
CGACAGCAGGGAGGTG-1_3
CGAGAAGAGGTCACCC-1_3
CGAGAAGCACGAGGTA-1_3
CGAGAAGGTATCGCGC-1_3
CGAGAAGTCTAGTGTG-1_3
CGAGGAACATGGCTGC-1_3
CGAGGCTAGGTAATCA-1_3
CGAGTGCCACGCGTGT-1_3
CGAGTGCCAGCAGAAC-1_3
CGAGTTACATGTCAGT-1_3
CGAGTTAGTGGCCCAT-1_3
CGAGTTATCGTTAGTG-1_3
CGAGTTATCTGCAGCG-1_3
CGATGCGAGCTCCACG-1_3
CGATGCGCACGGCTAC-1_3
CGATGCGGTGACGCCT-1_3
CGATGGCGTGTGTTTG-1_3
CGCAGGTCACCCTTAC-1_3
CGCCAGAGTATGCAAA-1_3
CGCCAGATCCTCTCGA-1_3
CGCGTGAAGATTGACA-1_3
CGCGTGATCTGTAACG-1_3
CGGAATTTCTCGACGG-1_3
CGGACACAGCTGAGCA-1_3
CGGAGAACAACAAGAT-1_3
CGGAGAAGTAGCTGAG-1_3
CGGCAGTAGCAACTCT-1_3
CGGCAGTCAATCGAAA-1_3
CGGCAGTTCCTTCACG-1_3
CGGGACTGTATCGCGC-1_3
CGGGACTTCCCAAGTA-1_3
CGGGCATCAAGCTGTT-1_3
CGGGTCAGTCCACACG-1_3
CGGGTGTAGAGAGGTA-1_3
CGTAAGTGTAGGTAGC-1_3
CGTAATGAGAAGTGTT-1_3
CGTCAAATCCTTATAC-1_3
CGTGATATCCATAAGC-1_3
CGTGTCTAGAAGCGGG-1_3
CGTGTCTCAGACGGAT-1_3
CGTTAGACATCTCCCA-1_3
CGTTCTGTCTACGCAA-1_3
CGTTGGGAGTAGCTCT-1_3
CGTTGGGGTACGAGCA-1_3
CGTTGGGTCATTGCCC-1_3
CTAACTTAGCATTTGC-1_3
CTAACTTCAGCATGCC-1_3
CTAACTTCATAATCCG-1_3
CTAACTTGTATCTCTT-1_3
CTACATTAGCAAATGT-1_3
CTACATTAGTCTGCGC-1_3
CTACATTTCTATCGGA-1_3
CTACCTGGTCTTGCGG-1_3
CTACCTGGTGAATTGA-1_3
CTACCTGTCACGAGGA-1_3
CTACCTGTCTGGTGCG-1_3
CTACGGGCAGGGTTGA-1_3
CTACTATAGAACAAGG-1_3
CTACTATAGGTTCTTG-1_3
CTAGACACAAGTGGTG-1_3
CTAGGTAGTAGTGGCA-1_3
CTATCTAAGTAAACTG-1_3
CTCAACCGTGCATTTG-1_3
CTCAAGAAGTCAGCCC-1_3
CTCAAGAGTCGCTGCA-1_3
CTCAATTCAGACAATA-1_3
CTCAATTCATTGGCAT-1_3
CTCAGGGAGTCATCCA-1_3
CTCAGGGCAACCGCTG-1_3
CTCAGTCAGTTTGGCT-1_3
CTCATCGGTCTACACA-1_3
CTCATGCAGGTAAAGG-1_3
CTCATGCGTCATCGCG-1_3
CTCATTACATCTGCGG-1_3
CTCCAACGTGGACTGA-1_3
CTCCACAAGGGCAGAG-1_3
CTCCACATCAACCCGG-1_3
CTCCATGCAGCTTCGG-1_3
CTCCGATAGCGTCAAG-1_3
CTCCTCCCATGCAGGA-1_3
CTCCTTTGTCGTAATC-1_3
CTCCTTTGTTCCATTT-1_3
CTCGAGGTCGTAGGAG-1_3
CTCTCAGAGATAACGT-1_3
CTCTCGAGTAGGTCAG-1_3
CTCTGGTAGAGAGGTA-1_3
CTCTGGTCAACACAGG-1_3
CTGAATGAGCATGTTC-1_3
CTGAATGCATGACTCA-1_3
CTGAGCGCAAGACCTT-1_3
CTGAGGCTCGCGAAGA-1_3
CTGCCATGTGACGTCC-1_3
CTGCTCAAGGTCCCTG-1_3
CTGCTCACAGGTGACA-1_3
CTGCTCATCATCGACA-1_3
CTGGCAGGTCGATTAC-1_3
CTGGCAGGTGTACGCC-1_3
CTGGTCTGTTATGACC-1_3
CTGTACCCAACAGTGG-1_3
CTGTATTGTTGGACTT-1_3
CTGTCGTAGCCTCATA-1_3
CTGTCGTGTACATTGC-1_3
CTTACCGAGCTATCTG-1_3
CTTAGGACAACGTATC-1_3
CTTAGGAGTAGTCCTA-1_3
CTTCGGTCACATACTG-1_3
CTTCTAACACCAAAGG-1_3
CTTCTCTTCTTAGCTT-1_3
CTTGATTCAATAGTCC-1_3
CTTGATTCACAAGCCC-1_3
CTTTCGGTCCTTTAGT-1_3
GAAACCTCACGTAACT-1_3
GAACACTAGTACAGAT-1_3
GAACGTTAGCCAGTAG-1_3
GAACGTTGTAGTCACT-1_3
GAACGTTTCACCATCC-1_3
GAACTGTCATCTCATT-1_3
GAAGCGAGTACTCAAC-1_3
GAAGCGATCCCGAAAT-1_3
GAAGGACTCCACAGGC-1_3
GAAGGGTAGTTTCTTC-1_3
GAAGTAAGTCCACACG-1_3
GAATCGTGTCAGACTT-1_3
GAATCGTTCTTGTTAC-1_3
GACACGCTCACGGAGA-1_3
GACAGCCAGTTGTACC-1_3
GACAGCCGTGCGAACA-1_3
GACAGCCTCGGCGATC-1_3
GACATCAGTTAGGCTT-1_3
GACCAATAGAACGCGT-1_3
GACCAATGTTAAGCAA-1_3
GACCCAGAGTGAGTGC-1_3
GACCCAGCACAGAGCA-1_3
GACCCTTGTATCTCGA-1_3
GACCGTGAGGTATAGT-1_3
GACCGTGAGTCATACC-1_3
GACGTTAAGCAAGTGC-1_3
GACGTTAGTCTTCGAA-1_3
GACTATGAGTTGTCGT-1_3
GACTATGGTCCGAAGA-1_3
GACTCAAAGGCTATCT-1_3
GACTCTCGTAACTAAG-1_3
GAGAAATTCATCGTAG-1_3
GAGAAATTCGTGTGGC-1_3
GAGACTTAGGGTGAGG-1_3
GAGACTTGTTTAGACC-1_3
GAGAGGTAGCAGGGAG-1_3
GAGAGGTGTCTTCAAG-1_3
GAGATGGCAAAGGGTC-1_3
GAGATGGTCTGGGAGA-1_3
GAGCCTGCAGGTCCCA-1_3
GAGCTGCTCTGCGTCT-1_3
GAGGCAAAGCGAATGC-1_3
GAGGCCTAGACCAAGC-1_3
GAGGCCTCATCCCGTT-1_3
GAGGGATCAACGGCCT-1_3
GAGGGATCATGACTAC-1_3
GAGGGTACACGGGTAA-1_3
GAGTCATCAGCGTATT-1_3
GAGTCTAAGCCTCCAG-1_3
GAGTCTAAGGCGCTCT-1_3
GAGTCTAGTCTCCTGT-1_3
GAGTGAGAGACCATAA-1_3
GAGTGTTGTCTTTATC-1_3
GAGTTACTCGCCACTT-1_3
GAGTTGTAGTTCTACG-1_3
GAGTTGTTCTTGAGCA-1_3
GAGTTTGCAAACTCTG-1_3
GATCACAGTTCCAGGC-1_3
GATCAGTGTGCGAGTA-1_3
GATCATGAGATGAAGG-1_3
GATCATGAGCGCACAA-1_3
GATCATGCAGTTCCAA-1_3
GATCATGGTTCTATCT-1_3
GATCATGGTTGCGAAG-1_3
GATCGTATCGAGAAGC-1_3
GATGACTAGGGCCCTT-1_3
GATGACTCATCAGTGT-1_3
GATGAGGCAACTGCTA-1_3
GATGATCCATCCAATG-1_3
GATGCTACAATCCAGT-1_3
GATGCTATCATTGCGA-1_3
GATGGAGTCACATCAG-1_3
GATGTTGCAGACATCT-1_3
GATTCGAGTTCTTAGG-1_3
GATTGGTAGTCGAGGT-1_3
GATTGGTGTGTTGAGG-1_3
GATTTCTAGCTTAGTC-1_3
GATTTCTCAGTAGATA-1_3
GCAACATGTTTCTATC-1_3
GCAACATTCCACTTTA-1_3
GCAACCGGTGTAACGG-1_3
GCACATATCTACCTTA-1_3
GCACGGTAGCCGTCGT-1_3
GCACGGTGTAATTAGG-1_3
GCACGGTTCTGATTCT-1_3
GCACGTGAGCAAATGT-1_3
GCACGTGAGTCCGCGT-1_3
GCACGTGCATTGTACG-1_3
GCAGCTGAGGAGAATG-1_3
GCAGCTGGTATGGAGC-1_3
GCAGCTGTCCATCCGT-1_3
GCAGGCTCAACAAGAT-1_3
GCATCTCAGCTCCATA-1_3
GCATCTCCACACCTAA-1_3
GCATGATAGGGTGAGG-1_3
GCATGATGTTATGACC-1_3
GCATTAGGTTTCGCTC-1_3
GCCAGCAAGCACTGGA-1_3
GCCAGTGAGTTCCATG-1_3
GCCAGTGCAATGTCTG-1_3
GCCATGGTCGCCGTGA-1_3
GCCCAGAGTGCGCTCA-1_3
GCCCAGATCAGACATC-1_3
GCCCAGATCGCAGTCG-1_3
GCCCGAAAGTATCCTG-1_3
GCCGATGAGGACGCTA-1_3
GCCGATGGTTGGACCC-1_3
GCCGATGTCCCTTCCC-1_3
GCCTGTTAGGCCACCT-1_3
GCGATCGGTTCTGACA-1_3
GCGGAAACAATAGAGT-1_3
GCGGAAATCGCACGAC-1_3
GCGTGCAAGACCAGAC-1_3
GCGTGCACAAGTCGTT-1_3
GCGTGCATCCAGCTCT-1_3
GCGTTTCAGATGCTGG-1_3
GCGTTTCCAACGGTAG-1_3
GCGTTTCCAGGCATTT-1_3
GCTCAAAGTCCTGTTC-1_3
GCTGAATAGGTACTGG-1_3
GCTGAATTCCGGTAGC-1_3
GCTGGGTAGAAGTCCG-1_3
GCTGGGTCACGCTGTG-1_3
GCTGGGTCAGGAGACT-1_3
GCTTCACTCAACACCA-1_3
GGAAGTGCAGTAACAA-1_3
GGAAGTGTCATTACTC-1_3
GGAATCTAGCGAAACC-1_3
GGAATGGAGATGTTAG-1_3
GGAATGGAGTGCTCAT-1_3
GGACGTCAGTTCCAGT-1_3
GGAGAACAGAAGAACG-1_3
GGAGCAAGTCGCATGC-1_3
GGAGCAATCCATGATG-1_3
GGAGCAATCCTACACC-1_3
GGAGGATCAAAGCTAA-1_3
GGAGGATGTTCCACGG-1_3
GGATCTAGTCAGGCAA-1_3
GGCACGTAGCTAATGA-1_3
GGCAGTCTCTATCCAT-1_3
GGCGTCACATGTTCAG-1_3
GGCTTTCCACGACCTG-1_3
GGCTTTCCAGCAGTAG-1_3
GGCTTTCTCGCCGATG-1_3
GGGAAGTGTGTCATCA-1_3
GGGAGATAGTAGTCCT-1_3
GGGAGATGTCCTACAA-1_3
GGGAGATTCGCCCAGA-1_3
GGGAGATTCTAGACCA-1_3
GGGAGTAAGCCTCTCT-1_3
GGGATCCAGGTACAAT-1_3
GGGATCCCAGGTCAGA-1_3
GGGATGAGTCGCAACC-1_3
GGGCTACGTAGACGGT-1_3
GGGCTACTCTTCCGTG-1_3
GGGCTCAGTAGCTGAG-1_3
GGGCTCATCGTACCTC-1_3
GGGTATTGTGGACCTC-1_3
GGGTCACAGGACAACC-1_3
GGGTCACCAATTGCTG-1_3
GGGTCACGTACTGACT-1_3
GGGTGAAGTGGCAGAT-1_3
GGGTGAATCCATCTCG-1_3
GGGTTATCAGACCTGC-1_3
GGGTTATGTTCGGCGT-1_3
GGGTTTAGTAGGCAAC-1_3
GGTAATCAGTTTCGGT-1_3
GGTCTGGTCTATTGTC-1_3
GGTGAAGAGAGCAGTC-1_3
GGTGTCGAGCCGGATA-1_3
GGTTAACTCAGCTGTA-1_3
GGTTCTCCAAGCAGGT-1_3
GGTTGTACATCCGAGC-1_3
GGTTGTAGTTCCATTT-1_3
GTAACCACACGTGAGA-1_3
GTAAGTCCAAAGAGTT-1_3
GTACAACAGTGGCAGT-1_3
GTACAACGTAAGCGGT-1_3
GTACAACGTCTTGTCC-1_3
GTACAACGTTGATCGT-1_3
GTACAACTCACCTCGT-1_3
GTACAACTCGCATTGA-1_3
GTAGATCGTCCAAGAG-1_3
GTAGCTAGTCAACACT-1_3
GTAGGTTCAGGTTCGC-1_3
GTAGGTTGTCAAATCC-1_3
GTAGTACTCGTGTGAT-1_3
GTATTGGAGATGGTCG-1_3
GTATTGGTCACTTGTT-1_3
GTATTTCTCATTTGCT-1_3
GTCAAACCAACAAGAT-1_3
GTCAAGTGTCTTCATT-1_3
GTCAAGTTCGAGCTGC-1_3
GTCACGGCACCTCAGG-1_3
GTCACGGTCGTAGGAG-1_3
GTCACGGTCTACACTT-1_3
GTCAGCGCAGGTCCCA-1_3
GTCAGCGCATAATGAG-1_3
GTCAGCGTCGGTATGT-1_3
GTCATCCCAAGAGTGC-1_3
GTCATGACAACACAGG-1_3
GTCATGACAAGCGATG-1_3
GTCATGACAGCGTTTA-1_3
GTCATTTAGACGCCAA-1_3
GTCCCATAGTGGCGAT-1_3
GTCCCATGTGGCTAGA-1_3
GTCCTCACACCTGAAT-1_3
GTCCTCAGTACAAGTA-1_3
GTCCTCATCTCCTGAC-1_3
GTCGAATAGTGGTGGT-1_3
GTCGAATCAAACTCTG-1_3
GTCGAATTCATTGCCC-1_3
GTCTACCCAGAACGCA-1_3
GTCTGTCAGTGGTGAC-1_3
GTCTTTATCATTCACT-1_3
GTCTTTATCGACATTG-1_3
GTGACGCTCATGAGAA-1_3
GTGAGCCTCTAAGAAG-1_3
GTGATGTAGTGGTGAC-1_3
GTGATGTCAGTGACCC-1_3
GTGCACGCAAGTTGGG-1_3
GTGCACGCAGACCGCT-1_3
GTGCACGCAGAGTAAT-1_3
GTGCAGCAGTAAACTG-1_3
GTGCAGCTCTCGCAGG-1_3
GTGCGTGTCAGCATTG-1_3
GTGCTTCGTACCCGAC-1_3
GTGCTTCGTCAAGCCC-1_3
GTGCTTCTCCATGATG-1_3
GTGGAAGCACCGGAAA-1_3
GTGGAGAAGATGGTAT-1_3
GTGGAGAGTAGTTAGA-1_3
GTGGAGATCGCTACAA-1_3
GTGGGAAAGAGAGCCT-1_3
GTGGGAACAGGTGTGA-1_3
GTGTAACCAATCGCAT-1_3
GTGTAACCAGTTGAAA-1_3
GTGTCCTTCACAAGGG-1_3
GTGTGATTCGTCGGGT-1_3
GTGTGGCCACTTTAGG-1_3
GTGTGGCGTACTTGTG-1_3
GTGTTAGCAGCGTTGC-1_3
GTGTTAGCATACAGCT-1_3
GTGTTAGGTCCTACGG-1_3
GTGTTCCAGAGTAACT-1_3
GTGTTCCAGGGAGGGT-1_3
GTGTTCCGTTGGGATG-1_3
GTTACAGGTACAGAGC-1_3
GTTACGAAGCAAGCCA-1_3
GTTACGAAGTAAGGGA-1_3
GTTACGACAAAGGAGA-1_3
GTTAGACTCATAGGCT-1_3
GTTCATTCAGGGACTA-1_3
GTTCATTCATTGACAC-1_3
GTTCCGTAGGCCCGTT-1_3
GTTCCGTCAAATTGGA-1_3
GTTCCGTTCACCGACG-1_3
GTTCGCTGTTAGTTCG-1_3
GTTCTATCAGCTGAGA-1_3
GTTCTATTCGAAGGAC-1_3
GTTGAACTCCCAGGCA-1_3
GTTGCGGCAGTTGGTT-1_3
GTTGCGGTCGGCTTCT-1_3
GTTTGGAAGTGACACG-1_3
GTTTGGAGTTCAGTAC-1_3
TAACACGGTAGTCGGA-1_3
TAACACGTCGCAGATT-1_3
TAACCAGAGAAGTGTT-1_3
TAACCAGCATGCACTA-1_3
TAACGACTCGACCATA-1_3
TAAGCCACATCTGCGG-1_3
TAAGTCGAGTTTCGAC-1_3
TAAGTCGTCCAGGACC-1_3
TAATCTCAGACGAAGA-1_3
TAATTCCTCAGGACGA-1_3
TACAACGAGATAACAC-1_3
TACACCCCAGTCGGTC-1_3
TACACCCTCTGTGCGG-1_3
TACAGGTCAACGACTT-1_3
TACAGGTGTTGTGTTG-1_3
TACAGGTTCCTTCTTC-1_3
TACATTCAGCCTCTGG-1_3
TACCCACTCCGGCAAC-1_3
TACCCGTCATTAGGCT-1_3
TACCGAACAGCTTCGG-1_3
TACCGAATCTTCACGC-1_3
TACCGGGAGTATTCCG-1_3
TACGCTCCAGGTCAAG-1_3
TACGGGCAGTATGGAT-1_3
TACGGGCCAGTAGAAT-1_3
TACGGTAAGATTAGAC-1_3
TACTTACTCACTTGTT-1_3
TAGACTGGTCACGTGC-1_3
TAGACTGTCGATCCAA-1_3
TAGAGTCGTAATGTGA-1_3
TAGCACACATCACAGT-1_3
TAGGAGGCATGGGAAC-1_3
TAGGTACGTGGGATTG-1_3
TAGGTTGCACTGAATC-1_3
TAGGTTGGTCATCGCG-1_3
TAGTGCACAACCGATT-1_3
TAGTGCATCCCGAGTG-1_3
TATACCTCACACGGAA-1_3
TATCGCCAGTCGCTAT-1_3
TATCTGTTCCAGCAAT-1_3
TATCTTGAGTAGTGCG-1_3
TATCTTGTCTCTAAGG-1_3
TATGTTCTCTCACTCG-1_3
TATTCCAAGCCTCGTG-1_3
TATTGCTTCTGCGGGT-1_3
TATTGGGCAACTAGAA-1_3
TATTTCGCACGTTCGG-1_3
TATTTCGCACTACTTT-1_3
TATTTCGCAGAGATTA-1_3
TCAAGCACATCGCCTT-1_3
TCAATCTCAAATTAGG-1_3
TCAATCTTCCCTCGAT-1_3
TCAATTCAGAGTCCGA-1_3
TCACAAGGTACCTTCC-1_3
TCACACCGTCTGTCCT-1_3
TCACACCTCCAAATGC-1_3
TCACATTCAGCCGTCA-1_3
TCACATTTCGTGAGAG-1_3
TCACGCTAGGGAGGAC-1_3
TCACGCTTCTTCGACC-1_3
TCACTATAGTAAGGGA-1_3
TCACTATTCGAGAGAC-1_3
TCACTCGTCCTAAACG-1_3
TCAGCCTGTCCATAGT-1_3
TCAGGGCCAATACGAA-1_3
TCAGGGCTCTGCGGCA-1_3
TCAGGTACAGACCTAT-1_3
TCAGGTAGTGCCGTTG-1_3
TCAGGTATCGGCTGGT-1_3
TCAGTCCAGAGCAAGA-1_3
TCAGTCCGTGATACCT-1_3
TCAGTTTAGCGAGGAG-1_3
TCAGTTTCAATAAGGT-1_3
TCATATCCAAACTCTG-1_3
TCATCCGAGGACTATA-1_3
TCATCCGTCCGGTTCT-1_3
TCATGAGAGACTACCT-1_3
TCATGAGCATCTAACG-1_3
TCATGCCCAATACCTG-1_3
TCATTACAGCGAGAAA-1_3
TCATTACCATGAAGCG-1_3
TCATTCAGTCGGCTAC-1_3
TCATTGTCACGTAACT-1_3
TCATTGTGTCTCTCCA-1_3
TCATTGTGTGGTCCGT-1_3
TCATTGTTCGAACACT-1_3
TCCACCATCGACATAC-1_3
TCCACGTCACCATATG-1_3
TCCACGTGTATGCAAA-1_3
TCCATCGGTCGATTAC-1_3
TCCATCGTCAGCACCG-1_3
TCCCACAAGGTGAGCT-1_3
TCCCACATCCTCGATC-1_3
TCCCAGTTCTTACGGA-1_3
TCCCAGTTCTTGGTCC-1_3
TCCGGGATCCGTACGG-1_3
TCCGTGTCACCATTCC-1_3
TCCTCGACAACACGAG-1_3
TCCTCTTAGCTTGTGT-1_3
TCCTCTTGTGCGAACA-1_3
TCCTCTTTCTCGCTCA-1_3
TCCTGCAAGCCAGACA-1_3
TCCTGCAAGTGCGTCC-1_3
TCCTGCACACCAGCGT-1_3
TCCTTTCCATTGCAAC-1_3
TCGAACACATGCCGAC-1_3
TCGAAGTGTCGTACAT-1_3
TCGACCTCACGCTTAA-1_3
TCGACCTTCTCACTCG-1_3
TCGACGGGTTGGAGAC-1_3
TCGATTTCACAAGGTG-1_3
TCGCAGGCACGACGAA-1_3
TCGCAGGTCCGCTGTT-1_3
TCGCTCAAGAATCGTA-1_3
TCGCTCAAGCGAATGC-1_3
TCGCTCATCGTACCTC-1_3
TCGCTTGTCGTGGCTG-1_3
TCGGATATCGGTCTAA-1_3
TCGGGCACATCCCACT-1_3
TCGGGCAGTAAGGCCA-1_3
TCGGTCTTCATCACCC-1_3
TCGGTCTTCGAGAGCA-1_3
TCGTAGAGTCAAGCCC-1_3
TCGTCCACAACCAACT-1_3
TCGTCCACACTGGACC-1_3
TCGTCCAGTCTCTCAC-1_3
TCGTCCAGTGTTCCTC-1_3
TCGTCCATCCGCGATG-1_3
TCGTCCATCTAGCATG-1_3
TCGTGCTAGTGAGGCT-1_3
TCGTGGGGTAGGAGTC-1_3
TCTACATGTCGCTTGG-1_3
TCTACCGGTCTGTGGC-1_3
TCTATACAGGCATTTC-1_3
TCTATCAAGCTTTGTG-1_3
TCTCACGCACATGTTG-1_3
TCTCAGCGTTACACTG-1_3
TCTCCGATCTTAGCTT-1_3
TCTCTGGCAGGCCTGT-1_3
TCTCTGGCATAATCCG-1_3
TCTCTGGTCTCGTCGT-1_3
TCTGGCTTCCATCGTC-1_3
TCTTAGTTCATTCCTA-1_3
TCTTCCTAGCCGCTTG-1_3
TCTTCCTGTATGAGGC-1_3
TCTTGCGTCGAGTGGA-1_3
TCTTTGAAGCGATGGT-1_3
TCTTTGAAGCTAAGTA-1_3
TCTTTGAAGTACAGCG-1_3
TGAACGTCAACTTCTT-1_3
TGAACGTCACTGTCCT-1_3
TGAATGCGTTCTTCAT-1_3
TGACAGTCAAACGTGG-1_3
TGACAGTCACCAGCGT-1_3
TGACGCGTCATCACAG-1_3
TGACTCCGTGCGTTTA-1_3
TGAGACTTCATAGAGA-1_3
TGAGCATAGATAGCAT-1_3
TGAGCATCACTTGAAC-1_3
TGAGCATTCTTTGATC-1_3
TGAGGAGGTCAAGCGA-1_3
TGAGGAGTCACTGAAC-1_3
TGAGGGACAACAGAGC-1_3
TGAGGGAGTGAACCGA-1_3
TGAGGTTGTGGCTGCT-1_3
TGAGTCAAGAAACTAC-1_3
TGAGTCACAAGTGGCA-1_3
TGATCAGGTCCACGCA-1_3
TGATCAGGTGGCTCTG-1_3
TGATCTTAGCATTTGC-1_3
TGATCTTCATCTGCGG-1_3
TGATCTTGTGTACATC-1_3
TGATCTTTCTCTTGCG-1_3
TGATGCAAGTAAACAC-1_3
TGATGCAAGTAAATGC-1_3
TGATGCAGTCATAAAG-1_3
TGATGGTAGGCATGCA-1_3
TGATGGTGTTCCACGG-1_3
TGATTCTTCTCAGAAC-1_3
TGATTTCAGGTAAAGG-1_3
TGCAGTACAATTAGGA-1_3
TGCATGAAGAGGGTGG-1_3
TGCCGAGTCCATTCGC-1_3
TGCCGAGTCTCATAGG-1_3
TGCGACGAGGGTTAGC-1_3
TGCGACGAGTGGACTG-1_3
TGCGACGTCTTGGTGA-1_3
TGCGGGTAGCTGCCTG-1_3
TGCGGGTTCATGAGAA-1_3
TGCTCCAGTGTGGTCC-1_3
TGCTCGTCAAGAATGT-1_3
TGCTCGTTCTTACTGT-1_3
TGCTGAAGTGTCATTG-1_3
TGCTGAATCTGACCCT-1_3
TGCTTGCAGCGCCCAT-1_3
TGCTTGCAGTGAGCCA-1_3
TGCTTGCTCGAACGGA-1_3
TGGAACTCAGAAGCTG-1_3
TGGAACTTCAAGTCGT-1_3
TGGAGGAAGGATGTTA-1_3
TGGAGGAGTATTGAGA-1_3
TGGATGTAGTTCCGGC-1_3
TGGCGTGTCCATTCGC-1_3
TGGGAGAAGATGTTAG-1_3
TGGGATTTCTTGTTAC-1_3
TGGGCTGCAACCACGC-1_3
TGGGCTGCACTCGATA-1_3
TGGTAGTCAATCTAGC-1_3
TGGTAGTCACGTCGTG-1_3
TGGTAGTCATGGGCAA-1_3
TGGTAGTGTTGCTAGT-1_3
TGGTGATTCAAGTAAG-1_3
TGGTGATTCTAGAACC-1_3
TGGTTAGCACATTCGA-1_3
TGTAACGAGTTCATCG-1_3
TGTAACGGTAGCGTTT-1_3
TGTAACGGTTGGTAGG-1_3
TGTACAGAGAATCCCT-1_3
TGTACAGTCGTAGGGA-1_3
TGTAGACCATCCCACT-1_3
TGTCCACTCAACTGAC-1_3
TGTCCTGGTTGGACCC-1_3
TGTGATGAGACTCAAA-1_3
TGTGATGGTTGAAGTA-1_3
TGTGGCGTCCAACTAG-1_3
TGTGGCGTCTTTGATC-1_3
TGTGTGAAGGATTCAA-1_3
TGTGTGAGTTGAGAGC-1_3
TGTTACTCAACATACC-1_3
TGTTACTCACTCACTC-1_3
TGTTACTCAGAATCGG-1_3
TGTTACTCATACTGAC-1_3
TGTTCATAGATGGTCG-1_3
TGTTCATCAAGACCTT-1_3
TGTTCATTCCCATAGA-1_3
TGTTGAGCACAATGAA-1_3
TGTTGAGTCTGAATCG-1_3
TGTTGGACAGAGATTA-1_3
TGTTGGATCAAGTAAG-1_3
TGTTGGATCTCAGTCC-1_3
TTAATCCGTGTTCGAT-1_3
TTACCATGTCTCTCCA-1_3
TTACGTTCAAATACGA-1_3
TTACGTTTCTGCTGAA-1_3
TTACTGTCAAGAGAGA-1_3
TTACTGTTCCGCAAAT-1_3
TTAGGCAAGGGCCAAT-1_3
TTAGGCACAGAGGTAC-1_3
TTAGGCACAGCGACAA-1_3
TTAGGGTAGCTTGTTG-1_3
TTAGGGTTCAACTTTC-1_3
TTAGTCTTCCTACCGT-1_3
TTATTGCGTGGTCTTA-1_3
TTCAATCTCCATTTGT-1_3
TTCATTGAGGCTTCCG-1_3
TTCATTGAGTCATCGT-1_3
TTCCAATAGCAGATAT-1_3
TTCCAATAGGCTGGAT-1_3
TTCCAATGTGTCGATT-1_3
TTCCACGAGAGCCATG-1_3
TTCCGTGAGGATGCGT-1_3
TTCCGTGCAGCAGTAG-1_3
TTCCTTCCAAGCCCAC-1_3
TTCCTTCTCCGATAAC-1_3
TTCTAGTAGCCATTCA-1_3
TTCTAGTCACGGTGTC-1_3
TTCTAGTTCTATTTCG-1_3
TTCTGTAAGGATATGT-1_3
TTCTGTACAGGTCAAG-1_3
TTCTGTAGTTCGGTCG-1_3
TTCTGTATCTTAGGAC-1_3
TTCTGTATCTTTCCGG-1_3
TTCTTCCAGCGTATAA-1_3
TTCTTCCTCGCTTGCT-1_3
TTGAACGGTAGACGTG-1_3
TTGACCCAGGTTGTTC-1_3
TTGACCCCATACATCG-1_3
TTGAGTGTCACTGTTT-1_3
TTGATGGTCGAACGGA-1_3
TTGCGTCTCTGAGCAT-1_3
TTGGGATGTATCAGGG-1_3
TTGGGCGAGTGTTGAA-1_3
TTGGGCGCAAATGCTC-1_3
TTGGGTATCCTGATAG-1_3
TTGTGGAGTTACGATC-1_3
TTGTTCAGTATCGTGT-1_3
TTGTTCAGTCAAGCGA-1_3
TTGTTGTCAGCGTTTA-1_3
TTGTTGTGTGAGACGT-1_3
TTGTTTGGTAGCGTCC-1_3
TTGTTTGTCACATACG-1_3
TTTACCAGTACTTCCC-1_3
TTTACGTTCACTAGCA-1_3
TTTAGTCTCCGGACGT-1_3
TTTCACAAGAACGTGC-1_3
TTTCACAGTTACGATC-1_3
TTTCACATCGAATGCT-1_3
TTTCAGTCAGAGGGTT-1_3
TTTCCTCAGGATTTCC-1_3
TTTCGATTCGCTTTAT-1_3
TTTGACTAGAGTTGTA-1_3
TTTGACTGTGGTCTAT-1_3
TTTGACTTCATTTACC-1_3
TTTGGTTCATGACACT-1_3
TTTGTTGGTACAGTCT-1_3
AAAGTGAAGCCAGACA-1_4
AAAGTGAAGCCATGCC-1_4
AAAGTGACACAATGAA-1_4
AACAGGGAGGTCTGGA-1_4
AACCCAATCTGGAGAG-1_4
AACCTTTCAAATAGCA-1_4
AACCTTTCATACAGGG-1_4
AACGTCACAAAGCGTG-1_4
AACGTCACAGCCATTA-1_4
AACGTCATCTACTCAT-1_4
AACTTCTAGGTCCCTG-1_4
AAGACTCAGGTGGGTT-1_4
AAGATAGCAGTTCACA-1_4
AAGGTAAAGCAACTCT-1_4
AAGTCGTCACGAGGAT-1_4
AAGTGAAAGACTTCCA-1_4
AAGTGAAGTTTACGAC-1_4
AATCACGCAACCCGCA-1_4
AATCACGTCTTTCAGT-1_4
AATGACCCAACTGTGT-1_4
AATGGAAAGCCGTTGC-1_4
AATGGAAGTCCTACGG-1_4
ACAACCATCGTTCCTG-1_4
ACAGAAACACCCTTAC-1_4
ACAGAAATCAACACCA-1_4
ACATCGAAGCTCAGAG-1_4
ACATGCATCCATGAGT-1_4
ACATTTCCAGGTTTAC-1_4
ACCAAACTCACTGATG-1_4
ACCCAAATCATGGGAG-1_4
ACCCAAATCCTGGGTG-1_4
ACCCTTGTCGATACTG-1_4
ACCGTTCCACAGCCAC-1_4
ACCGTTCGTTTCCATT-1_4
ACCTACCTCGAGAAAT-1_4
ACGATCAGTCGGTACC-1_4
ACGATGTCAATGTCTG-1_4
ACGGTTAAGTAGATCA-1_4
ACGTAACAGTTGTCGT-1_4
ACGTAGTAGTTGCGAG-1_4
ACTATTCAGAAGTCAT-1_4
ACTCCCAGTATGAGCG-1_4
ACTGATGGTCGTACAT-1_4
ACTTATCAGAAGCTCG-1_4
ACTTCCGTCTAAACGC-1_4
ACTTTGTCACCAGTTA-1_4
AGAAATGGTCCCGTGA-1_4
AGAAGTAAGTGTACCT-1_4
AGACTCATCCATTTGT-1_4
AGAGAGCCACGGATCC-1_4
AGCTACAAGTGGTTCT-1_4
AGGAATATCCTAGAGT-1_4
AGGACGAAGAATTTGG-1_4
AGGCATTTCTACCACC-1_4
AGGCCACAGGCTCAAG-1_4
AGGCCACAGGGTATAT-1_4
AGGCCACGTGTAGGAC-1_4
AGGCCACTCCGACAGC-1_4
AGGCTGCCAAACGAGC-1_4
AGGTAGGAGACTAAGT-1_4
AGGTTGTCACAGTGAG-1_4
AGTAACCAGCCTATCA-1_4
AGTAACCCAAATGGAT-1_4
AGTAACCCACACCTAA-1_4
AGTAGCTTCAAGAGTA-1_4
AGTAGCTTCGGTCACG-1_4
AGTGACTTCGACCATA-1_4
AGTGCCGCAACCACAT-1_4
AGTTCGATCTCGAGTA-1_4
ATAGACCAGGATATGT-1_4
ATAGAGAAGATGCGAC-1_4
ATATCCTAGTCAGAGC-1_4
ATATCCTCATGGGTCC-1_4
ATATCCTTCCCGTGAG-1_4
ATCACAGGTTAGCTAC-1_4
ATCACTTCAACCACAT-1_4
ATCAGGTGTTGGGTTT-1_4
ATCGGATAGCGAGAAA-1_4
ATCGTCCGTTAGGGAC-1_4
ATCGTGAAGACATCAA-1_4
ATGCCTCAGTTGAAGT-1_4
ATTCATCCAAGGATGC-1_4
ATTCCCGAGTCTCGTA-1_4
CAACAACTCGGCTCTT-1_4
CAACGATAGCATCGAG-1_4
CAACGATGTAGTTAGA-1_4
CAAGACTTCCTGGGAC-1_4
CACACAAGTGTCATTG-1_4
CACAGGCGTCGTATTG-1_4
CACCAAAAGAGTCTGG-1_4
CACGAATCAGAAGCTG-1_4
CACGGGTTCGCTACGG-1_4
CACTAAGGTACGACTT-1_4
CACTAAGGTCGTGGTC-1_4
CACTGTCAGGCCTAAG-1_4
CACTTCGAGTATGTAG-1_4
CAGCACGAGTAAACAC-1_4
CAGCCAGCACCCAAGC-1_4
CAGCGTGCATGACCCG-1_4
CAGGCCACATCTCCCA-1_4
CAGTGCGCAATTCTTC-1_4
CAGTTAGCAACCGCCA-1_4
CAGTTAGTCGTTCGCT-1_4
CATAAGCGTTTGGAAA-1_4
CATACAGTCGTCAACA-1_4
CATACTTAGGGCAGTT-1_4
CATCAAGCAGTTCCAA-1_4
CATCGTCTCAGAGTTC-1_4
CATGCGGAGCATTTCG-1_4
CATGGATAGCCATTCA-1_4
CATTCATTCACGGTCG-1_4
CATTCCGAGCTGCGAA-1_4
CATTTCAAGTGCACAG-1_4
CCACACTCAGTTAAAG-1_4
CCACGAGAGCACACAG-1_4
CCACTTGAGATGGTAT-1_4
CCATCACAGACTTGTC-1_4
CCCAACTCACGGCGTT-1_4
CCCGAAGGTAGGAGTC-1_4
[truncated: 1,014 more rows]

## Sheet: UMI-VIM-5207cells
Unique Molecular Identifier of VIM-expressing cells
AAACGCTCAGCCCAGT-1_1
AAAGGATCATTCACCC-1_1
AAAGGGCAGGATGTTA-1_1
AAAGGGCGTAATCAGA-1_1
AAAGGGCTCGGCAGTC-1_1
AAAGGTATCATCGCAA-1_1
AACAAAGAGCTTTCCC-1_1
AACAACCTCCACGGGT-1_1
AACAAGACACATACTG-1_1
AACAAGATCAAGTAAG-1_1
AACAAGATCTCAACGA-1_1
AACAGGGGTTAGAGAT-1_1
AACCAACAGAAGAACG-1_1
AACCAACGTGAGACCA-1_1
AACCACAAGTGCACTT-1_1
AACCACACACTGTCCT-1_1
AACCATGCACTGATTG-1_1
AACCTGAAGACTTCCA-1_1
AACGGGAAGAGGCTGT-1_1
AACGTCAGTATAGGAT-1_1
AACTTCTAGTAGCAAT-1_1
AAGAACAAGAGGCTGT-1_1
AAGAACATCCTTCTAA-1_1
AAGAACATCTGAGCAT-1_1
AAGACAACAAGTGCAG-1_1
AAGACTCGTCAACCAT-1_1
AAGCGAGGTCCGCAGT-1_1
AAGCGAGTCCCAGCGA-1_1
AAGCGTTCACATATGC-1_1
AAGCGTTTCTGACGCG-1_1
AAGGTAACAGTACTAC-1_1
AAGGTAAGTTCTTCAT-1_1
AAGGTAATCGATAACC-1_1
AAGTACCAGTAAGACT-1_1
AAGTGAAAGAGCTGCA-1_1
AAGTGAAGTCGTTGCG-1_1
AAGTTCGAGAGATCGC-1_1
AAGTTCGCAAGTTCGT-1_1
AATAGAGTCGTGCATA-1_1
AATGAAGAGGACTAAT-1_1
AATGACCAGCTAATGA-1_1
AATGGAAAGACGGAAA-1_1
AATGGAAAGTCTACCA-1_1
AATGGAACAGGGATAC-1_1
ACAACCAGTGTTTACG-1_1
ACACAGTCAACAGCTT-1_1
ACACCAAAGGGTGAAA-1_1
ACACCAAGTCATATGC-1_1
ACACGCGGTAGTATAG-1_1
ACAGAAACAACAAAGT-1_1
ACAGAAACACTGTCGG-1_1
ACAGGGAAGAGCAACC-1_1
ACATCGAGTGGCTTGC-1_1
ACATGCAAGGTCCTGC-1_1
ACCAAACAGTGGCAGT-1_1
ACCAAACTCGCATTGA-1_1
ACCAACAAGTAGCCAG-1_1
ACCACAACAGTAACAA-1_1
ACCATTTGTGTATTGC-1_1
ACCATTTTCGACACCG-1_1
ACCCAAACACTCCGGA-1_1
ACCCAAACAGGCTATT-1_1
ACCCTCAAGGCTCTAT-1_1
ACCCTCAGTATGTCAC-1_1
ACCCTTGAGGTTGAGC-1_1
ACCTACCAGTCATACC-1_1
ACCTGAACAGGAAGTC-1_1
ACGATGTGTCTCAGGC-1_1
ACGCACGCAACTCATG-1_1
ACGGTTATCCTTGAAG-1_1
ACGTACAAGCACACAG-1_1
ACGTACAAGCTAATCC-1_1
ACGTACACATTCTGTT-1_1
ACGTCCTAGGTTAGTA-1_1
ACGTCCTCATATAGCC-1_1
ACGTCCTTCTCGCGTT-1_1
ACGTTCCAGCCTTTCC-1_1
ACTATGGCACCACTGG-1_1
ACTCTCGCAACTAGAA-1_1
ACTGCAATCCATCACC-1_1
ACTGCAATCTTACGTT-1_1
ACTGTCCGTCTGTCAA-1_1
ACTGTGAGTCTTTCAT-1_1
ACTTAGGTCGGTTAGT-1_1
ACTTATCGTGTCTTAG-1_1
ACTTCCGCAACAAGAT-1_1
ACTTCGCAGCGACCCT-1_1
ACTTCGCCAGACAAGC-1_1
AGAAATGCATGACGGA-1_1
AGAAATGTCAAGCTGT-1_1
AGAACAAGTGAGCTCC-1_1
AGAAGCGCACAACGCC-1_1
AGAAGCGTCATAGACC-1_1
AGACACTGTTCCACGG-1_1
AGACACTTCCTCTGCA-1_1
AGACCATAGCCGTTAT-1_1
AGACCATCAGGAATAT-1_1
AGACTCAAGAATCCCT-1_1
AGACTCAGTCGCCTAG-1_1
AGACTCATCTGTGCGG-1_1
AGAGAGCAGCGACTTT-1_1
AGAGCCCCAACGGCTC-1_1
AGAGCCCTCGAAGTGG-1_1
AGATAGAAGCCATGCC-1_1
AGATCCATCGCGATCG-1_1
AGATGCTAGCCGATAG-1_1
AGATGCTAGTACAACA-1_1
AGCCAATTCGTGAGAG-1_1
AGCCACGTCCATTCGC-1_1
AGCGATTAGGTGCCTC-1_1
AGCGATTCAAATGGCG-1_1
AGCGCTGAGGATACGC-1_1
AGCGTATCATTCACAG-1_1
AGCGTATTCACCACAA-1_1
AGCTCAAGTCGCCTAG-1_1
AGCTTCCAGCAAGCCA-1_1
AGGAATAAGATGCCGA-1_1
AGGACTTAGCTGTCCG-1_1
AGGAGGTAGTCTGCAT-1_1
AGGAGGTCACTGCACG-1_1
AGGATAATCATTGGTG-1_1
AGGATCTCAACACACT-1_1
AGGATCTCACTACACA-1_1
AGGGAGTAGGCGTTAG-1_1
AGGGCCTGTGATGTAA-1_1
AGGGCCTTCAAGCCAT-1_1
AGGGCTCTCTATTCGT-1_1
AGGGTCCGTTGAGTCT-1_1
AGGGTGAAGGGATCTG-1_1
AGGTCTATCTATGCCC-1_1
AGGTGTTAGTTTCGAC-1_1
AGTAACCGTACTTCCC-1_1
AGTAACCTCGCTTACC-1_1
AGTACCAGTCTCAAGT-1_1
AGTAGCTCATAATCCG-1_1
AGTAGCTTCGAACGGA-1_1
AGTCAACGTATTAAGG-1_1
AGTCACACACCAGCGT-1_1
AGTCATGCAGATCACT-1_1
AGTGACTTCTGGGAGA-1_1
AGTGATCAGAGCCATG-1_1
AGTGATCTCAGACAAA-1_1
AGTGATCTCGTTGCCT-1_1
AGTTAGCGTACTTCCC-1_1
AGTTAGCTCTCGCCTA-1_1
AGTTCCCCATCCAACA-1_1
AGTTCGAAGTGAGTGC-1_1
AGTTCGAGTACGATGG-1_1
ATACCTTCACCTATCC-1_1
ATACTTCCATTGGATC-1_1
ATAGACCAGTTGTACC-1_1
ATAGACCTCGCACGAC-1_1
ATAGAGACAGCTGCCA-1_1
ATATCCTCACCCTGTT-1_1
ATATCCTGTATACGGG-1_1
ATATCCTGTCGTGTTA-1_1
ATCACAGCACTGCGAC-1_1
ATCACAGGTTCACCGG-1_1
ATCACGAAGCGCCTTG-1_1
ATCACTTTCCTTATCA-1_1
ATCAGGTCATACTTTC-1_1
ATCATTCCAAGGTCAG-1_1
ATCCATTTCGGCTTCT-1_1
ATCCCTGCAATTGAAG-1_1
ATCCGTCAGGATAATC-1_1
ATCGATGCAGGCACAA-1_1
ATCGCCTGTCTGTCCT-1_1
ATCGTAGCACCGGTCA-1_1
ATCGTAGCATAGGAGC-1_1
ATCGTAGGTATGAGCG-1_1
ATCGTCCTCGAACTCA-1_1
ATCTCTACAACTCCCT-1_1
ATGAGGGCAAACACCT-1_1
ATGAGGGGTCCTACAA-1_1
ATGATCGGTTGCTCAA-1_1
ATGCATGCATGTGTCA-1_1
ATGCCTCCAGGAGGAG-1_1
ATGCCTCTCCGCAAAT-1_1
ATGCCTCTCCGTATGA-1_1
ATGGAGGCAAGAGGTC-1_1
ATGGAGGCATGGGAAC-1_1
ATGGAGGTCATTCTTG-1_1
ATGGGAGAGCGTGCTC-1_1
ATGGGAGAGGCATGCA-1_1
ATGGGAGAGTGAGGTC-1_1
ATGGGAGGTAAGAACT-1_1
ATGGTTGGTTGTAAAG-1_1
ATGTCCCGTACCTAAC-1_1
ATGTCTTGTCCAGGTC-1_1
ATTACCTAGGTACAGC-1_1
ATTACTCAGGTCATTC-1_1
ATTATCCGTCTCGCGA-1_1
ATTCAGGTCGCTCATC-1_1
ATTCATCAGCTCGCAC-1_1
ATTCCATTCACTACGA-1_1
ATTCCCGGTACAACGG-1_1
ATTCCTATCAGGAGAC-1_1
ATTCTACCAGCTCGGT-1_1
ATTCTACTCTGAGAAA-1_1
ATTGGGTCAGATAAAC-1_1
ATTTACCTCACGACTA-1_1
ATTTACCTCATCGTAG-1_1
ATTTCTGGTCCTCATC-1_1
ATTTCTGGTGTGCTTA-1_1
CAAAGAAAGCAGTACG-1_1
CAACAGTCAGGCGAAT-1_1
CAACCAACAGGTCAAG-1_1
CAACCAAGTCCCTGTT-1_1
CAACCTCCACATCATG-1_1
CAACGATCAGGAGGTT-1_1
CAACGATGTACAAGTA-1_1
CAACGATGTTTCCCAC-1_1
CAAGACTCATGGCACC-1_1
CAAGGGAAGAGAGTGA-1_1
CAAGGGACAAGTAGTA-1_1
CAAGGGACATCGGTTA-1_1
CAAGGGATCCCATGGG-1_1
CAAGGGATCTTGGCTC-1_1
CAATCGAAGGGTTGCA-1_1
CACAACAAGGCCACTC-1_1
CACAACAAGTGCAAAT-1_1
CACACAATCAGTCTTT-1_1
CACAGATCATGAGGGT-1_1
CACATGACACAGCCTG-1_1
CACCAAATCGGCCCAA-1_1
CACCAAATCGTGGGAA-1_1
CACGAATAGCCAACCC-1_1
CACGAATCAGGCCCTA-1_1
CACGAATTCAATCTTC-1_1
CACGAATTCTTCCTAA-1_1
CACGGGTCAGATTTCG-1_1
CACGTTCTCATTCATC-1_1
CACGTTCTCGCGGACT-1_1
CACTAAGGTCAAATCC-1_1
CACTAAGGTTATGTGC-1_1
CACTGAACAAGTCCCG-1_1
CACTGGGAGCCTTTGA-1_1
CACTTCGTCGCCATAA-1_1
CAGAGCCGTATAGGGC-1_1
CAGATTGCACAATCTG-1_1
CAGCAATTCACGATCA-1_1
CAGCACGCAATGACCT-1_1
CAGCAGCGTACGTAGG-1_1
CAGCGTGCATCAGTGT-1_1
CAGGGCTGTCAAACGG-1_1
CAGGTATTCCAACTGA-1_1
CAGGTATTCGGCTTCT-1_1
CAGTTCCAGGTATAGT-1_1
CAGTTCCTCATTTACC-1_1
CAGTTCCTCGGCCAAC-1_1
CATAAGCGTCATTCCC-1_1
CATACCCTCTCGAACA-1_1
CATACTTGTCGCATCG-1_1
CATAGACAGATGAAGG-1_1
CATAGACCATATACCG-1_1
CATAGACTCGTCAACA-1_1
CATCGCTGTCTAGGTT-1_1
CATCGGGAGGGTACGT-1_1
CATCGTCGTTCTCGTC-1_1
CATGCAAAGCGTTAGG-1_1
CATGCAATCCGTGGGT-1_1
CATGCCTCACCTGCTT-1_1
CATGCCTTCGTCACCT-1_1
CATGGTATCGTCACCT-1_1
CATTCTAAGAGATGCC-1_1
CATTGCCCAAGCTGTT-1_1
CATTGCCGTCAAGGCA-1_1
CATTGCCTCCTCTGCA-1_1
CATTGTTTCGTGTGGC-1_1
CCACAAAGTACCGGCT-1_1
CCACACTCACCGGAAA-1_1
CCACGAGGTTATTCCT-1_1
CCACGTTCACCCAATA-1_1
CCACGTTGTTAATCGC-1_1
CCACTTGAGTGATAAC-1_1
CCATCACAGGATTACA-1_1
CCATCACAGGGTCAAC-1_1
CCATCACCAAGAGTGC-1_1
CCATCACCACGCAAAG-1_1
CCATCACGTAGAGACC-1_1
CCATCACGTCTCGCGA-1_1
CCCATTGGTACAGAGC-1_1
CCCGGAACAACTCCCT-1_1
CCCGGAATCTTGTTAC-1_1
CCCTCAAAGTCCCGGT-1_1
CCCTCAAGTCTCGGAC-1_1
CCCTCAAGTGACATCT-1_1
CCCTCAATCCTGGGTG-1_1
CCCTCTCGTAGGGAGG-1_1
CCCTGATGTTGGTGTT-1_1
CCCTTAGAGGGTCAAC-1_1
CCCTTAGCAACTCCAA-1_1
CCGATCTCATCCTATT-1_1
CCGATGGAGTAGTCTC-1_1
CCGATGGCATATGGCT-1_1
CCGATGGTCTCTGACC-1_1
CCGATGGTCTTCCAGC-1_1
CCGGGTAAGGCCCACT-1_1
CCGGTAGTCACATCAG-1_1
CCGTAGGAGACCATTC-1_1
CCGTAGGGTAGGGAGG-1_1
CCGTGAGAGTTTGCTG-1_1
CCGTGAGCACATGGTT-1_1
CCGTGAGCAGACCATT-1_1
CCTAACCCATACTGTG-1_1
CCTAAGATCGCATTAG-1_1
CCTAAGATCTGCCTGT-1_1
CCTATCGGTAATCAGA-1_1
CCTATCGGTTTGCAGT-1_1
CCTCAACTCCGAGGCT-1_1
CCTCACACAGTCGCTG-1_1
CCTCACAGTCAATCTG-1_1
CCTCCAAGTCCGGATC-1_1
CCTCCTCTCGTGCTCT-1_1
CCTCTCCGTGCTTATG-1_1
CCTGTTGCAAATACAG-1_1
CCTTCAGAGCCAGTAG-1_1
CCTTCAGCAACCCTCT-1_1
CCTTCAGCAACTCGTA-1_1
CCTTGTGTCCCATTCG-1_1
CGAAGTTGTTAGGCCC-1_1
CGAATTGCAGCTCGGT-1_1
CGAATTGGTCGAACGA-1_1
CGACAGCAGATCGCCC-1_1
CGAGAAGCAGACCGCT-1_1
CGAGAAGCATAAGCAA-1_1
CGAGAAGGTGTGGACA-1_1
CGAGGAACAAGGCGTA-1_1
CGAGTTAGTATGGTTC-1_1
CGAGTTAGTTTGGCTA-1_1
CGATCGGGTGCTGATT-1_1
CGATGCGCAATTTCGG-1_1
CGATGCGCACAAGCCC-1_1
CGATGCGCAGGCATGA-1_1
CGATGGCGTGGGCTCT-1_1
CGCATAATCAGGTAAA-1_1
CGCATAATCGGCTCTT-1_1
CGCATGGAGTCCCGGT-1_1
CGCCAGAGTCAGACGA-1_1
CGCCAGATCAGTGTTG-1_1
CGCCATTGTAATACCC-1_1
CGCGTGATCTACCCAC-1_1
CGGAATTAGGACAGTC-1_1
CGGAATTGTGTGGACA-1_1
CGGACACCAATCGAAA-1_1
CGGAGAAAGGATTCAA-1_1
CGGAGAAGTCTGTGAT-1_1
CGGAGAATCAGGAAGC-1_1
CGGGACTGTCGGCTAC-1_1
CGGGTCAAGTGCCGAA-1_1
CGGGTCAGTATCGAAA-1_1
CGGGTCATCTGCGTCT-1_1
CGGTCAGTCTCCCTAG-1_1
CGTAATGTCTAACACG-1_1
CGTCAAATCTGTGCTC-1_1
CGTGAATCAACAGCTT-1_1
CGTGTCTTCAGAGTTC-1_1
CGTTCTGGTGGCTGCT-1_1
CTAACTTAGTAAGAGG-1_1
CTAACTTGTCAGTTTG-1_1
CTAACTTTCACGACTA-1_1
CTACGGGTCATGGGAG-1_1
CTAGACAAGGAGTATT-1_1
CTAGACACACTCCTGT-1_1
CTAGACACAGAGTTCT-1_1
CTAGACAGTGAAAGTT-1_1
CTAGACAGTGAGTTTC-1_1
CTATAGGAGGCCTAAG-1_1
CTCAACCGTCGGAAAC-1_1
CTCAATTCAGGTCAAG-1_1
CTCAGAACATCCGTGG-1_1
CTCAGGGCAACTTGCA-1_1
CTCAGTCTCTTCACGC-1_1
CTCCAACAGCCATTCA-1_1
CTCCAACCACACAGCC-1_1
CTCCATGAGACTTCAC-1_1
CTCCATGCAAACTCTG-1_1
CTCCCTCAGCTGACCC-1_1
CTCCGATCAAACCACT-1_1
CTCCGATTCATGGCCG-1_1
CTCCTCCCAAGGTACG-1_1
CTCCTCCGTTGCATCA-1_1
CTCTGGTCATAGGTAA-1_1
CTGAGGCAGATACTGA-1_1
CTGATCCGTGGGCTTC-1_1
CTGCAGGAGACGTCGA-1_1
CTGCAGGAGTGGAATT-1_1
CTGCAGGGTGGGACAT-1_1
CTGCATCAGCTTGTGT-1_1
CTGCCATGTTGCCGCA-1_1
CTGCCTAAGCTACTGT-1_1
CTGCGAGCATCTGGGC-1_1
CTGCTCAAGTCACTCA-1_1
CTGGACGCAACACAAA-1_1
CTGGACGCAACACGAG-1_1
CTGGTCTAGTGCGCTC-1_1
CTGTACCCAGAGTCTT-1_1
CTGTACCTCACCATCC-1_1
CTGTAGACAGTTGCGC-1_1
CTGTAGATCGTAGTCA-1_1
CTGTAGATCTATCGCC-1_1
CTGTATTGTACGGGAT-1_1
CTGTATTGTCTTCATT-1_1
CTGTGAAAGCCTCTCT-1_1
CTGTGAACACCAGCTG-1_1
CTTAGGACATACATCG-1_1
CTTCCTTAGTCACTGT-1_1
CTTCCTTTCGAAGGAC-1_1
CTTGATTAGTCTCGTA-1_1
GAAACCTCAACCGTAT-1_1
GAACACTCATTAGGCT-1_1
GAACTGTTCAGCCTTC-1_1
GAAGCCCCAATGACCT-1_1
GAAGCGATCTGCCTCA-1_1
GAAGGACCATGATCTG-1_1
GAAGGACTCCAACCAA-1_1
GAAGTAAGTGGTTTGT-1_1
GAATCACGTAGCTTGT-1_1
GAATCACGTGCCTTCT-1_1
GAATCACTCACGTAGT-1_1
GAATCGTTCCCAACTC-1_1
GACAGCCTCCCGAATA-1_1
GACATCACACAAAGCG-1_1
GACCCAGAGATGCTAA-1_1
GACCCTTAGCAGCCCT-1_1
GACCGTGAGCTAATCC-1_1
GACCGTGTCACCCATC-1_1
GACCTTCTCAGAGCGA-1_1
GACGCTGTCGTAACCA-1_1
GACTATGCAAATGCGG-1_1
GACTATGTCAGAGTGG-1_1
GACTCAAGTGAATGTA-1_1
GACTCAATCTTTCCGG-1_1
GACTGATAGCACCGTC-1_1
GACTGATCAGCTTCGG-1_1
GACTGATCATGACACT-1_1
GAGACCCAGTAACGTA-1_1
GAGACCCGTGACTGTT-1_1
GAGACCCTCGACACCG-1_1
GAGACTTCAATCGCCG-1_1
GAGAGGTAGAATTTGG-1_1
GAGATGGCATCGTCCT-1_1
GAGGCAATCATGGAGG-1_1
GAGGGATAGCAACTCT-1_1
GAGGGATTCCGGGACT-1_1
GAGTCATGTAGAATGT-1_1
GAGTCTAGTCCACGCA-1_1
GAGTGAGTCTGGAAGG-1_1
GAGTGTTAGCTACGTT-1_1
GAGTGTTAGGACTAAT-1_1
GAGTTACAGTAGACAT-1_1
GAGTTACCACACGTGC-1_1
GAGTTGTTCACGGACC-1_1
GATAGAACATGATGCT-1_1
GATAGCTTCATCGCCT-1_1
GATAGCTTCTTTGGAG-1_1
GATCACAGTTTGATCG-1_1
GATCAGTAGTTGTAGA-1_1
GATCATGGTGGAACAC-1_1
GATCATGTCTACCACC-1_1
GATCCCTGTCAGATTC-1_1
GATCCCTTCGTCAAAC-1_1
GATCGTAAGTTCATCG-1_1
GATGAGGCATCTGGGC-1_1
GATGATCAGGGCTTCC-1_1
GATGGAGAGGATACAT-1_1
GATGGAGGTGGGTATG-1_1
GATTCGAGTCTTACTT-1_1
GATTCTTAGATCCGAG-1_1
GATTCTTCACAGAGAC-1_1
GCAACATTCCGCTTAC-1_1
GCAACCGGTACAAACA-1_1
GCACGGTCAGTAACGG-1_1
GCACGTGAGGAACGTC-1_1
GCACGTGGTTTCACTT-1_1
GCAGCCACAATGAGCG-1_1
GCAGGCTGTAGAATGT-1_1
GCAGGCTTCGGAACTT-1_1
GCAGTTAAGCAGGCAT-1_1
GCATCGGTCATTTGTC-1_1
GCATCTCTCCAACCAA-1_1
GCATGATTCGCGCTGA-1_1
GCCAGTGTCGTTTACT-1_1
GCCATTCAGAGTTCGG-1_1
GCCCAGAAGGAAGTCC-1_1
GCCCAGAGTTACCTGA-1_1
GCCGATGCAGTAGTGG-1_1
GCCTGTTAGCCACCGT-1_1
GCCTGTTGTATGCTAC-1_1
GCGAGAAAGCGAGAAA-1_1
GCGAGAACAAGGGTCA-1_1
GCGAGAACACTCCGGA-1_1
GCGAGAATCGTTCATT-1_1
GCGATCGCATCGTGGC-1_1
GCGATCGGTCACTACA-1_1
GCGGAAAAGTATTGCC-1_1
GCGGATCCAATACGAA-1_1
GCGTGCATCAAGCTGT-1_1
GCGTGCATCCCAGTGG-1_1
GCGTTTCGTTTCGCTC-1_1
GCTACCTGTTGCGTAT-1_1
GCTGAATTCCACTTTA-1_1
GCTGGGTGTTACGATC-1_1
GCTTCACAGCACGATG-1_1
GCTTTCGTCCCTCATG-1_1
GGAACCCCATCATTGG-1_1
GGAAGTGGTGGCTAGA-1_1
GGAAGTGTCCAATCTT-1_1
GGAATGGCAAACTGCT-1_1
GGAGATGGTAACACCT-1_1
GGAGGTAGTGCCCAGT-1_1
GGCACGTCACTTGGGC-1_1
GGCACGTTCCTTGGAA-1_1
GGCAGTCCAGGTGACA-1_1
GGCAGTCTCACCTGGG-1_1
GGCTGTGGTTCCTAAG-1_1
GGCTTGGCAACTCGAT-1_1
GGCTTGGCATGTTCAG-1_1
GGGAAGTGTCCAGAAG-1_1
GGGACAAGTGATACCT-1_1
GGGACTCGTGGCTAGA-1_1
GGGACTCGTTCAAAGA-1_1
GGGATCCAGCCGGATA-1_1
GGGCCATAGTAAACGT-1_1
GGGCCATCAATGGCCC-1_1
GGGCGTTGTGTGCTTA-1_1
GGGCTCACACGGGTAA-1_1
GGGTAGAAGTCACGAG-1_1
GGGTAGACACTATCCC-1_1
GGGTCACTCGTGACTA-1_1
GGGTTATCAACGGTAG-1_1
GGTAACTAGCAATTCC-1_1
GGTAACTTCACCTGTC-1_1
GGTAATCAGGTAGGCT-1_1
GGTAATCAGTCACTCA-1_1
GGTCACGCATCGTCCT-1_1
GGTCACGGTGGTTCTA-1_1
GGTGATTCAGCTTCCT-1_1
GGTTCTCTCCTACACC-1_1
GGTTGTAAGACAGCTG-1_1
GGTTGTAGTTCCGGTG-1_1
GGTTGTATCCTCACGT-1_1
GTAACACTCGATTTCT-1_1
GTAACCAAGTGGCAGT-1_1
GTAACCATCGGCATCG-1_1
GTAAGTCAGCTCTTCC-1_1
GTAATCGAGTATAGGT-1_1
GTAATCGTCCAGCTCT-1_1
GTAATGCAGTAGTCTC-1_1
GTAATGCTCGCATTGA-1_1
GTAATGCTCGGCTTCT-1_1
GTACAGTCACGCGGTT-1_1
GTACAGTTCCTAGCTC-1_1
GTAGAAACACTGAGTT-1_1
GTAGAGGCACCACATA-1_1
GTAGATCTCAGAACCT-1_1
GTAGATCTCATGAGTC-1_1
GTAGATCTCCTATGGA-1_1
GTAGCTATCGTAGCTA-1_1
GTAGGTTAGCCAAGCA-1_1
GTAGGTTAGTGCACAG-1_1
GTATTGGTCAGCTGTA-1_1
GTATTTCCATCCTAAG-1_1
GTCAAACCAAGCCATT-1_1
GTCAAACCATCTGCGG-1_1
GTCAAGTTCTAACACG-1_1
GTCACTCCACACGTGC-1_1
GTCACTCTCCGACAGC-1_1
GTCATCCAGACATGCG-1_1
GTCATCCCAACGCATT-1_1
GTCATCCCAGCACACC-1_1
GTCATCCCAGTCTGGC-1_1
GTCATGAAGCGCGTTC-1_1
GTCATGAAGTGGAAAG-1_1
GTCATTTAGACGGTTG-1_1
GTCCCATTCTGTCCGT-1_1
GTCCTCAGTGGAGGTT-1_1
GTCGAATAGGAATTAC-1_1
GTCGAATCAAGCGCTC-1_1
GTCGAATGTTCGGCGT-1_1
GTCGCGACAGCCTATA-1_1
GTCGTTCAGTTTGCTG-1_1
GTCTAGATCGGCCCAA-1_1
GTCTGTCAGAGAGGTA-1_1
GTGAGCCGTTCCTAAG-1_1
GTGAGGATCTCATGCC-1_1
GTGAGTTAGGGAGAAT-1_1
GTGATGTGTAACCCTA-1_1
GTGCGTGCAACCCTCT-1_1
GTGCGTGTCGAACCTA-1_1
GTGCGTGTCTACGCGG-1_1
GTGCTGGAGAGGTCGT-1_1
GTGCTGGAGCTGTTCA-1_1
GTGCTTCAGAGATCGC-1_1
GTGCTTCCACAATGAA-1_1
GTGGAGAAGGTTGAGC-1_1
GTGGAGAAGTCATAGA-1_1
GTGTAACAGTGCCAGA-1_1
GTGTAACTCGGTCAGC-1_1
GTGTGATCAAGGAGTC-1_1
GTGTGGCCATTGCCGG-1_1
GTGTGGCTCTCCGAAA-1_1
GTGTGGCTCTGTCGCT-1_1
GTGTTCCGTCGTTCAA-1_1
GTGTTCCGTTAAGACA-1_1
GTGTTCCTCTTAAGGC-1_1
GTTACAGCAGAGCGTA-1_1
GTTACGATCTTTCAGT-1_1
GTTAGACGTGGATACG-1_1
GTTCCGTCATGAGAAT-1_1
GTTCCGTTCATCCTAT-1_1
GTTCGCTCAATCTCGA-1_1
GTTGCGGCACATTCGA-1_1
GTTGCTCCACGAGGAT-1_1
GTTGTAGCATGAGATA-1_1
GTTGTAGGTGTAGGAC-1_1
GTTGTCCAGCAACTCT-1_1
GTTTGGAAGCAACCAG-1_1
TAACACGAGGTTACCT-1_1
TAACCAGCATTGGCAT-1_1
TAAGCGTAGCATCCTA-1_1
TACAACGCAAATGATG-1_1
TACAACGGTTGCTGAT-1_1
TACACCCCACACCTGG-1_1
TACACCCTCAAATGAG-1_1
TACAGGTAGGCTTAGG-1_1
TACCCACCAGCAATTC-1_1
TACCCACTCCTCAGAA-1_1
TACCGAATCTTAGGAC-1_1
TACCGGGAGAAACTAC-1_1
TACGCTCAGACATCAA-1_1
TACGCTCTCATTACGG-1_1
TACGCTCTCCTCTAAT-1_1
TACGGGCCACGAAAGC-1_1
TACGGTAAGGTCACCC-1_1
TACGTCCAGCGCTGAA-1_1
TACGTCCCATATCGGT-1_1
TACGTCCGTACCCGCA-1_1
TACGTCCTCCTCTCGA-1_1
TACTGCCTCGCATAGT-1_1
TAGACCACACCTGCTT-1_1
TAGACCATCAAAGGTA-1_1
TAGACTGCATCACAGT-1_1
TAGACTGTCATTTGGG-1_1
TAGATCGGTGTGTGGA-1_1
TAGATCGTCAACTACG-1_1
TAGCACACACCACATA-1_1
TAGGAGGGTGGGAGAG-1_1
TAGGAGGTCCAAGCTA-1_1
TAGGAGGTCTAACGCA-1_1
TAGGGTTTCGCTCCTA-1_1
TATACCTGTAGTCTTG-1_1
TATACCTTCGGAGTAG-1_1
TATCAGGTCAGTCATG-1_1
TATCCTACACATCATG-1_1
TATCGCCAGCAGATAT-1_1
TATCTTGGTGAGGCAT-1_1
TATCTTGTCTCCAAGA-1_1
TATGTTCCACGATAGG-1_1
TATTCCAAGCTTGTGT-1_1
TATTCCACAGAGTCAG-1_1
TATTTCGCACCCTTAC-1_1
TCAAGACTCTCCTACG-1_1
TCAAGCACAACAAGAT-1_1
TCAAGTGGTCACATTG-1_1
TCAATTCCATAGGTAA-1_1
TCAATTCTCCATACAG-1_1
TCACAAGCAAGTGATA-1_1
TCACAAGTCGGTAGGA-1_1
TCACACCTCCTCCACA-1_1
TCACACCTCGCCGAGT-1_1
TCACATTAGTAAAGCT-1_1
TCACGGGAGAAGTCCG-1_1
TCACGGGAGCACTGGA-1_1
TCACTATAGTAGGTTA-1_1
TCACTCGTCGAATCCA-1_1
TCAGCAAAGTTTCTTC-1_1
TCAGCAAGTCGATGCC-1_1
TCAGGTAAGAATCCCT-1_1
TCAGGTACAGAATTCC-1_1
TCAGGTAGTAACTGCT-1_1
TCAGTGACAACCGATT-1_1
TCAGTGACATAAGCAA-1_1
TCAGTTTGTACCAATC-1_1
TCAGTTTGTAGTCTTG-1_1
TCATATCGTACACGTT-1_1
TCATCATGTAGACAGC-1_1
TCATCATGTATTGAGA-1_1
TCATCATGTCCTCAGG-1_1
TCATCCGTCAGTGGGA-1_1
TCATCCGTCGGCCCAA-1_1
TCATGAGAGACGCTCC-1_1
TCATGAGAGCAACCAG-1_1
TCATGAGCAGAAGCGT-1_1
TCATGAGGTGTTCATG-1_1
TCATGAGTCAACCTCC-1_1
TCATGTTTCCTTATAC-1_1
TCATTACAGGTTGTTC-1_1
TCATTTGAGCAGTAAT-1_1
TCATTTGGTATCTTCT-1_1
TCCACGTAGCCATTCA-1_1
TCCACGTCAAGCACCC-1_1
TCCAGAAAGCAAGGAA-1_1
TCCAGAATCCTATGGA-1_1
TCCATCGTCGCGGTAC-1_1
TCCCACACATCCTAAG-1_1
TCCCACAGTAGATGTA-1_1
TCCCACATCTCCGTGT-1_1
TCCCACATCTTAATCC-1_1
TCCCAGTCAGTCGCTG-1_1
TCCCATGTCCCGAACG-1_1
TCCGAAACAGTGCGCT-1_1
TCCGATCAGTGGTCAG-1_1
TCCGGGACAGAACCGA-1_1
TCCGTGTCAGGTCCCA-1_1
TCCGTGTGTTTCGTTT-1_1
TCCGTGTTCAAACTGC-1_1
TCCTAATAGGGTCACA-1_1
TCCTAATCAATCGCCG-1_1
TCCTAATGTTTAGTCG-1_1
TCCTCGAAGTATGACA-1_1
TCCTCTTAGCCGTCGT-1_1
TCCTGCATCGTTACCC-1_1
TCCTTCTAGTGCTACT-1_1
TCGAACAAGAAACACT-1_1
TCGAACAAGCACCAGA-1_1
TCGAACAGTGGGTATG-1_1
TCGACGGAGTTTGGCT-1_1
TCGATTTGTACGAGTG-1_1
TCGATTTTCCATAAGC-1_1
TCGCAGGAGGGCTAAC-1_1
TCGCAGGTCAGTGATC-1_1
TCGGATATCGGACCAC-1_1
TCGGGTGTCTAGACCA-1_1
TCGGTCTAGACCAAGC-1_1
TCGTAGAGTTTAGACC-1_1
TCGTCCAAGGCTGAAC-1_1
TCGTGCTGTGGCTGCT-1_1
TCGTGGGAGAACCGCA-1_1
TCGTGGGAGAATAGTC-1_1
TCGTGGGAGCACCGAA-1_1
TCGTGGGGTACTAACC-1_1
TCTAACTGTCGTATTG-1_1
TCTAACTGTTTAGAGA-1_1
TCTACATCATGACAGG-1_1
TCTACCGAGCCATATC-1_1
TCTACCGCACCGTCGA-1_1
TCTATACAGGTAGCAC-1_1
TCTATCAAGGCGATAC-1_1
TCTCACGTCGTAGAGG-1_1
TCTCAGCAGTCGAAAT-1_1
TCTCAGCGTTCTCGTC-1_1
TCTCCGATCGGCCCAA-1_1
TCTGCCACATGAGATA-1_1
TCTGCCATCAAATGAG-1_1
TCTGGCTCAGTATACC-1_1
TCTGGCTGTATCGTTG-1_1
TCTGTCGGTAAGTTAG-1_1
TCTTAGTTCGTGGAAG-1_1
TCTTCCTCACATTCGA-1_1
TCTTGCGCAGCAGGAT-1_1
TCTTTGAAGTGTAGAT-1_1
TCTTTGACACGTAGAG-1_1
TCTTTGACAGCGGATA-1_1
TGAACGTAGTTTCGAC-1_1
TGAACGTTCATTACCT-1_1
TGAATCGAGCGTATAA-1_1
TGAATGCAGAGCCGTA-1_1
TGAATGCTCCACCCTA-1_1
TGAATGCTCTCAACCC-1_1
TGACAGTGTGTTACAC-1_1
TGACAGTGTTTGTTCT-1_1
TGACAGTTCCGAACGC-1_1
TGACGCGAGTCGAGGT-1_1
TGACTCCCATACCATG-1_1
TGAGACTAGGTGCTAG-1_1
TGAGACTAGTATGTAG-1_1
TGAGACTGTGTCCTAA-1_1
TGAGCGCCATAGATCC-1_1
TGAGCGCTCATTGGTG-1_1
TGAGGAGAGCCACAAG-1_1
TGAGGTTAGCGATGGT-1_1
TGATCTTTCTGTCAGA-1_1
TGATTTCAGTGACCTT-1_1
TGATTTCGTAATGTGA-1_1
TGATTTCTCGAGAGAC-1_1
TGCACGGCATCACAGT-1_1
TGCAGATAGACTCTAC-1_1
TGCAGATCAATAGTAG-1_1
TGCAGATCACGGGCTT-1_1
TGCAGATCAGTTGTTG-1_1
TGCAGGCAGTTCCGGC-1_1
TGCAGTAAGAAACTCA-1_1
TGCAGTATCTTAGCAG-1_1
TGCATGATCCAGGACC-1_1
TGCATGATCTTAGCTT-1_1
TGCCGAGCAGTTGGTT-1_1
TGCGGCAGTTGAGGAC-1_1
TGCGGGTGTGATCATC-1_1
TGCGGGTGTTCGCGTG-1_1
TGCTCCATCGAGTACT-1_1
TGCTGAATCGTGAGAG-1_1
TGGAGAGCATGAGGGT-1_1
TGGAGAGGTCCAGTTA-1_1
TGGCGTGGTAGTATAG-1_1
TGGCGTGTCCATTGTT-1_1
TGGGAGACAGGTGTTT-1_1
TGGGATTCAGCCGTTG-1_1
TGGGCGTAGTTCGCAT-1_1
TGGGCTGGTGATACAA-1_1
TGGGCTGGTTACCTGA-1_1
TGGGCTGGTTCCATTT-1_1
TGGGTTAAGGTCGACA-1_1
TGGTAGTGTGTCCACG-1_1
TGGTAGTTCTACTGCC-1_1
TGGTTAGGTCGCATGC-1_1
TGTAACGCACGCTGCA-1_1
TGTAACGGTTTGATCG-1_1
TGTAAGCCATGGCGCT-1_1
TGTACAGTCACGGGCT-1_1
TGTACAGTCCGATGTA-1_1
TGTCCACAGGAAAGGT-1_1
TGTCCACAGTTCCGTA-1_1
TGTCCCAAGGAGTCTG-1_1
TGTCCCAGTTCCGCAG-1_1
TGTGAGTAGACATGCG-1_1
TGTGAGTCAAACTCTG-1_1
TGTGAGTGTCTTTCAT-1_1
TGTGATGAGCTTCTAG-1_1
TGTGTGAAGGTAGACC-1_1
TGTTACTCAACTGAAA-1_1
TGTTCCGCAAGTCCCG-1_1
TGTTGAGCAATACCTG-1_1
TGTTGAGCAATGACCT-1_1
TGTTGGAAGCAGGGAG-1_1
TTACAGGCATGTGCCG-1_1
TTACCATAGTGCGACA-1_1
TTACCATTCCATTTGT-1_1
TTACGCCAGTCGCCAC-1_1
TTACGCCGTCTCAGGC-1_1
TTACTGTAGCGCCGTT-1_1
TTAGGCATCGAAGGAC-1_1
TTAGTCTAGACTACCT-1_1
TTAGTCTCATGACTGT-1_1
TTCACCGGTTGCGAAG-1_1
TTCAGGATCTCTCTTC-1_1
TTCATGTGTATGTCAC-1_1
TTCCGGTGTGTTTCTT-1_1
TTCCGTGCAGAGTAAT-1_1
TTCCTAAAGAAAGTCT-1_1
TTCCTCTAGCATCAAA-1_1
TTCCTCTTCATCGACA-1_1
TTCCTCTTCTCGTTTA-1_1
TTCGCTGTCGCAATGT-1_1
TTCGCTGTCTGGGATT-1_1
TTCTAGTCACACACTA-1_1
TTCTAGTGTGAGACCA-1_1
TTCTCTCTCGACGCGT-1_1
TTCTCTCTCGAGCCTG-1_1
TTCTTCCCACAAGTGG-1_1
TTGAACGGTGTCTTCC-1_1
TTGACCCCAATCTGCA-1_1
TTGACCCGTGTAGGAC-1_1
TTGATGGAGGATCACG-1_1
TTGATGGCACCGTCGA-1_1
TTGCATTAGCGGGTAT-1_1
TTGCATTTCTAAACGC-1_1
TTGCGTCTCGCACGAC-1_1
TTGGATGCAGTTGTCA-1_1
TTGGATGCATTCACCC-1_1
TTGGATGGTTCGGTCG-1_1
TTGGGTACACTGGAAG-1_1
TTGGTTTAGTACCCTA-1_1
TTGGTTTGTTCCCACT-1_1
TTGTGTTCAATGGCCC-1_1
TTGTTCATCCATCAGA-1_1
TTGTTGTTCATGAGGG-1_1
TTGTTTGGTAGGGAGG-1_1
TTGTTTGTCTACAGGT-1_1
TTTACCACACGATTCA-1_1
TTTACCAGTTATGTCG-1_1
TTTACCAGTTGGTACT-1_1
TTTACTGAGATGGCAC-1_1
TTTACTGGTATAGGGC-1_1
TTTACTGTCCGGGACT-1_1
TTTACTGTCGAACCTA-1_1
TTTATGCCACCAACAT-1_1
TTTATGCGTCAAAGTA-1_1
TTTCACACAAGTGCTT-1_1
TTTCAGTGTTAATGAG-1_1
TTTCATGAGACAACAT-1_1
TTTCATGAGCACTCCG-1_1
TTTCATGAGGGCAACT-1_1
TTTCATGCAGGAGACT-1_1
TTTCCTCCACCTCAGG-1_1
TTTCGATTCGCTTACC-1_1
TTTCGATTCTCATTAC-1_1
TTTGACTTCTTAGTTC-1_1
TTTGATCGTCTAACGT-1_1
TTTGTTGCAAGCGAAC-1_1
AAACGAACATGGAATA-1_2
AAAGAACCACTCCGAG-1_2
AAAGGTAAGGTATAGT-1_2
AAAGTGACATGACTGT-1_2
AACAAAGCAGCGTATT-1_2
AACAAAGTCGTCTACC-1_2
AACACACAGTCGCCCA-1_2
AACCTTTAGCATACTC-1_2
AACCTTTTCCAAGCAT-1_2
AACGGGACAAGTCCAT-1_2
AACTTCTTCACAACCA-1_2
AAGAACATCCCGATCT-1_2
AAGAACATCGAGAGAC-1_2
AAGACAACATAGGCGA-1_2
AAGACTCTCGGACGTC-1_2
AAGCATCAGCATGTTC-1_2
AAGCCATAGGTGGGTT-1_2
AAGCGAGGTCGCAACC-1_2
AAGCGTTAGTAGACAT-1_2
AAGGTAAGTATGATCC-1_2
AAGGTAATCGGTCACG-1_2
AAGTCGTCAGTCCGTG-1_2
AAGTCGTTCCCGAACG-1_2
AAGTGAACAACAAGTA-1_2
AAGTTCGCAATCGTCA-1_2
AATAGAGAGCATTTCG-1_2
AATCACGGTGTGACCC-1_2
AATCACGTCATTCGGA-1_2
AATCGACCACGAGAAC-1_2
AATGACCGTAGCCCTG-1_2
AATGCCACACTTCCTG-1_2
ACACAGTTCTTAATCC-1_2
ACACCAAAGTGTTCAC-1_2
ACACTGAAGGCTCAAG-1_2
ACACTGACAATACCTG-1_2
ACAGGGAAGCGCCGTT-1_2
ACAGGGACAATTGTGC-1_2
ACATCGATCTACACTT-1_2
ACCAAACCACATAACC-1_2
ACCCAAATCCGCTAGG-1_2
ACCCTCAAGCAAACAT-1_2
ACCCTCAAGCATGATA-1_2
ACCCTCAGTCTACATG-1_2
ACCCTTGAGGTGCATG-1_2
ACCCTTGCACAACGAG-1_2
ACCCTTGGTCCGATCG-1_2
ACGATCAAGGTCCCGT-1_2
ACGGGTCAGAAGAACG-1_2
ACGGTTATCTCATAGG-1_2
ACGTAACCACTAGAGG-1_2
ACGTAGTCAACCCGCA-1_2
ACGTAGTGTCCCTGTT-1_2
ACGTTCCGTAGACGGT-1_2
ACTACGACAATTGCAC-1_2
ACTGTCCTCGCTGTTC-1_2
ACTGTGATCCGTAGGC-1_2
ACTTCGCAGAAATGGG-1_2
ACTTCGCTCATCCCGT-1_2
ACTTTCACACACGCCA-1_2
AGAAATGGTCGTACAT-1_2
AGAAGTATCTCCGATC-1_2
AGACAAATCCGAGCTG-1_2
AGACACTGTGGACAGT-1_2
AGACCATTCTAGGCCG-1_2
AGACCCGAGCATCTTG-1_2
AGACTCAGTCTAGGTT-1_2
AGAGCAGAGCCATGCC-1_2
AGAGCCCCAGACTCTA-1_2
AGATAGAGTCGTTCAA-1_2
AGATCCACAACGGTAG-1_2
AGATCGTAGGCTTTCA-1_2
AGATGAAAGTCAGGGT-1_2
AGATGAATCGTAGCTA-1_2
AGATGCTCAATCCTAG-1_2
AGATGCTTCTGCTTTA-1_2
AGCCAGCCACCTTCGT-1_2
AGCGTCGCAACTCCCT-1_2
AGCTCAACATGACTCA-1_2
AGCTTCCAGCCTCGTG-1_2
AGGAAATTCAACTGGT-1_2
AGGCCACTCTTTGATC-1_2
AGGCTGCCACAGTGTT-1_2
AGGTAGGAGGCCTTCG-1_2
AGGTCTAAGCAAGCCA-1_2
AGGTCTAAGTAAACAC-1_2
AGGTCTAGTAACGATA-1_2
AGGTGTTTCGATAACC-1_2
AGGTTACTCTCTGCTG-1_2
AGTAACCCACGGTCTG-1_2
AGTACTGCACCCTATC-1_2
AGTAGCTGTTTCGATG-1_2
AGTAGTCTCTCAACCC-1_2
AGTCACAAGATTGGGC-1_2
AGTGACTCAAGTGATA-1_2
AGTGACTCAATATCCG-1_2
AGTGTTGTCCCTAGGG-1_2
AGTGTTGTCGCACGAC-1_2
AGTTAGCTCCAAGCAT-1_2
AGTTCCCAGTGCAGCA-1_2
AGTTCGACAAGGTCTT-1_2
ATACCGAAGTTCCGTA-1_2
ATACCGACAGAGAATT-1_2
ATACTTCCATCACGGC-1_2
ATACTTCGTCACCGAC-1_2
ATACTTCGTCCCTGAG-1_2
ATACTTCGTCGCTTGG-1_2
ATAGACCGTGACACGA-1_2
ATATCCTAGGTAAGTT-1_2
ATATCCTTCCGATAAC-1_2
ATCACGAGTCATTCCC-1_2
ATCATTCTCAGCTGAT-1_2
ATCCATTGTGGGTATG-1_2
ATCGGCGAGTCGAGGT-1_2
ATCGGCGTCTCGTCGT-1_2
ATCGTCCAGAGTCGAC-1_2
ATCTCTAGTCATCCGG-1_2
ATGACCACAAGGAGTC-1_2
ATGAGGGGTCCTGGTG-1_2
ATGCCTCCAACTCGAT-1_2
ATGCCTCGTCTGCCTT-1_2
ATGCCTCTCTTCTGTA-1_2
ATGCGATAGCCATATC-1_2
ATGCGATAGTGCGACA-1_2
ATGGTTGTCCAAATGC-1_2
ATGTCTTAGTTTGCTG-1_2
ATTACTCTCCGCACGA-1_2
ATTATCCAGAGAGTGA-1_2
ATTCACTTCCTCGCAT-1_2
ATTCCTATCATCTGTT-1_2
ATTCGTTCATAACGGG-1_2
ATTCTTGAGAGCAGAA-1_2
ATTTACCTCACACGAT-1_2
ATTTCACGTGTGAATA-1_2
CAAAGAACATGGAATA-1_2
CAACAACTCCAGCACG-1_2
CAACGATCACAAGCAG-1_2
CAACGGCGTCCATACA-1_2
CAACGGCTCGTGGACC-1_2
CAAGAGGGTTTGCAGT-1_2
CAAGCTATCGAGTCCG-1_2
CAATACGCAGCTGAAG-1_2
CAATGACTCCCATTTA-1_2
CAATGACTCGCTCTCA-1_2
CACAGGCTCGATACAC-1_2
CACCAAATCCTCTCTT-1_2
CACGAATAGTACGTCT-1_2
CACTAAGCACTTGGGC-1_2
CACTGGGTCTAAGCCA-1_2
CACTGTCTCCGGCAAC-1_2
CACTTCGAGAGAGCAA-1_2
CAGATTGTCGCGTCGA-1_2
CAGCGTGCATCATCCC-1_2
CAGGCCAAGGATCACG-1_2
CAGGTATGTAGGACTG-1_2
CAGTTAGCACAACGAG-1_2
CATACTTCAGCGTTGC-1_2
CATCCACTCACTCCGT-1_2
CATCCCAAGCCAGAGT-1_2
CATCGCTAGCCAAGTG-1_2
CATCGGGCAACCGGAA-1_2
CATCGTCGTGGTAATA-1_2
CATGCCTAGACCAGAC-1_2
CATGCCTAGGCAGGGA-1_2
CATGCCTGTGATCATC-1_2
CATGGATAGACTCATC-1_2
CATGGATTCCGTCAAA-1_2
CCAAGCGTCATTACGG-1_2
CCAATTTTCCTTCTTC-1_2
CCACGAGAGACTTAAG-1_2
CCACTTGCAGAAATTG-1_2
CCACTTGTCAGTGATC-1_2
CCCAACTGTATCGAAA-1_2
CCCAACTGTGATGTAA-1_2
CCCTCAATCCGTCCTA-1_2
CCCTCTCGTAGCGCTC-1_2
CCGAACGAGCTCAGAG-1_2
CCGAACGGTCGCTTAA-1_2
CCGATCTCATCCGTGG-1_2
CCGATGGCAAGCACCC-1_2
CCGGGTACAATTCTCT-1_2
CCGGGTATCTCGCCTA-1_2
CCGGGTATCTTTGCTA-1_2
CCGGTGACATAGCACT-1_2
CCGTAGGCAGATTTCG-1_2
CCGTAGGTCTGGGCGT-1_2
CCGTGAGAGGGAGTTC-1_2
CCTAACCCAACGATTC-1_2
CCTAAGAGTGCGGTAA-1_2
CCTCATGAGACCAGAC-1_2
CCTCCAAAGCCACAAG-1_2
CCTCTAGGTCTTGTCC-1_2
CCTGTTGGTTTGGCTA-1_2
CGAAGGAGTGCATTTG-1_2
CGAAGTTAGTTATGGA-1_2
CGAATTGTCTTCGTGC-1_2
CGACAGCCAAAGCGTG-1_2
CGAGTGCCAGACACAG-1_2
CGAGTTACACTTCATT-1_2
CGATCGGCAAATGAGT-1_2
CGATCGGGTGCCCACA-1_2
CGATCGGTCACTAGCA-1_2
CGCATAAAGCTTTCCC-1_2
CGCATGGAGCATGCAG-1_2
CGGAATTTCTATGCCC-1_2
CGGAGAAAGCTCCACG-1_2
CGGCAGTGTCAGACTT-1_2
CGGGCATGTAGATGTA-1_2
CGGGTCACACTTGTGA-1_2
CGGGTGTAGATTGTGA-1_2
CGGTCAGGTACAAGCG-1_2
CGGTCAGTCCCGGTAG-1_2
CGTAATGTCTCAATCT-1_2
CGTCAAAAGGGTTAGC-1_2
CGTCCATCAGGTTCAT-1_2
CGTCCATTCAAACTGC-1_2
CGTTAGACAAGGTCGA-1_2
CTAACTTGTCTAGGTT-1_2
CTAAGTGGTCAAGCGA-1_2
CTAAGTGGTGCCGGTT-1_2
CTACATTGTGTTCCAA-1_2
CTACCCAAGATGCTGG-1_2
CTACCTGGTTGCCGAC-1_2
CTACGGGTCGTGGGTC-1_2
CTAGACATCTGCCTGT-1_2
CTATCTACATGGGTTT-1_2
CTCAAGAGTGTCTCCT-1_2
CTCAGAAAGAGCCGAT-1_2
CTCAGTCGTGGCTAGA-1_2
CTCATCGCAGGCACTC-1_2
CTCATCGTCTTCCTAA-1_2
CTCCCAACAGGTCAAG-1_2
CTCCTCCTCTTGGATG-1_2
CTCGAGGCACGTTGGC-1_2
CTCGAGGTCGAACACT-1_2
CTCTCAGTCATCAGTG-1_2
CTCTCGACATAGCTGT-1_2
CTGAATGCACGCGGTT-1_2
CTGCAGGGTAGCGTTT-1_2
CTGCATCTCCTTGGAA-1_2
CTGCGAGAGCGCTGCT-1_2
CTGGACGTCTAAGCCA-1_2
CTGTACCGTGGCCCAT-1_2
CTGTACCGTGTGCTTA-1_2
CTGTAGAAGCATTGAA-1_2
CTGTAGAAGTTCCATG-1_2
CTGTAGAGTGCTGATT-1_2
CTTAGGAGTCTAGGCC-1_2
CTTCAATAGATACCAA-1_2
CTTCTAATCCGGACTG-1_2
CTTCTCTAGATGAATC-1_2
GAAACCTGTGCGTCGT-1_2
GAACACTCATGACAAA-1_2
GAACACTGTCTACACA-1_2
GAACGTTTCGATACTG-1_2
GAAGCCCCATCCAATG-1_2
GAAGCCCTCGTCACCT-1_2
GAAGCGAAGAAGGGAT-1_2
GAAGGACCATGACACT-1_2
GAAGGGTCAGACAAGC-1_2
GAATAGAAGACCTCAT-1_2
GAATCGTAGTGATTCC-1_2
GACACGCTCAACACCA-1_2
GACCAATAGGCACAAC-1_2
GACCCAGCAGTTCACA-1_2
GACCTTCAGAAGATCT-1_2
GACCTTCCATACAGGG-1_2
GACCTTCTCAGACATC-1_2
GACGCTGCAACACAGG-1_2
GACGCTGGTTGCCTAA-1_2
GACTCAAAGGGTTGCA-1_2
GACTCAAAGTATTAGG-1_2
GACTCAACACCTGCAG-1_2
GACTGATGTTAGGCCC-1_2
GAGACCCGTACTTGTG-1_2
GAGACCCTCGAGCTGC-1_2
GAGACTTGTCTTGAGT-1_2
GAGACTTTCCTATTGT-1_2
GAGATGGAGCTCCACG-1_2
GAGATGGGTTCGGTCG-1_2
GAGGCCTAGATGAATC-1_2
GAGTCTATCAGGTGTT-1_2
GAGTGAGAGACCCGCT-1_2
GAGTGTTGTTCTTAGG-1_2
GAGTTACGTAGATGTA-1_2
GAGTTGTAGCTAGCCC-1_2
GAGTTGTGTCACGTGC-1_2
GAGTTTGGTCGGTGTC-1_2
GAGTTTGGTGAGCGAT-1_2
GATAGAATCGTCGGGT-1_2
GATAGCTGTCATATGC-1_2
GATGACTCAATAGGGC-1_2
GATGAGGAGGGCCAAT-1_2
GATGATCGTTGCACGC-1_2
GATGTTGTCTTTGCGC-1_2
GATTCGAGTGGCATCC-1_2
GCAACATAGTGAGTTA-1_2
GCAACATGTTAGGAGC-1_2
GCAACATTCCGTGTGG-1_2
GCAACCGAGTTTAGGA-1_2
GCACGTGGTCGAGTTT-1_2
GCACTAAAGGTCATTC-1_2
GCAGGCTTCATAGAGA-1_2
GCATCTCGTCACGACC-1_2
GCATTAGCACCACTGG-1_2
GCCAACGAGTGTTCCA-1_2
GCCAGCATCACTTCTA-1_2
GCCAGGTCAGCAGATG-1_2
GCCAGTGCAGCTGGTC-1_2
GCCATGGCATGTCAGT-1_2
GCCCGAAAGACAAGCC-1_2
GCCCGAAAGACCATAA-1_2
GCCGATGTCCGAGCTG-1_2
GCGAGAAAGAATTCAG-1_2
GCTACAAGTTGCTCGG-1_2
GCTGAATAGAGTGAAG-1_2
GCTTCACTCGCCAACG-1_2
GGAACCCTCATTGTTC-1_2
GGAACCCTCCACTTTA-1_2
GGACGTCGTTCTTCAT-1_2
GGAGAACGTCGAATGG-1_2
GGAGCAAAGTGGTGAC-1_2
GGATCTACAGTAACAA-1_2
GGATCTATCGGATACT-1_2
GGCAGTCTCGCGATCG-1_2
GGCGTCAAGAGTACCG-1_2
GGCGTCACACTACTTT-1_2
GGGAAGTAGGCTATCT-1_2
GGGAAGTGTACCCACG-1_2
GGGACCTAGGCACCAA-1_2
GGGATCCCAGCCGTTG-1_2
GGGATCCGTCCCGGTA-1_2
GGGATGAAGACCACGA-1_2
GGGCCATTCACGGAGA-1_2
GGGTAGATCTACGCAA-1_2
GGGTCACCATGACGTT-1_2
GGGTCACGTGCTCTTC-1_2
GGGTCACTCCTTCAGC-1_2
GGGTTATCAAATGGCG-1_2
GGGTTTATCGATACTG-1_2
GGTAGAGCATTGCCGG-1_2
GGTCACGTCAACCTTT-1_2
GGTCACGTCCATTGCC-1_2
GGTCTGGAGAACCCGA-1_2
GGTGATTAGAGGCCAT-1_2
GGTGATTTCTGTGCTC-1_2
GTAACCAAGACAGCGT-1_2
GTAAGTCAGTAGTGCG-1_2
GTAAGTCGTACTGACT-1_2
GTAAGTCTCTTCCGTG-1_2
GTAATCGCATAAGATG-1_2
GTACAGTGTCATAGTC-1_2
GTATTTCAGGACACTG-1_2
GTATTTCCATGAAGGC-1_2
GTCAAACGTGTGAATA-1_2
GTCACGGCAATGCTCA-1_2
GTCACGGTCGTCGGGT-1_2
GTCACTCCATGGACAG-1_2
GTCACTCGTTCTCACC-1_2
GTCAGCGAGTGTTGAA-1_2
GTCATGAGTTTCACTT-1_2
GTCCACTGTCCCTGTT-1_2
GTCCACTTCCATTGGA-1_2
GTCCTCACACCAGTTA-1_2
GTCTACCTCACTGGTA-1_2
GTCTACCTCGTGTCAA-1_2
GTCTCACCAGGATGAC-1_2
GTCTGTCTCGCAAGAG-1_2
GTCTTTAAGAGAGAAC-1_2
GTGACGCCACAGTCGC-1_2
GTGAGGACAGGTTCCG-1_2
GTGAGGATCTCCCATG-1_2
GTGATGTAGGCTGAAC-1_2
GTGATGTAGGCTTAAA-1_2
GTGTAACCAATTGCCA-1_2
GTGTCCTCATCTCGTC-1_2
GTGTGATAGACTGAGC-1_2
GTGTTAGAGACCTGGA-1_2
GTGTTCCAGTATGTAG-1_2
GTTACCCCACCCAACG-1_2
GTTAGACGTCCATCTC-1_2
GTTCATTTCGGTCATA-1_2
GTTCCGTAGCATCTTG-1_2
GTTCCGTGTCGTACAT-1_2
GTTCGCTAGGACGCTA-1_2
GTTCGCTTCCGTGCGA-1_2
GTTGCGGCAGCTATAC-1_2
GTTTACTGTAGTAAGT-1_2
GTTTGGAGTGCAGTGA-1_2
GTTTGGAGTGCGAGTA-1_2
TAACACGGTCTTGCGG-1_2
TAACTTCTCTAGAACC-1_2
TAAGCACGTTGAGTCT-1_2
TAAGCACTCAAGGACG-1_2
TAAGCGTAGTCCCTAA-1_2
TAAGTCGAGAGTCTTC-1_2
TAATCTCCACACCTGG-1_2
TACAACGTCGCTGACG-1_2
TACACCCCACTATCGA-1_2
TACCCGTGTCGCAACC-1_2
TACGGGCAGGTAGTCG-1_2
TACGGTATCCGTCACT-1_2
TACGTCCAGCAAGTGC-1_2
TACTTACGTTAGGCCC-1_2
TAGACTGAGGTATAGT-1_2
TAGATCGAGCACTAAA-1_2
TAGCACATCGAAGTGG-1_2
TAGGAGGCAGGTCTCG-1_2
TAGGTACCACACGGTC-1_2
TAGGTTGTCACTGATG-1_2
TATACCTGTAGAGGAA-1_2
TATATCCGTATCAGCT-1_2
TATCGCCAGTTGGGAC-1_2
TATCGCCCAAAGGGTC-1_2
TATCGCCCACAACGTT-1_2
TATCGCCGTGATGTAA-1_2
TATCTTGAGAGAGCGG-1_2
TATGTTCAGACATATG-1_2
TATTCCAAGAGTCAGC-1_2
TATTGCTCACACCTGG-1_2
TATTGCTTCACACGAT-1_2
TATTGGGTCCGTATAG-1_2
TATTTCGAGTATCCTG-1_2
TATTTCGGTCCTTGTC-1_2
TATTTCGGTTGCTCGG-1_2
TCAAGCAAGAAGGTAG-1_2
TCAATCTCACATCATG-1_2
TCAATCTCAGCATCTA-1_2
TCACACCCATTGGCAT-1_2
TCACACCGTCCACACG-1_2
TCACATTTCGCTCTAC-1_2
TCACGCTCACCTGCAG-1_2
TCACTATAGATGAATC-1_2
TCACTATTCCGTGTGG-1_2
TCAGCAAAGCCGAATG-1_2
TCAGCAAGTGTCCACG-1_2
TCAGTCCAGCCTCCAG-1_2
TCAGTCCCACTGTCCT-1_2
TCAGTCCCATACACCA-1_2
TCATGGATCGCTTTAT-1_2
TCATGTTGTATCCTCC-1_2
TCATTACGTGTGTTTG-1_2
TCATTCATCCGAGCTG-1_2
TCATTGTCACTGGAAG-1_2
TCATTGTCAGTCTCTC-1_2
TCATTTGAGGGTGAAA-1_2
TCATTTGCACCATATG-1_2
TCCATCGGTATAGGAT-1_2
TCCCACAAGCGCCTAC-1_2
TCCCACAAGGATTACA-1_2
TCCCATGCAAGTGTCT-1_2
TCCGAAACACAATGCT-1_2
TCCGATCTCCTACGAA-1_2
TCCTAATCATGTGCCG-1_2
TCCTAATTCCACTTTA-1_2
TCCTCGAGTAGCCAGA-1_2
TCCTCGATCCGCTGTT-1_2
TCCTCTTTCTAGATCG-1_2
TCCTTCTTCATTCTTG-1_2
TCCTTTCAGACCAGCA-1_2
TCGACCTGTTCCGTTC-1_2
TCGATTTGTCGGCACT-1_2
TCGCAGGAGAGCCGTA-1_2
TCGCTCACACCTGATA-1_2
TCGGATACAGCTGTAT-1_2
TCGGGACGTCGCTGCA-1_2
TCGGGCAGTCACTCGG-1_2
TCGGGTGAGACGGTTG-1_2
TCGGTCTCAGTGTGGA-1_2
TCGTAGACAACCTATG-1_2
TCGTGCTTCACTCGAA-1_2
TCGTGGGCACCCAAGC-1_2
TCTAACTGTCCAGAAG-1_2
TCTACATGTCGCCTAG-1_2
TCTCAGCAGAGGTGCT-1_2
TCTCCGAAGACTCTAC-1_2
TCTGCCAAGTGAGCCA-1_2
TCTGCCACAACAAGAT-1_2
TCTGCCACAGTTTCGA-1_2
TCTGCCATCAGCAGAG-1_2
TCTTAGTAGCAAACAT-1_2
TCTTAGTCACCTATCC-1_2
TCTTAGTCATGTCTAG-1_2
TGAACGTAGTTAGTGA-1_2
TGACAGTCAGATGCGA-1_2
TGACCCTGTGGTTTAC-1_2
TGACGCGTCCGCGAGT-1_2
TGACTCCCATGCAGGA-1_2
TGAGGAGCAACTTCTT-1_2
TGAGGGACATGGCACC-1_2
TGATCAGTCATTTGCT-1_2
TGCACGGTCTGACGCG-1_2
TGCAGGCGTGAGTAAT-1_2
TGCATCCTCCATAAGC-1_2
TGCATGACAATGCAAA-1_2
TGCGACGAGCCTTTCC-1_2
TGCGACGCAAGAGTAT-1_2
TGCGATACAGACAATA-1_2
TGCGGCATCTTGAACG-1_2
TGCGGGTTCCCAATAG-1_2
TGGAACTCATAGAAAC-1_2
TGGAGAGTCAAACTGC-1_2
TGGAGGAAGATGGCAC-1_2
TGGGAAGGTTGTTTGG-1_2
TGGGATTGTAGCGTAG-1_2
TGGGCGTCAACGGCTC-1_2
TGGGCTGCATTGCCGG-1_2
TGGTACAGTGTAAATG-1_2
TGGTAGTCACGACAGA-1_2
TGGTGATGTTCTTCAT-1_2
TGGTTAGGTGACCTGC-1_2
TGTAAGCGTAAGATAC-1_2
TGTACAGAGACAACTA-1_2
TGTAGACGTGCGTGCT-1_2
TGTCCCATCTAGATCG-1_2
TGTGAGTCATTGAGCT-1_2
TGTGCGGCATAGGTTC-1_2
TGTGGCGGTTTCAGAC-1_2
TGTTCATTCGTCTCAC-1_2
TGTTGAGGTTAAGTCC-1_2
TTACAGGGTCCGCAGT-1_2
TTACCGCCAGGGAATC-1_2
TTACCGCCATGTTTGG-1_2
TTATTGCGTGACTATC-1_2
TTCAGGATCAAGGACG-1_2
TTCAGGATCGCTTACC-1_2
TTCATTGCAAAGGCGT-1_2
TTCCGGTCATCTTAGG-1_2
TTCCTAAAGCCATTTG-1_2
TTCCTCTTCCGGGACT-1_2
TTCCTTCCAAAGGAGA-1_2
TTCGCTGGTACTCGCG-1_2
TTCTAACGTGTATTGC-1_2
TTCTCTCAGTATGACA-1_2
TTCTTCCCAATCGTCA-1_2
TTCTTGAAGGCTCAAG-1_2
TTCTTGAAGTGAGGTC-1_2
TTCTTGAAGTGCCGAA-1_2
TTCTTGAGTACCAGAG-1_2
TTCTTGATCCACGAAT-1_2
TTGAACGAGAACTGAT-1_2
TTGACCCTCATCTATC-1_2
TTGATGGCACCTAAAC-1_2
TTGATGGGTCTGTTAG-1_2
TTGATGGGTGTGACCC-1_2
TTGCTGCAGCAGTACG-1_2
TTGCTGCAGCTGTGCC-1_2
TTGGATGAGCTCCGAC-1_2
TTGGATGAGTTACGTC-1_2
TTGGATGGTCATAGTC-1_2
TTGGGATAGTTCCGGC-1_2
TTGTTGTGTATGGGAC-1_2
TTGTTTGGTGGGCTCT-1_2
TTTAGTCGTCGCATCG-1_2
TTTCATGTCACGATCA-1_2
TTTCCTCAGACCATAA-1_2
TTTCCTCGTGTCTTCC-1_2
TTTCCTCTCGCGTTTC-1_2
TTTGATCAGCGTACAG-1_2
TTTGATCGTCTGTCCT-1_2
TTTGGAGTCCGATGTA-1_2
TTTGGTTGTACCGCGT-1_2
AAACGCTAGCGGTAGT-1_3
AAACGCTTCTCTGACC-1_3
AAAGAACAGAAGGTAG-1_3
AAAGAACCACTGTGAT-1_3
AAAGGATGTAGGATAT-1_3
AAAGGGCTCCGGCAGT-1_3
AAAGGTATCTCCTGCA-1_3
AAATGGATCACCATGA-1_3
AACAAAGTCCTTCTAA-1_3
AACAAGACAGATACTC-1_3
AACACACTCAAGTGGG-1_3
AACAGGGCAATATCCG-1_3
AACCACAGTGCTTCAA-1_3
AACCACATCAGTGATC-1_3
AACCATGGTCGTACAT-1_3
AACCCAATCCTTCTTC-1_3
AACCTGAGTGTTCGAT-1_3
AACCTTTCAATTGAAG-1_3
AACGAAAAGCGGGTTA-1_3
AACTTCTTCTCATTGT-1_3
AAGACTCTCTGCAGCG-1_3
AAGCATCTCGCGCCAA-1_3
AAGCCATGTAACCCTA-1_3
AAGCGAGGTCATCACA-1_3
AAGCGAGGTGAGATCG-1_3
AAGGTAAAGTCACTCA-1_3
AAGGTAAGTGAGTTTC-1_3
AAGTCGTAGACTAGAT-1_3
AAGTGAACACGCAAAG-1_3
AATAGAGCAGTCGCTG-1_3
AATCGACAGGGAGGGT-1_3
AATCGACTCGTCGACG-1_3
AATCGTGGTCCGATCG-1_3
AATGACCGTCATCTAG-1_3
AATGCCAGTGTTCATG-1_3
AATGCCAGTTGCCATA-1_3
AATGGAAAGGTCACCC-1_3
AATGGAACATACAGCT-1_3
AATGGAATCAACGTGT-1_3
AATGGCTCACTCCCTA-1_3
AATTTCCCAACACTAC-1_3
AATTTCCCATGTAACC-1_3
ACAACCACAGATACCT-1_3
ACAACCACATGTGGCC-1_3
ACAAGCTCAACCACGC-1_3
ACACAGTCAACAGAGC-1_3
ACACAGTGTGCCTATA-1_3
ACACGCGCAAGTGGAC-1_3
ACACGCGCACTGAGTT-1_3
ACAGAAATCAGGTGTT-1_3
ACAGCCGGTGTCTCCT-1_3
ACAGGGACATGCCGAC-1_3
ACAGGGAGTGTCTAAC-1_3
ACATCCCCATGTGCCG-1_3
ACATCCCTCAGTGTCA-1_3
ACATGCAAGTAGTCAA-1_3
ACATGCAGTAGCTTTG-1_3
ACATTTCAGTTCCAGT-1_3
ACATTTCCACAGACGA-1_3
ACCAAACGTTGGTACT-1_3
ACCATTTGTAACTGCT-1_3
ACCTACCCATTAAGCC-1_3
ACCTGTCTCTGGAAGG-1_3
ACGATCAGTTAACCTG-1_3
ACGGAAGAGGAAAGTG-1_3
ACGGAAGCATCCGTGG-1_3
ACGGGTCAGGCAATGC-1_3
ACGTAACCATGTTCAG-1_3
ACGTACAGTGAATGAT-1_3
ACGTTCCGTCGTAATC-1_3
ACGTTCCGTGAATTGA-1_3
ACTATGGCAAATCCCA-1_3
ACTCTCGGTGCATGTT-1_3
ACTGTGAAGATGAACT-1_3
ACTGTGATCCATGCAA-1_3
ACTTAGGAGATCACTC-1_3
ACTTAGGAGCGTGAAC-1_3
ACTTAGGAGGTAGATT-1_3
ACTTAGGAGTAGCTCT-1_3
ACTTAGGTCTGTCAGA-1_3
ACTTCGCTCTGAATCG-1_3
ACTTTCAAGGTAGTCG-1_3
AGAACAAAGAGCAACC-1_3
AGAACCTCACTTCTCG-1_3
AGAAGCGCAAAGGTTA-1_3
AGAAGTAAGTAATCCC-1_3
AGAAGTACAATGCTCA-1_3
AGACAAACAGAACTCT-1_3
AGACAAATCCCTCTCC-1_3
AGACCATAGTCCTGTA-1_3
AGACCATCAGTGTACT-1_3
AGACCATGTTTGACAC-1_3
AGACCCGTCTATCGCC-1_3
AGAGAGCGTAGCTGTT-1_3
AGAGAGCTCACTGGTA-1_3
AGAGCAGTCACAAGGG-1_3
AGATAGACACGGTCTG-1_3
AGATAGATCAACTGAC-1_3
AGATCCAAGCTTAGTC-1_3
AGATCGTTCCTTCTGG-1_3
AGATCGTTCTCGTTTA-1_3
AGATGAATCATCACTT-1_3
AGATGCTAGGAAGTGA-1_3
AGATGCTAGGCATGGT-1_3
AGATGCTCACCTCAGG-1_3
AGATGCTCACGGTGCT-1_3
AGATGCTCATCGGAGA-1_3
AGATGCTTCGTAGGGA-1_3
AGCCAATAGTGTTGTC-1_3
AGCCAATCAGCACAGA-1_3
AGCCAATGTGGCTCTG-1_3
AGCCAGCAGAGGGTCT-1_3
AGCGCCAGTCCAACGC-1_3
AGCGCTGTCCCGAGAC-1_3
AGCTCAACAGCGTAGA-1_3
AGCTCAACATTCCTAT-1_3
AGCTCAAGTTGCTCGG-1_3
AGGAATATCGCCATAA-1_3
AGGACGAGTTTCAGAC-1_3
AGGACTTAGGCCCGTT-1_3
AGGATAAAGTACCCTA-1_3
AGGCTGCCATCATGAC-1_3
AGGGTCCAGTCATTGC-1_3
AGGGTCCCATCTCGTC-1_3
AGGGTTTGTTGCGGCT-1_3
AGGTAGGCAAATAAGC-1_3
AGGTCATAGGACGCTA-1_3
AGGTCATGTATTCCGA-1_3
AGGTTACAGGAGTATT-1_3
AGGTTACTCAAAGGAT-1_3
AGGTTGTGTCGGATTT-1_3
AGGTTGTGTCTTACTT-1_3
AGGTTGTTCGTGGAAG-1_3
AGTACCATCATACAGC-1_3
AGTACTGTCAAGTGTC-1_3
AGTCATGAGCTCATAC-1_3
AGTCATGGTAACATGA-1_3
AGTCATGTCGCTATTT-1_3
AGTCATGTCTCTATGT-1_3
AGTCTCCCAAGTGGTG-1_3
AGTTCGACAGCTCATA-1_3
ATACCGAAGGTCTACT-1_3
ATACCTTCAGCACAGA-1_3
ATAGACCGTTCGGGTC-1_3
ATCACAGGTGTAGGAC-1_3
ATCACTTCAACGACAG-1_3
ATCAGGTTCTCTCGAC-1_3
ATCCACCAGATCACTC-1_3
ATCCACCTCTCCGCAT-1_3
ATCCATTAGTTGTCGT-1_3
ATCCATTGTCAACATC-1_3
ATCCATTGTTAAGAAC-1_3
ATCCGTCAGTAACCTC-1_3
ATCCGTCTCGAACGCC-1_3
ATCCTATGTTCATCGA-1_3
ATCGATGCAATGCAGG-1_3
ATCGGATCACAGCATT-1_3
ATCGGATGTAGTAAGT-1_3
ATCGGATTCTTTGGAG-1_3
ATCGGCGAGACGCATG-1_3
ATCGGCGCATAGGCGA-1_3
ATCGTAGAGAGATGCC-1_3
ATCGTCCCACGACGCT-1_3
ATCGTCCCATGGACAG-1_3
ATCTCTACAAGACTGG-1_3
ATCTCTATCGTGACTA-1_3
ATGAAAGCATATTCGG-1_3
ATGACCATCAGTAGGG-1_3
ATGAGGGGTACTCAAC-1_3
ATGAGTCAGAGTCTTC-1_3
ATGATCGAGACGGTTG-1_3
ATGCGATAGTGAGTTA-1_3
ATGCGATCACCCTAAA-1_3
ATGGAGGAGACTTCGT-1_3
ATGGATCGTGTGTGGA-1_3
ATGGATCGTTGCCAAT-1_3
ATGGGTTCAAGGCTTT-1_3
ATGGGTTGTCAGTCCG-1_3
ATGGTTGTCTTACACT-1_3
ATGTCCCAGACGTCCC-1_3
ATTACCTCATGCGGTC-1_3
ATTACTCGTATGCAAA-1_3
ATTCACTCATTGCTTT-1_3
ATTCACTTCCCGAGAC-1_3
ATTCATCGTTCGGGTC-1_3
ATTCCATCAATGTGGG-1_3
ATTCCTACAGGAAGTC-1_3
ATTCTACGTATGACAA-1_3
ATTGTTCCAATTGCGT-1_3
ATTGTTCCACCCTAGG-1_3
ATTGTTCCACTCCACT-1_3
ATTTCACAGTTCCGGC-1_3
ATTTCACTCTGAGCAT-1_3
ATTTCTGAGTTGCCCG-1_3
ATTTCTGCAAGTGGTG-1_3
ATTTCTGTCCAGTTCC-1_3
ATTTCTGTCTTCCCAG-1_3
CAAAGAAAGCACCGAA-1_3
CAAAGAACACCGCTGA-1_3
CAAAGAAGTGGATACG-1_3
CAAAGAATCCAGCTCT-1_3
CAACAGTTCAAGAAAC-1_3
CAACCAACACCCTATC-1_3
CAACCTCAGGGAGGCA-1_3
CAACGATCAACACGTT-1_3
CAACGATGTATCGTAC-1_3
CAACGATTCTGTAACG-1_3
CAAGAGGCACCAGCGT-1_3
CAAGGGAGTAGGTCAG-1_3
CAATCGACACCGGTCA-1_3
CAATCGAGTTATCTGG-1_3
CAATGACTCAGCCTCT-1_3
CAATTTCCACCAGACC-1_3
CAATTTCGTAGGACTG-1_3
CACAACACAAGCTCTA-1_3
CACACAACAACAAGAT-1_3
CACATGAGTTTCGTAG-1_3
CACCGTTCACACGTGC-1_3
CACCGTTCAGTGTGCC-1_3
CACCGTTGTGCACATT-1_3
CACGAATGTAACTTCG-1_3
CACGAATTCTTCGTAT-1_3
CACGGGTCAAAGACGC-1_3
CACGGGTCAGAGCTAG-1_3
CACGTGGCAAATAGCA-1_3
CACGTGGTCTCGTGAA-1_3
CACGTTCGTCCATAGT-1_3
CACGTTCGTTAGCGGA-1_3
CACTAAGGTTAAGACA-1_3
CACTGAATCGAATCCA-1_3
CACTGTCCAACTGCCG-1_3
CACTTCGGTTCGCGTG-1_3
CACTTCGTCCATGCAA-1_3
CAGAGCCCAGCGGTTC-1_3
CAGATCATCGAGAAAT-1_3
CAGCAATAGGTCCCGT-1_3
CAGCAGCCAACTGATC-1_3
CAGGCCACAATCTCGA-1_3
CAGGGCTTCTCCGAGG-1_3
CAGTGCGGTGTATTCG-1_3
CAGTTCCAGCTCTTCC-1_3
CATACCCAGGTACAGC-1_3
CATACTTAGTCGTCTA-1_3
CATACTTTCAAGGCTT-1_3
CATAGACAGTGCGTCC-1_3
CATCAAGTCATCGACA-1_3
CATCAAGTCTGTAACG-1_3
CATCCCAAGGCCTGAA-1_3
CATCCCATCTTGTGCC-1_3
CATCCGTTCGTTCGCT-1_3
CATCGCTAGTTCCGTA-1_3
CATCGGGTCTCTAGGA-1_3
CATCGTCAGAGGACTC-1_3
CATCGTCAGTTGTAGA-1_3
CATCGTCTCCCTCTCC-1_3
CATCGTCTCCGCATAA-1_3
CATCGTCTCTGCGATA-1_3
CATGCAACAGGTTACT-1_3
CATGCTCTCCCATGGG-1_3
CATGCTCTCGGCGATC-1_3
CATGGATGTAATCAGA-1_3
CATTCATCAGTCAGCC-1_3
CATTCATGTAGATTAG-1_3
CATTCCGGTGGTCCGT-1_3
CATTCTATCTCTAAGG-1_3
CATTGAGAGTCTGCAT-1_3
CATTGAGAGTGCGCTC-1_3
CATTGAGGTAACATGA-1_3
CATTGTTAGAGCACTG-1_3
CATTGTTCATCGAGCC-1_3
CATTTCAGTATCCCAA-1_3
CATTTCATCCCGAGAC-1_3
CCAAGCGTCATTTGTC-1_3
CCAATTTCACCGTGCA-1_3
CCAATTTGTAGGCTCC-1_3
CCACACTAGGGAGGTG-1_3
CCACACTGTGTGGACA-1_3
CCACCATGTTTGTGGT-1_3
CCACCATTCGAAACAA-1_3
CCACGAGCACCCTGTT-1_3
CCACGTTTCGGTGCAC-1_3
CCATCACTCCGTAATG-1_3
CCCATTGTCATGAGGG-1_3
CCCGAAGCAACCCTAA-1_3
CCCGAAGCATGTGGCC-1_3
CCCGAAGTCAGCGGAA-1_3
CCCGGAAAGTCTGCGC-1_3
CCCGGAAAGTGAACAT-1_3
CCCGGAATCGAATCCA-1_3
CCCTAACAGACGACGT-1_3
CCCTGATTCCAACTGA-1_3
CCCTTAGCATGGAACG-1_3
CCGATCTGTTGGTAGG-1_3
CCGATCTTCAGCTAGT-1_3
CCGATGGCAAATGATG-1_3
CCGCAAGTCTGAGAGG-1_3
CCGGACAAGGCATCTT-1_3
CCGGGTAGTTTAAGGA-1_3
CCGTAGGCAGGGAATC-1_3
CCGTGAGTCCCTCAAC-1_3
CCGTGAGTCCTCGATC-1_3
CCGTTCAAGTAGAATC-1_3
CCGTTCAGTAATGTGA-1_3
CCGTTCAGTACTTGTG-1_3
CCTAAGAAGATAACAC-1_3
CCTAAGACAGCTACAT-1_3
CCTATCGCAGCCTTCT-1_3
CCTATCGCAGCGTACC-1_3
CCTATCGTCTTGGTCC-1_3
CCTCAACGTAGAGCTG-1_3
CCTCACAAGAGAGTTT-1_3
CCTCACAAGGTTTACC-1_3
CCTCAGTAGTACCCTA-1_3
CCTCAGTGTTACCTGA-1_3
CCTCATGTCAAGTTGC-1_3
CCTCCAAAGTGAGTGC-1_3
CCTCCAATCTCGGCTT-1_3
CCTCCTCCACAGTCAT-1_3
CCTCCTCCACCTCGTT-1_3
CCTCTAGAGAAGTCAT-1_3
CCTCTAGCAAACACCT-1_3
CCTCTCCAGAAGTCAT-1_3
CCTGCATAGGTTCATC-1_3
CCTGCATGTTCCACAA-1_3
CCTTGTGAGAGTCAGC-1_3
CGAAGGACATCGGTTA-1_3
CGAAGGATCAACACCA-1_3
CGACAGCGTCGTTGGC-1_3
CGAGAAGAGTTGCATC-1_3
CGAGAAGTCGGCCCAA-1_3
CGAGGAACAAGGCTTT-1_3
CGAGTGCCAACTGTGT-1_3
CGATGCGCAGAGTGAC-1_3
CGATGGCCAAGAGATT-1_3
CGATGGCCATTCGATG-1_3
CGCCAGACAGTACTAC-1_3
CGCCATTGTCGCTTAA-1_3
CGCCATTTCGCGGTAC-1_3
CGCGTGAAGTGGTGAC-1_3
CGGAATTCACTGTCCT-1_3
CGGAATTTCAAGCTTG-1_3
CGGACACGTTTACGTG-1_3
CGGAGAAGTCGGCTAC-1_3
CGGCAGTAGGCGCTTC-1_3
CGGCAGTAGTATGAAC-1_3
CGGCAGTGTTCCATTT-1_3
CGGGCATGTTGCCAAT-1_3
CGGGTGTGTGATGAAT-1_3
CGGTCAGAGTGCACCC-1_3
CGGTCAGCAGAGAAAG-1_3
CGTAAGTGTTTACACG-1_3
CGTCCATGTCGCATCG-1_3
CGTCCATTCCTTCGAC-1_3
CGTGAATAGAATCCCT-1_3
CGTGAATCATTCTCCG-1_3
CGTGATAAGAAGCGCT-1_3
CGTGATAGTCTACGAT-1_3
CTAACCCCACTCCCTA-1_3
CTAACCCGTAGCTCGC-1_3
CTAAGTGAGGCTTCCG-1_3
CTAAGTGGTCCAATCA-1_3
CTACAGAAGGACAGTC-1_3
CTACAGACAGCAGGAT-1_3
CTACAGATCAGCGGAA-1_3
CTACCCAGTTCGTACA-1_3
CTACCTGCAATTTCCT-1_3
CTACCTGCAGGAGGAG-1_3
CTACCTGTCCTAGCGG-1_3
CTAGACACACTTGACA-1_3
CTAGGTATCCGACATA-1_3
CTATCTAAGACCAACG-1_3
CTATCTATCGACGCTG-1_3
CTCAACCAGGATATGT-1_3
CTCAACCTCGGCATAT-1_3
CTCAACCTCTGGAAGG-1_3
CTCAAGACAGCTGAGA-1_3
CTCAAGAGTACAAGTA-1_3
CTCACTGGTCATCAGT-1_3
CTCACTGGTTGCCGAC-1_3
CTCAGAAAGAATTCAG-1_3
CTCAGGGAGGCGCTCT-1_3
CTCATCGAGCTACTAC-1_3
CTCATTACAAAGCACG-1_3
CTCATTAGTGATATAG-1_3
CTCCACAGTCGTACAT-1_3
CTCCATGCAGAGTGAC-1_3
CTCCGATAGTGTTGTC-1_3
CTCCGATAGTTCTCTT-1_3
CTCCGATTCGAGAGCA-1_3
CTCCTCCTCTCTCCGA-1_3
CTCCTTTAGCGATGGT-1_3
CTCGAGGAGAGCTGAC-1_3
CTCTCAGTCGTTCCCA-1_3
CTCTCGAAGGCGCTCT-1_3
CTCTCGACAGTGACCC-1_3
CTCTCGAGTCCAGCGT-1_3
CTGAATGAGATCGACG-1_3
CTGAGGCGTACAAACA-1_3
CTGAGGCTCACAGAGG-1_3
CTGATCCGTTCGGTAT-1_3
CTGCATCGTCGATTCA-1_3
CTGCCATAGGGTTAGC-1_3
CTGCCATTCGCTCTAC-1_3
CTGCTCAGTCGGCCTA-1_3
CTGGTCTCAGATACTC-1_3
CTGTACCAGCGTTGTT-1_3
CTGTACCCACGAAAGC-1_3
CTGTAGACATTCACAG-1_3
CTGTAGAGTCTGCCTT-1_3
CTGTATTAGGGAGAAT-1_3
CTGTATTCAAGACAAT-1_3
CTGTCGTAGCCGAACA-1_3
CTGTGAAGTCTGATAC-1_3
CTTCCGATCCGATAAC-1_3
CTTCTAACAACCACGC-1_3
CTTCTAACACAGTACT-1_3
CTTCTAACAGAGAGGG-1_3
CTTCTAACAGAGGTTG-1_3
CTTCTAATCAAAGCCT-1_3
CTTCTAATCCGAGATT-1_3
CTTGAGAAGCTCGGCT-1_3
CTTGAGAGTTCGAACT-1_3
CTTGAGATCGCGTAGC-1_3
CTTGATTTCGACGACC-1_3
CTTTCAATCTACTTCA-1_3
GAAACCTCAGTCGTTA-1_3
GAAACCTTCCTTCAGC-1_3
GAAATGATCTTTGGAG-1_3
GAACACTTCCGTTGGG-1_3
GAAGAATCACTTGGCG-1_3
GAAGAATTCGTAGCTA-1_3
GAAGCCCGTCATATGC-1_3
GAAGCGAGTGGAATGC-1_3
GAAGTAAAGACGCCCT-1_3
GAAGTAAAGATCCTAC-1_3
GAATAGATCCTTACCG-1_3
GAATAGATCTCACGAA-1_3
GAATCGTAGTCTGTAC-1_3
GAATCGTCAAGGCGTA-1_3
GACAGCCAGGATACGC-1_3
GACAGCCCAAAGGATT-1_3
GACCAATAGCCTTTCC-1_3
GACCCAGAGTGGTGAC-1_3
GACCCTTAGCAGGCAT-1_3
GACCGTGGTCCCTAAA-1_3
GACTATGAGCGCCCAT-1_3
GACTATGGTATGAGCG-1_3
GAGACCCAGCATCTTG-1_3
GAGACCCCATTGAGGG-1_3
GAGACTTGTTTCGCTC-1_3
GAGAGGTCAGAGTCAG-1_3
GAGAGGTGTCCAGTTA-1_3
GAGATGGAGGTGGTTG-1_3
GAGATGGTCCTTATAC-1_3
GAGCCTGCAGGTGAGT-1_3
GAGCTGCAGACAGCTG-1_3
GAGGCAAAGAGATGCC-1_3
GAGGCAACATGACAGG-1_3
GAGGGTATCTAGGAAA-1_3
GAGTCTAGTACCTATG-1_3
GAGTCTATCAACTCTT-1_3
GAGTGAGCAACCACGC-1_3
GAGTTACAGCAACAAT-1_3
GAGTTACTCAGGACAG-1_3
GAGTTACTCCCTTGGT-1_3
GAGTTGTAGTAGGTTA-1_3
GAGTTGTCATGGGATG-1_3
GAGTTTGGTGCATCTA-1_3
GATAGAAAGAGGGCGA-1_3
GATAGAACAAACTCGT-1_3
GATAGCTAGATACTGA-1_3
GATCATGCAATTTCCT-1_3
GATCCCTTCGTAACAC-1_3
GATCGTATCATCACCC-1_3
GATGCTACACAGAAGC-1_3
GATGCTAGTTCAGTAC-1_3
GATTTCTGTCCAATCA-1_3
GCAACATCAGTCGCTG-1_3
GCACATAAGACTTCAC-1_3
GCACGGTGTCGAGTTT-1_3
GCACGGTTCTCTAGGA-1_3
GCACGTGAGCCTGAAG-1_3
GCACTAAAGCTAATCC-1_3
GCACTAACACATACGT-1_3
GCAGCCACAACAGATA-1_3
GCAGGCTTCACGAGGA-1_3
GCAGGCTTCGGCAGTC-1_3
GCAGTTACACCCTATC-1_3
GCATCGGAGTATGACA-1_3
GCATCGGGTCACAGAG-1_3
GCATCTCGTCCCAAAT-1_3
GCATCTCGTCGATTAC-1_3
GCATTAGGTGTGCCTG-1_3
GCCAACGCATCGCTGG-1_3
GCCAGTGTCCGAGCTG-1_3
GCCATGGGTGCCTGAC-1_3
GCCATGGTCCTGGCTT-1_3
GCCCGAAGTGACACGA-1_3
GCCGTGACAGCTTCCT-1_3
GCCGTGAGTGGACCAA-1_3
GCCTGTTTCGAACACT-1_3
GCGAGAAAGCACTCTA-1_3
GCGAGAAAGCTCCCTT-1_3
GCGGAAACATGTGGTT-1_3
GCGTGCACAGAGTGAC-1_3
GCGTTTCTCGAATGCT-1_3
GCTACAAAGGTCACAG-1_3
GCTACAACACCACTGG-1_3
GCTCAAATCGAGAAGC-1_3
GCTGAATCAGACCAAG-1_3
GCTGGGTAGCAACAAT-1_3
GCTTCACCACAGCATT-1_3
GCTTCACCATTCACAG-1_3
GCTTGGGAGAGCCCAA-1_3
GCTTGGGGTGAGATTA-1_3
GCTTTCGTCGCGTCGA-1_3
GGAACCCGTCTAGTGT-1_3
GGAATCTAGGACATCG-1_3
GGAATCTCAGTTTCGA-1_3
GGAATGGAGAAAGTCT-1_3
GGAATGGGTAAGCTCT-1_3
GGAGAACAGTACAACA-1_3
GGAGAACCATCGTCCT-1_3
GGAGAACTCTTTCTAG-1_3
GGAGATGGTGTTAACC-1_3
GGAGATGGTTTCAGAC-1_3
GGAGCAAAGGGCTGAT-1_3
GGAGCAACATGAGATA-1_3
GGAGGATTCCGATAGT-1_3
GGAGGATTCTAAGCCA-1_3
GGAGGTATCTAGTACG-1_3
GGATCTAAGTGAGGTC-1_3
GGATGTTAGCTACGTT-1_3
GGATGTTGTGAACGGT-1_3
GGCACGTGTTCAGTAC-1_3
GGCACGTTCAAGTTGC-1_3
GGCGTCATCTTCCAGC-1_3
GGCTGTGAGTCCTGTA-1_3
[truncated: 3,208 more rows]

## Sheet: UMI-PCP2-1141cells
Unique Molecular Identifier of PCP2-expressing cells
AAAGTGATCCGTGCGA-1_1
AACAAAGAGTATGGCG-1_1
AACCAACAGCGCTTCG-1_1
AACCACAGTCTGTCCT-1_1
AAGCGTTGTAATGCTC-1_1
AAGTACCCATTGTCGA-1_1
AAGTTCGGTGTGCTTA-1_1
AATTCCTCAATATCCG-1_1
ACAGAAAGTAACATAG-1_1
ACATGCATCTGCTTAT-1_1
ACCCAAATCTGAGATC-1_1
ACCCTTGTCGTCGATA-1_1
ACGATGTTCGTGCGAC-1_1
ACGCACGCATTCTCCG-1_1
ACGGTCGAGGGTAATT-1_1
ACTATGGCATTATGCG-1_1
ACTTAGGTCTCATGCC-1_1
ACTTTGTTCGTGGTAT-1_1
AGAACAAGTTTAGACC-1_1
AGGAGGTGTCCTACAA-1_1
AGGCCACCATGTCAGT-1_1
AGGGCTCGTCTACAGT-1_1
AGGGTGAGTGCATTAC-1_1
AGGTGTTCAAGGGCAT-1_1
AGTCAACCAGGAATCG-1_1
AGTGCCGAGAATTGTG-1_1
AGTGCCGGTGATTAGA-1_1
AGTGCCGTCAAGTCGT-1_1
ATCCACCTCTCCACTG-1_1
ATCCCTGTCAGCGCAC-1_1
ATCGCCTCACGTTGGC-1_1
ATGACCAAGCTGTTCA-1_1
ATGGAGGAGCCTGTGC-1_1
ATTCTTGGTAGCCCTG-1_1
CAAAGAACAAACTGCT-1_1
CACGAATTCGTTCCCA-1_1
CACGTTCAGCTAATCC-1_1
CAGATTGTCGTAGGGA-1_1
CAGCAATCACCAGCCA-1_1
CAGCAATTCAGCTTCC-1_1
CAGCACGTCACTTCTA-1_1
CAGGTATTCGAGAATA-1_1
CATCAAGAGGCGCTTC-1_1
CATGCAATCGGTAAGG-1_1
CATTCCGTCTCTCTTC-1_1
CATTCTACACAAACGG-1_1
CATTGCCCAAATGCGG-1_1
CCACACTTCATGGGAG-1_1
CCCATTGGTACAGAGC-1_1
CCCGAAGCAGTGGCTC-1_1
CCCTCAATCATTTGTC-1_1
CCGGTGAGTTAGAAAC-1_1
CCTCATGGTATTGAGA-1_1
CCTCTCCGTTCGTACA-1_1
CGAATTGCACAAATGA-1_1
CGAGGAAAGTTCCATG-1_1
CGAGGAACACTGATTG-1_1
CGAGGAAGTGGCCCAT-1_1
CGCGTGAGTCTGCGCA-1_1
CGTTCTGGTCAACCAT-1_1
CGTTGGGGTTAGTCGT-1_1
CTACATTTCTCTTGCG-1_1
CTCCACAGTCTGATAC-1_1
CTCCACAGTGAGATAT-1_1
CTCCCAAAGGCGAACT-1_1
CTCCGATTCGAGAGCA-1_1
CTCGAGGCATCATTTC-1_1
CTCTCAGGTATCTTCT-1_1
GAACACTAGCAATAGT-1_1
GAACGTTCAAACTCGT-1_1
GAACTGTGTGTTAAAG-1_1
GAAGCCCGTGATACAA-1_1
GACAGCCTCTGGAAGG-1_1
GACCAATTCCCTCGTA-1_1
GACTATGGTGTATTCG-1_1
GACTCAATCCCTCTTT-1_1
GACTTCCGTGAGCGAT-1_1
GAGGCCTCATGGAATA-1_1
GAGTGAGGTTAGAAAC-1_1
GATCGTAAGGTTTACC-1_1
GCACATAAGGCTAGCA-1_1
GCACGGTTCCGCGATG-1_1
GCAGCCAGTCACTCGG-1_1
GCATTAGGTAACATAG-1_1
GCCAACGCACCAGTAT-1_1
GCCAACGGTGGCATCC-1_1
GCCCAGAAGATGCTAA-1_1
GCGGATCTCCTCAGGG-1_1
GCTTGGGCAGATTAAG-1_1
GCTTGGGGTTCAACGT-1_1
GCTTTCGTCACGGGAA-1_1
GGAGAACGTTAAGAAC-1_1
GGCTTGGGTTTCACTT-1_1
GGCTTGGTCTGAATGC-1_1
GGCTTTCGTTTAGAGA-1_1
GGTCACGCAGTGCGCT-1_1
GGTGTCGTCGTCAACA-1_1
GGTTGTACACGGTGTC-1_1
GTAACACCACCGGTCA-1_1
GTACAACCATTCTCCG-1_1
GTAGATCCACTCACTC-1_1
GTAGCTATCAAGCCAT-1_1
GTCTAGAAGATGAATC-1_1
GTGACGCTCCCTTTGG-1_1
GTGAGCCGTGACTGAG-1_1
GTGCTGGGTACAGGTG-1_1
GTGCTTCCAAACCGGA-1_1
GTGGGAAGTGCCTGCA-1_1
GTTACCCAGCGTTACT-1_1
GTTAGTGCAGTGTGCC-1_1
GTTAGTGTCAGGGTAG-1_1
GTTGCTCAGTAGGTTA-1_1
TAATTCCTCCGCTAGG-1_1
TACAGGTAGGGCATGT-1_1
TACCCACTCTCTCAAT-1_1
TACGCTCCAGCTGTGC-1_1
TAGCACATCTCGGTCT-1_1
TATACCTCATCCAATG-1_1
TATTGCTTCACCGCTT-1_1
TATTTCGCACTGTGTA-1_1
TATTTCGTCACCCATC-1_1
TCACATTCATGAAGGC-1_1
TCACTATCAGACCATT-1_1
TCATATCCAAGGATGC-1_1
TCATATCCAGAACGCA-1_1
TCATTACTCATGCAGT-1_1
TCATTTGTCGACGCTG-1_1
TCCTCGATCGATACGT-1_1
TCCTCTTCAAGTGCAG-1_1
TCGACCTCATAGACTC-1_1
TCGCAGGGTAAGCAAT-1_1
TCGCTTGAGTGAATAC-1_1
TCGTGCTGTACGGTTT-1_1
TCGTGGGGTCTGTCCT-1_1
TCTACATAGTGTACCT-1_1
TCTCAGCAGGTTTACC-1_1
TCTGCCACACTATCGA-1_1
TGACCCTGTGTGGACA-1_1
TGACGCGGTGCACATT-1_1
TGAGCGCTCTATCGTT-1_1
TGAGGGAGTTGGCCTG-1_1
TGATCAGTCCAATGCA-1_1
TGATGCAGTGGTCCCA-1_1
TGCCGAGCACCGTGGT-1_1
TGCTCGTTCGAGCACC-1_1
TGGAACTAGTACAGCG-1_1
TGTAACGTCGTTTACT-1_1
TGTCCCACAAGACGAC-1_1
TGTGAGTTCGGCTATA-1_1
TGTGGCGAGCAAGTGC-1_1
TGTTCCGGTCGTACTA-1_1
TTACAGGCAGTGGCTC-1_1
TTCAATCTCATGTCAG-1_1
TTCACCGAGCATTGAA-1_1
TTCCGTGAGAGTGTGC-1_1
TTCCGTGGTATTTCCT-1_1
TTCCTAATCATCGGGC-1_1
TTCGGTCAGCGGACAT-1_1
TTCTTCCAGTGATTCC-1_1
TTGCTGCTCTACGCAA-1_1
TTGGGCGTCAAGCTTG-1_1
TTGTGTTCAAAGTGTA-1_1
TTTCGATTCCAGTGTA-1_1
TTTGATCTCGTTCTCG-1_1
AAATGGACAATAGAGT-1_2
AACAAGATCAAGGAGC-1_2
AACGGGATCATCCTAT-1_2
AACGTCACACACCTTC-1_2
AACGTCACATAGAAAC-1_2
AAGCCATAGTGCCTCG-1_2
AAGCGAGTCGTAGTCA-1_2
AATAGAGGTTAAGCAA-1_2
ACACAGTTCCGCTTAC-1_2
ACCCAAAAGTTGAAAC-1_2
ACGATCAAGCTCGGCT-1_2
ACGTTCCCACATATCG-1_2
ACTCCCACAACCAATC-1_2
ACTCCCATCCTTATCA-1_2
ACTGTCCAGCGCCTTG-1_2
ACTGTCCGTATGCAAA-1_2
AGAAGCGCACGGTGTC-1_2
AGACAGGGTCCGACGT-1_2
AGACTCATCAGTAGGG-1_2
AGAGAATGTCGCATGC-1_2
AGATCCACAACGGCTC-1_2
AGATCGTTCCGCAAAT-1_2
AGATGAAGTTGTCTAG-1_2
AGCCAATGTAGCCCTG-1_2
AGCCACGCAGGTTCCG-1_2
AGCGCTGCATCCGAAT-1_2
AGCGTATAGCCGGAAT-1_2
AGGAGGTTCTGTTGGA-1_2
AGGGTGAAGCGCCCAT-1_2
AGGTGTTAGAGAGTGA-1_2
AGTAGTCTCACCTACC-1_2
AGTCACAAGCATAGGC-1_2
AGTGATCGTGTATTCG-1_2
ATCACTTTCGTAACCA-1_2
ATCCGTCTCCATCGTC-1_2
ATCCGTCTCCATGCAA-1_2
ATCGATGGTGGACTAG-1_2
ATCGCCTGTACGGGAT-1_2
ATCGTCCCAACGCATT-1_2
ATCTCTAAGGACTGGT-1_2
ATGACCAGTCGACGCT-1_2
ATGAGGGTCACCGCTT-1_2
ATGGATCTCTTAAGGC-1_2
ATGGTTGCATGCTGCG-1_2
ATGTCTTGTATACCTG-1_2
ATTCTACAGGTAGACC-1_2
ATTCTACCAGCTCTGG-1_2
ATTCTACCATCTGGGC-1_2
CAACAGTAGAGGTATT-1_2
CAACCTCCATGAGAAT-1_2
CAAGCTATCGACGACC-1_2
CAATACGCAATGAGCG-1_2
CACATGATCACCACAA-1_2
CACCAAAGTGCACATT-1_2
CACTAAGTCTCTGAGA-1_2
CAGCGTGTCCCATACC-1_2
CATCCACAGGTATCTC-1_2
CATGCTCCAATAGTCC-1_2
CATGGTAGTGCGCTCA-1_2
CATTGCCAGAATAACC-1_2
CATTGCCGTGCTTATG-1_2
CCACGAGTCATGTCAG-1_2
CCTAAGACACAGCCAC-1_2
CCTCCTCGTTGAAGTA-1_2
CCTCTAGAGGCACGAT-1_2
CCTGCATCACAGTCCG-1_2
CCTTGTGTCATTGCCC-1_2
CGAGTTAGTAGGAAAG-1_2
CGATCGGCAATCGCGC-1_2
CGTAATGGTAGCGTCC-1_2
CGTGTCTAGTCGAAAT-1_2
CGTGTCTGTGGATACG-1_2
CTACGGGCAGCACAAG-1_2
CTCAACCGTGAGTTTC-1_2
CTCACTGCACTAGGCC-1_2
CTCCACAGTTAGTTCG-1_2
CTCCACATCCGAGATT-1_2
CTCCCTCAGGGCCAAT-1_2
CTGCAGGGTTCATCGA-1_2
CTGCGAGCACGGTGTC-1_2
CTTCAATCACGACAGA-1_2
CTTCCTTAGGTCCTGC-1_2
CTTTCAACAATCGCCG-1_2
GAACACTAGGAGGGTG-1_2
GACCGTGGTATCTCGA-1_2
GACTTCCCAACCGACC-1_2
GAGATGGCAGTGGGTA-1_2
GAGGGATAGCGGTAGT-1_2
GAGTCTATCGAAATCC-1_2
GAGTTGTTCGTTGTAG-1_2
GATCATGAGACATAGT-1_2
GCACATATCTTAGTTC-1_2
GCACTAATCAACCGAT-1_2
GCATCGGAGGTAGTCG-1_2
GCCAACGTCGTCAAAC-1_2
GCGATCGCACTTGGGC-1_2
GCGGAAATCCAGCCTT-1_2
GCTTTCGAGGTCATTC-1_2
GGAAGTGTCATGGTAC-1_2
GGAATCTTCAGCAGAG-1_2
GGATCTAGTGTCTCCT-1_2
GGGCGTTAGTCCCGGT-1_2
GGTCTGGGTAATTAGG-1_2
GGTGAAGCATATACCG-1_2
GTAAGTCAGGTCTTTG-1_2
GTAATCGCACATGTTG-1_2
GTACAGTCAATGTTGC-1_2
GTAGAGGGTGAGCGAT-1_2
GTAGATCCAATGAAAC-1_2
GTCATTTGTCCAACGC-1_2
GTCCACTCATCCGTTC-1_2
GTGAGCCGTGAGAACC-1_2
GTGATGTAGAAGCGGG-1_2
GTGCACGCAGATAAAC-1_2
GTGTTCCTCATCACTT-1_2
GTTACCCAGGCTTTCA-1_2
GTTGCGGAGTTGCTCA-1_2
GTTGTCCCAAGTCCAT-1_2
TAAGTCGAGGGTACAC-1_2
TAATCTCCAGGCATTT-1_2
TACTTACAGACTACCT-1_2
TAGGTACGTGCCTTTC-1_2
TATCAGGGTTAAGTCC-1_2
TATCCTAAGAGTCACG-1_2
TCAAGTGAGTTACGTC-1_2
TCACAAGAGATGAATC-1_2
TCACGCTTCTCATGGA-1_2
TCAGGGCAGAGCCCAA-1_2
TCAGGTAAGGGACTGT-1_2
TCATTACGTACTGACT-1_2
TCATTCAGTCAGCTTA-1_2
TCATTCATCCATAGAC-1_2
TCCAGAAGTATTTCCT-1_2
TCCATCGTCGAACCTA-1_2
TCCCATGCACAATGAA-1_2
TCCTTTCTCATAGACC-1_2
TCGACGGTCCAACTAG-1_2
TCGCTTGGTCGTACTA-1_2
TCGTCCATCAGGACGA-1_2
TCGTGCTCATTCACCC-1_2
TGAACGTGTACGTGTT-1_2
TGACAGTCACTCCCTA-1_2
TGATGGTAGAGGTATT-1_2
TGCATCCAGAAGCGGG-1_2
TGCATGAGTAAGCAAT-1_2
TGCATGATCCAAGCAT-1_2
TGTGAGTCAATGTCAC-1_2
TGTTCCGAGCTGCGAA-1_2
TGTTGGAAGGGCATGT-1_2
TTAGGGTTCGTTCTCG-1_2
TTATTGCTCGTCTAAG-1_2
TTCACCGCATGCGGTC-1_2
TTCCAATAGCGTCAGA-1_2
TTCCTAAAGATCGCCC-1_2
TTCGATTAGAGCACTG-1_2
TTCTCTCAGTAGTCAA-1_2
TTCTGTATCGAGAAAT-1_2
TTCTTGATCACTCACC-1_2
TTGCATTGTCAATCTG-1_2
TTGCGTCTCTTCGTAT-1_2
TTGGGTACAGGTGGAT-1_2
TTGTGTTCAAGCCATT-1_2
TTGTGTTGTCAGTTTG-1_2
TTGTTCACAAACTCGT-1_2
TTTACTGAGGTTGGAC-1_2
TTTAGTCGTATCGCGC-1_2
AAACCCACACAAGCCC-1_3
AAACGAATCATTGTTC-1_3
AAAGGGCAGGTACAAT-1_3
AAAGGTAAGGGAGGAC-1_3
AAAGTGAAGGTGAGAA-1_3
AACAACCCAAGCTCTA-1_3
AACAAGAAGGCTCTCG-1_3
AACACACAGGTGCCAA-1_3
AACAGGGAGGTGCGAT-1_3
AACGAAATCATCGCTC-1_3
AACTTCTCACATACTG-1_3
AAGCGAGAGATAGGGA-1_3
AAGTCGTTCCGATCTC-1_3
AATAGAGAGATGCTGG-1_3
ACACTGACAGGAGACT-1_3
ACCGTTCCAATCCTTT-1_3
ACCGTTCGTGAATGTA-1_3
ACCGTTCGTGTCCATA-1_3
ACGATCACACTCTGCT-1_3
ACGGAAGCAGGCCTGT-1_3
ACGGAAGTCAAAGGTA-1_3
ACGGGTCCAAGCTACT-1_3
ACGGTTACACAACGAG-1_3
ACGTCCTAGTCATAGA-1_3
ACTATGGTCTCCCTAG-1_3
ACTCTCGAGAGAGCAA-1_3
ACTCTCGCACATATCG-1_3
ACTCTCGCAGAGTTCT-1_3
ACTTCGCTCAGAGCAG-1_3
AGAACCTTCGTGCTCT-1_3
AGACAAACAGCTACCG-1_3
AGAGCCCCAGTTGGTT-1_3
AGATAGACAGAGTGTG-1_3
AGCATCACAATGCTCA-1_3
AGCCAATGTCATAAAG-1_3
AGCGTATCATCGTTCC-1_3
AGGAATACATTCTGTT-1_3
AGGCCACAGAGCAAGA-1_3
AGGCCACGTGAGAACC-1_3
AGGGCTCGTGAGACCA-1_3
AGTAACCAGTCACTGT-1_3
AGTAACCCACAAGCAG-1_3
AGTCAACAGACAAGCC-1_3
ATACTTCCAAGAATGT-1_3
ATCACGATCTTAGGAC-1_3
ATCCTATAGGCGAACT-1_3
ATCCTATGTCTTACAG-1_3
ATCGCCTTCTAGAACC-1_3
ATGTCTTGTGCATGTT-1_3
ATTCATCCAGCACGAA-1_3
ATTTCTGCATCGTGGC-1_3
CAACAACCAATGGCCC-1_3
CAACAGTCATGAGTAA-1_3
CAAGCTATCTCCAATT-1_3
CAATCGACAATCCTAG-1_3
CAATGACTCGGCTATA-1_3
CAATTTCCAACTAGAA-1_3
CACGTGGGTCTCTCAC-1_3
CAGTGCGCACGTGTGC-1_3
CATAAGCCAGACGGAT-1_3
CATCGGGAGCAGCCCT-1_3
CATGAGTCAGGTAGTG-1_3
CATGAGTCAGGTCAAG-1_3
CATGCCTAGGTACAAT-1_3
CATTGAGAGTGCGCTC-1_3
CATTGAGGTTTGTTCT-1_3
CATTTCACAACCTAAC-1_3
CCAATTTAGGCCCAAA-1_3
CCAATTTCAGAAATCA-1_3
CCACAAAAGGTTGGAC-1_3
CCACGTTCAACCCGCA-1_3
CCACTTGTCCCTGGTT-1_3
CCATAAGTCTCAGTCC-1_3
CCCATTGTCCAGCCTT-1_3
CCCGGAAAGGCACGAT-1_3
CCGTAGGAGCAAACAT-1_3
CCTAACCGTCAGACTT-1_3
CCTAAGAGTGAGTAGC-1_3
CCTCCAAAGGGTGAAA-1_3
CCTTCAGAGTAGCATA-1_3
CCTTCAGTCGAGCCTG-1_3
CGATGCGAGCGCCTTG-1_3
CGATGGCGTTAAGGAT-1_3
CGCGTGACAGGCATTT-1_3
CGGAGAAGTTCCTTGC-1_3
CGGAGAAGTTGCATGT-1_3
CGGCAGTGTCATCTAG-1_3
CGGGACTTCAGGAGAC-1_3
CGGGCATTCATTCCTA-1_3
CGGGTGTCATGACACT-1_3
CGTAAGTCATGGAACG-1_3
CGTAATGGTCGCCTAG-1_3
CGTAGTACAGCTGTTA-1_3
CGTCCATGTCATCACA-1_3
CGTCCATGTTGAGGAC-1_3
CGTTAGAAGATTAGTG-1_3
CGTTCTGTCTCGGTCT-1_3
CTACCCAGTCAACATC-1_3
CTCAAGACAGCAGATG-1_3
CTCAGAAGTCCACACG-1_3
CTCCAACGTTGTGTAC-1_3
CTCCACAAGACCAAGC-1_3
CTCCCAAAGCACTCGC-1_3
CTCCCTCTCGATTTCT-1_3
CTGATCCCAGCAGGAT-1_3
CTGCATCAGTACTCGT-1_3
CTGTATTAGTGTAGAT-1_3
CTGTCGTGTGATACTC-1_3
GAAACCTAGGCCTGCT-1_3
GAACGTTAGTTAACAG-1_3
GAACGTTTCTATTCGT-1_3
GAAGCGACACGACAGA-1_3
GAATCACAGTGAGGTC-1_3
GAATCACCAAGTGCAG-1_3
GACACGCCAATAGAGT-1_3
GACATCAGTCCGGTGT-1_3
GACCCAGAGTCATCGT-1_3
GACTATGTCTCTTCAA-1_3
GACTTCCTCCAGCAAT-1_3
GAGTTGTTCATGACAC-1_3
GATCATGTCGCTGACG-1_3
GATCCCTTCATCGCCT-1_3
GATGACTGTCCTGGTG-1_3
GATGAGGAGTTTGTCG-1_3
GATGAGGGTACCGTGC-1_3
GATGATCGTTAAGACA-1_3
GATTCTTTCGCTGTCT-1_3
GATTGGTTCGCACGAC-1_3
GCACATAAGCTAATCC-1_3
GCACGTGTCGGTAACT-1_3
GCATCTCAGCGACTGA-1_3
GCCGTGACAAACTCTG-1_3
GCTGCAGCACATGACT-1_3
GCTTTCGGTAAGTTAG-1_3
GGAACCCAGACTCAAA-1_3
GGAGGTACAGAGATGC-1_3
GGATGTTGTCAAAGCG-1_3
GGGAGATAGTTTGGCT-1_3
GGGATGACAAAGAACT-1_3
GGGCTACAGACAGCTG-1_3
GGGTTATCATGATGCT-1_3
GGTAACTCACGCCAGT-1_3
GGTAACTGTACGAGCA-1_3
GGTAATCTCCCAAGCG-1_3
GGTGAAGCACTCCACT-1_3
GTAGAGGCACAGACGA-1_3
GTCATCCAGACATGCG-1_3
GTCATGAGTCACTCGG-1_3
GTCATTTAGCTAGAGC-1_3
GTCATTTTCGCGTCGA-1_3
GTCGCGATCCAACCGG-1_3
GTGACGCAGTCACTAC-1_3
GTGATGTAGGAGAATG-1_3
GTGCACGGTCCGGCAT-1_3
GTGGCGTGTTAGGGTG-1_3
GTGTTCCGTATTGACC-1_3
GTTACGACACACGGTC-1_3
GTTAGTGGTATCATGC-1_3
GTTCATTCACTCGATA-1_3
GTTCGCTAGATGCTAA-1_3
TAAGCGTGTACTCGCG-1_3
TACATTCAGTACCATC-1_3
TACGGTATCCGTATAG-1_3
TACTGCCAGGATACGC-1_3
TACTGCCAGGATATAC-1_3
TACTTCAGTGAATATG-1_3
TATCCTACACTTCAGA-1_3
TATCGCCCAGCATACT-1_3
TATTCCAGTAGCGCCT-1_3
TATTCCAGTAGTGGCA-1_3
TCAATCTGTGCTGTCG-1_3
TCAATTCGTAGCTGCC-1_3
TCACACCCAGGCACAA-1_3
TCACACCTCCGATTAG-1_3
TCACTCGTCGGTCGGT-1_3
TCAGCAAGTGTCCAAT-1_3
TCAGTGAGTCGAAGCA-1_3
TCAGTTTCAATTGAGA-1_3
TCATATCTCGATGGAG-1_3
TCATCATGTTGGGAAC-1_3
TCATGCCGTAAGAACT-1_3
TCATGGAGTAGTGGCA-1_3
TCATGGAGTGTTAACC-1_3
TCCCAGTGTTACACAC-1_3
TCCGTGTCAGCTTTCC-1_3
TCGAAGTGTTTGGGTT-1_3
TCGAAGTTCCGGTAGC-1_3
TCGAAGTTCGGTAGAG-1_3
TCGACGGCACTGTCGG-1_3
TCGCTTGTCGTCACCT-1_3
TCGTGCTCACAAGCCC-1_3
TCGTGCTGTGTCCATA-1_3
TCTATCAGTGAATAAC-1_3
TCTCAGCCAAGAGATT-1_3
TCTGGCTAGACGGTTG-1_3
TCTTTGACACAGTGTT-1_3
TGAGCGCGTACAGAGC-1_3
TGAGGGAAGGAAAGAC-1_3
TGAGGGACACCCGTAG-1_3
TGATCTTCAACTCATG-1_3
TGCAGGCGTTGTGCAT-1_3
TGCGATAAGCGTACAG-1_3
TGCGGCATCACCTACC-1_3
TGGGAGACATCGTTCC-1_3
TGGGCGTGTTGCATTG-1_3
TGTAACGAGGTCCGAA-1_3
TGTAAGCGTTACACTG-1_3
TGTCAGAAGGAGCTGT-1_3
TGTTGAGCACGCGCAT-1_3
TTACAGGCATGACGGA-1_3
TTAGGCACAAGCGATG-1_3
TTAGGCATCCTAAACG-1_3
TTCAATCCAGCAGACA-1_3
TTCCTTCTCCACAAGT-1_3
TTCTAACCAAAGTGTA-1_3
TTCTTGATCCCAACTC-1_3
TTGATGGTCGCGCTGA-1_3
TTGCATTTCAGACCCG-1_3
TTGCCTGGTCAGTTTG-1_3
TTGCTGCCAGGAAGTC-1_3
TTGGGATCACCCTTAC-1_3
TTGGGTACATTGAGCT-1_3
TTTACTGTCGGAATTC-1_3
TTTGACTGTTGGAGAC-1_3
AAAGTGATCACGTAGT-1_4
AACAAGACATGAAGCG-1_4
AAGCATCTCCCAACTC-1_4
ACCAACACATCCGAAT-1_4
ACCATTTAGTAAACGT-1_4
ACCTGTCGTGTTTGCA-1_4
ACGATCAAGGTAACTA-1_4
ACGGAAGCATGCCGAC-1_4
ACGGGTCAGACGCATG-1_4
ACTCCCATCCGTTGGG-1_4
ACTGTGAGTCCAATCA-1_4
AGAAGCGTCATTGCCC-1_4
AGACCATTCTGGCTGG-1_4
AGAGAATAGCGTACAG-1_4
AGCCAGCTCCGCAACG-1_4
AGCTCAATCACTCGAA-1_4
AGGACTTTCTACTTCA-1_4
AGGCATTGTAGGCAGT-1_4
AGGTTACGTTGAATCC-1_4
ATACCGAGTTTGAAAG-1_4
ATATCCTTCGTTACCC-1_4
ATCAGGTGTGTCCCTT-1_4
ATCCATTAGAGGCCAT-1_4
ATCCATTAGTCGAGGT-1_4
ATCTCTAAGTCGCGAA-1_4
ATGGGAGCAGGAACCA-1_4
ATTACTCAGTCTGCGC-1_4
ATTTACCGTGTTATCG-1_4
ATTTCACAGGTACCTT-1_4
ATTTCTGAGGCATCAG-1_4
CAAGCTATCTCGTTTA-1_4
CACGTTCGTGGGCTCT-1_4
CAGCCAGAGTAACCGG-1_4
CAGCGTGTCACATTGG-1_4
CATCAAGTCCCGTGAG-1_4
CATGGTAAGCGTGAAC-1_4
CATGGTAGTTACCCAA-1_4
CCCTCAAGTGGCTGCT-1_4
CCGATCTAGTACAGCG-1_4
CCGATGGTCCACAGCG-1_4
CCGTTCAGTTCTCGTC-1_4
CCTATCGGTACTAGCT-1_4
CCTCCAAAGGGCTTCC-1_4
CCTTTGGCATAACGGG-1_4
CGATGCGAGGTTGCCC-1_4
CGATGGCCACAGTGAG-1_4
CGATGGCTCTGAATCG-1_4
CGGACACCACACCGAC-1_4
CGGCAGTCACTGTCCT-1_4
CGGTCAGCAGACGATG-1_4
CGTAAGTAGCCTATTG-1_4
CGTAGTAGTGTATTGC-1_4
CTAGGTAAGTAAGGGA-1_4
CTAGGTAGTTTCGTTT-1_4
CTATAGGGTATGGTTC-1_4
CTCCGATGTAGATGTA-1_4
CTGCAGGAGAGATCGC-1_4
CTGCCTACAAAGTATG-1_4
CTGTATTTCTTAAGGC-1_4
GAAGCGATCGCTAAAC-1_4
GAAGGGTTCGAATCCA-1_4
GAAGTAATCTGAATCG-1_4
GACATCAAGATACATG-1_4
GACCGTGAGCTCTTCC-1_4
GACTGATAGGTGAGAA-1_4
GAGACCCAGGAACGTC-1_4
GAGACCCTCTCATTAC-1_4
GAGCTGCCAGAAGTTA-1_4
GAGCTGCCAGCTGGTC-1_4
GAGTGAGGTGAGCAGT-1_4
GATCATGGTGTTGAGG-1_4
GATCCCTGTTGCACGC-1_4
GATCGTATCTCCATAT-1_4
GATGGAGAGTGGAAAG-1_4
GATGGAGCAACAAGTA-1_4
GATGGAGGTGTGTCCG-1_4
GCCGTGAGTCGGCCTA-1_4
GCGAGAAGTGCCGTTG-1_4
GCGTGCATCAGGGATG-1_4
GCTTCACCATACAGCT-1_4
GGAGCAATCCTAACAG-1_4
GGCAGTCGTAAGGCCA-1_4
GGCAGTCGTAGTGGCA-1_4
GGCTTTCGTAACACCT-1_4
GGGAAGTAGACCTTTG-1_4
GGGATCCCAGTTGAAA-1_4
GGGCTCACAAGACTGG-1_4
GGTAACTCAGCTTTGA-1_4
GGTCACGGTGAGCTCC-1_4
GGTGAAGTCTTGCAGA-1_4
GTAGGTTCAGTCTACA-1_4
GTATTTCAGCTGGAGT-1_4
GTCACGGCAAGACCGA-1_4
GTGAGTTTCACTCGAA-1_4
GTGCAGCTCTGGTGCG-1_4
GTGGGAAAGGATGTTA-1_4
GTTAGACAGAGGGTAA-1_4
GTTAGACTCCCAGGAC-1_4
GTTGAACCAACACGAG-1_4
GTTGAACGTTTACACG-1_4
TAACGACAGACGATAT-1_4
TACAGGTGTTCGGCGT-1_4
TACTTGTAGTCCGCCA-1_4
TAGGTTGTCTCTAGGA-1_4
TATATCCAGAGAATCT-1_4
TCAGTCCTCGTCGATA-1_4
TCATCCGAGGACAACC-1_4
TCATTGTCAGACAAAT-1_4
TCCAGAAGTCCCTGTT-1_4
TCCATGCTCGTAGAGG-1_4
TCCGAAAAGGAGCAAA-1_4
TCCGGGATCACACCGG-1_4
TCCTCCCTCGCGCTGA-1_4
TCCTTTCGTAGATTAG-1_4
TCGCTCAGTCGACGCT-1_4
TCGCTTGAGTCTCTGA-1_4
TCGTAGACAAGGCGTA-1_4
TCTAACTTCCCTTGGT-1_4
TCTCAGCTCTCATAGG-1_4
TCTGGCTAGTGCTAGG-1_4
TCTTCCTCACATGTTG-1_4
TGATCTTGTATATGGA-1_4
TGCAGATTCATACGGT-1_4
TGCTGAACACGCCAGT-1_4
TGGAGGAGTCCTCATC-1_4
TGGGCGTAGAGAGGGC-1_4
TGGGTTAAGCGTCAGA-1_4
TGGTACAGTCCGGTGT-1_4
TGTAAGCCAGATACTC-1_4
TGTAGACCAAGTCCCG-1_4
TGTCAGAAGCGCCATC-1_4
TGTCCCAGTTAATCGC-1_4
TGTCCTGCATATTCGG-1_4
TGTTCATAGGTCGCCT-1_4
TTACCATTCAAGAGGC-1_4
TTAGGGTTCAAGCTTG-1_4
TTCGGTCAGGCTCCCA-1_4
TTCTGTAGTAGTCTTG-1_4
TTGACCCAGACGGTCA-1_4
TTGCATTGTTTCGTGA-1_4
AAACGAAAGTCGTTAC-1_5
AACAACCTCCATACAG-1_5
AACAGGGAGTTACGAA-1_5
AAGGTAATCCACTTTA-1_5
AAGTACCCACCAACAT-1_5
AATCGACAGTGGTTCT-1_5
AATCGTGAGTGGTCAG-1_5
AATGGCTAGGCCTTGC-1_5
AATGGCTTCCATTCAT-1_5
AATGGCTTCGACGACC-1_5
ACCCTCATCAATGCAC-1_5
ACGGGTCAGGTATCTC-1_5
ACGGTTACACAGCGCT-1_5
ACTTATCGTTTGGAGG-1_5
AGAACCTAGCCATTCA-1_5
AGAGAGCGTTGAATCC-1_5
AGCGCTGAGCTCTGTA-1_5
AGGGTCCTCCCGTTGT-1_5
AGTCACAAGCTCGAAG-1_5
AGTCACACAAGCCATT-1_5
AGTGATCGTGGACAGT-1_5
ATAGGCTGTAACAGGC-1_5
ATGCGATTCGTGTGAT-1_5
ATTTACCCACAGAGCA-1_5
CAACAGTGTGATGGCA-1_5
CAAGCTAAGTGAGGTC-1_5
CAAGGGACACCAGCCA-1_5
CACTGTCGTACGTACT-1_5
CACTTCGGTTCTAACG-1_5
CAGCGTGAGTGCCTCG-1_5
CATTCTAGTGGATTTC-1_5
CATTGCCAGGACCCAA-1_5
CCCTTAGAGTTGAATG-1_5
CCGATCTAGAAGTCTA-1_5
CCTGTTGGTGACTATC-1_5
CGAGAAGCACACCGAC-1_5
CGCATAATCTCCTGTG-1_5
CGGCAGTGTCCGAAGA-1_5
CGGGTGTGTCCAATCA-1_5
CTACATTCACTCCCTA-1_5
CTCAAGAGTCTTCGAA-1_5
CTCAATTGTAATGTGA-1_5
CTCATGCAGTTGCTGT-1_5
GAAACCTTCCTGATAG-1_5
GAAATGACAAGGTCTT-1_5
GAAGGGTTCTCATTGT-1_5
GATGACTGTGACGCCT-1_5
GATTTCTTCTGACCCT-1_5
GCATGATTCGAGATGG-1_5
GCCGATGCACGTAGAG-1_5
GGAATGGGTACCGCGT-1_5
GGTAATCTCCTTGAAG-1_5
GGTGAAGTCCACACCT-1_5
GTCCTCAAGCTGGTGA-1_5
GTGTGATAGACAGCTG-1_5
GTTACGATCCCATTTA-1_5
TAATTCCTCGTCCTTG-1_5
TACCGAAAGGATTACA-1_5
TAGGTACTCTTACGTT-1_5
TAGGTTGAGAAAGCGA-1_5
TATCAGGAGTGGTCAG-1_5
TATCAGGTCCGATGCG-1_5
TATCTTGCAAGTTGGG-1_5
TATGTTCTCGTGGAAG-1_5
TATTGCTAGCCGTTAT-1_5
TCACATTCACTGAGGA-1_5
TCACGGGAGTGGTTGG-1_5
TCATGAGGTTGCACGC-1_5
TCATGCCCACGTAGAG-1_5
TCATTCAGTATTAAGG-1_5
TCATTCATCTCCAAGA-1_5
TCCATCGTCACCCTTG-1_5
TCGAACAGTACGGTTT-1_5
TCGACCTCATAACCCA-1_5
TCGGATACATACGCAT-1_5
TCGGGCATCTCGCTTG-1_5
TCTACCGAGAAATCCA-1_5
TGAACGTAGTTCGGTT-1_5
TGAACGTGTATCGCGC-1_5
TGACTCCTCCACGGGT-1_5
TGAGCATAGGGAGGGT-1_5
TGAGGAGAGAGGTTAT-1_5
TGCTTGCTCGAAGTGG-1_5
TGGTAGTTCGTGCACG-1_5
TGTCCACGTACGGGAT-1_5
TGTCCCACAATTGCCA-1_5
TGTCCTGCACGTAGAG-1_5
TGTTGAGAGTCTCCTC-1_5
TTACGCCTCGCTCTCA-1_5
TTCTCTCCAGAAGTTA-1_5
TTGACCCAGGAACTAT-1_5
TTGCCTGAGACTTAAG-1_5
TTGTTGTCACATATGC-1_5
TTTACTGGTGGACTAG-1_5
TTTGACTGTCTCTCTG-1_5
AAACGCTTCCAACCGG-1_6
AAAGGATTCATTCGGA-1_6
AAAGGTAAGAATCGAT-1_6
AAAGTGACAACACGTT-1_6
AAATGGAAGCGTACAG-1_6
AACAGGGCAAGCCATT-1_6
AACCAACAGCTTGTGT-1_6
AACCAACTCGAACGGA-1_6
AACCATGTCCATTTAC-1_6
AACCCAATCATGCTAG-1_6
AACGTCACAAGGCAAC-1_6
AAGATAGCATCACGGC-1_6
AAGCCATGTATGGAGC-1_6
AAGGAATCAAGTATCC-1_6
AATCACGTCAATCTCT-1_6
ACAAAGAAGCAGCAGT-1_6
ACAACCAAGTATCTGC-1_6
ACACCAAAGACCGTTT-1_6
ACACGCGCACGACGTC-1_6
ACACTGATCGAAACAA-1_6
ACATCCCGTCGGATTT-1_6
ACATCGAAGGGCAGTT-1_6
ACATCGATCGACATTG-1_6
ACATTTCGTAGCGTAG-1_6
ACATTTCTCACCCTGT-1_6
ACCTACCCAGCAGTTT-1_6
ACCTGAACAGCTCATA-1_6
ACCTGTCAGTGAATAC-1_6
ACCTGTCGTCACATTG-1_6
ACGATCACAAACGGCA-1_6
ACGATGTCACTGATTG-1_6
ACGCACGCAACGGCCT-1_6
ACGGTTAAGCCAGAGT-1_6
ACGGTTACATTCGGGC-1_6
ACGTAACGTGGACTAG-1_6
ACTATGGTCGGCATTA-1_6
ACTCCCACATTCAGGT-1_6
ACTCCCATCTTGGAAC-1_6
ACTGATGTCGACGTCG-1_6
ACTGCAACAGAGCGTA-1_6
ACTTATCCAATCCAGT-1_6
ACTTCCGAGAGTGAAG-1_6
ACTTTCATCTGGTGCG-1_6
AGAAATGGTACTTCCC-1_6
AGACCCGTCCGTAGGC-1_6
AGAGCCCAGATCCCAT-1_6
AGAGCCCAGTGTACAA-1_6
AGATAGAGTGGCAGAT-1_6
AGATAGATCCATTCAT-1_6
AGATGAATCGGTAAGG-1_6
AGCATCATCGATGCAT-1_6
AGCATCATCGTGCTCT-1_6
AGCGATTCATCCTATT-1_6
AGCGTATAGATGCGAC-1_6
AGGAATATCTTGGTCC-1_6
AGGACTTTCGATAACC-1_6
AGGAGGTTCCTCACGT-1_6
AGGATAACAACTCCAA-1_6
AGGCATTAGGTTGAGC-1_6
AGGCATTTCTTGGTGA-1_6
AGGCTGCGTCCTCATC-1_6
AGGGAGTGTCGGATTT-1_6
AGGGTTTTCGTTAGAC-1_6
AGGTAGGCACGGATCC-1_6
AGGTCATAGAGCACTG-1_6
AGGTCTAGTTCTCCAC-1_6
AGTAGCTAGTATTAGG-1_6
AGTCATGCAATTGCGT-1_6
AGTGATCAGCGCCCAT-1_6
AGTGTTGGTTACGGAG-1_6
ATACCGACAAATACGA-1_6
ATATCCTTCGTCCTTG-1_6
ATCACAGTCATGCCCT-1_6
ATCACGACAGAACTCT-1_6
ATCACTTTCCTTCAGC-1_6
ATCCACCGTGAGTGAC-1_6
ATCCATTGTCGCATGC-1_6
ATCGGCGCAGACCATT-1_6
ATCGTAGCAATAGTAG-1_6
ATCGTAGCAATCGCAT-1_6
ATCGTGAGTTACCTGA-1_6
ATCTTCATCGACATTG-1_6
ATGAAAGGTTTCGGCG-1_6
ATGTCCCAGCTCGAAG-1_6
ATGTCTTAGAGCCCAA-1_6
ATTACCTTCTGGGTCG-1_6
ATTCAGGGTCCGCAGT-1_6
ATTCATCAGCGATTCT-1_6
ATTGTTCTCGGTGAAG-1_6
ATTTCACAGAAGGATG-1_6
ATTTCACCAAGGAGTC-1_6
ATTTCACCACATATCG-1_6
ATTTCACCATCCCGTT-1_6
CAACAGTCAAAGGGTC-1_6
CAAGCTAAGCGACTAG-1_6
CAATTTCGTATGTCCA-1_6
CACAACACAACCAATC-1_6
CACCAAACATTCCTCG-1_6
CACCGTTCAGCACAAG-1_6
CACTGGGAGTGATCGG-1_6
CACTGTCGTATCGTTG-1_6
CAGCAGCCATGAGATA-1_6
CAGCGTGCAACCCTAA-1_6
CAGTTCCTCTGACGCG-1_6
CATACTTCAAGAGCTG-1_6
CATCAAGTCCATTTGT-1_6
CATCAAGTCTATGTGG-1_6
CATGCAAGTTCACCGG-1_6
CATGCCTCATTGAGGG-1_6
CATGCGGTCCTACCGT-1_6
CATGGTAAGGTACATA-1_6
CATTCCGTCTACGGTA-1_6
CCAATTTGTCGCTTAA-1_6
CCACACTAGCAAATCA-1_6
CCACACTAGGTTTACC-1_6
CCACCATAGCGGGTTA-1_6
CCACCATCAGACGATG-1_6
CCACGTTAGTGCACCC-1_6
CCATAAGCAAGTGGAC-1_6
CCCAACTCAGTTCCAA-1_6
CCCGAAGAGCAGCCCT-1_6
CCCTAACAGCGTATGG-1_6
CCCTCTCGTGAATTGA-1_6
CCCTTAGCAATTGCGT-1_6
CCGAACGAGCCTATCA-1_6
CCGATCTGTGATCGTT-1_6
CCGCAAGTCCGGGACT-1_6
CCTAAGAGTGCAATAA-1_6
CCTACGTAGCCAAGCA-1_6
CCTATCGTCTCCATAT-1_6
CCTCTAGGTTCGAGCC-1_6
CCTCTCCTCTCCTGTG-1_6
CGAAGGACATGCCGCA-1_6
CGAAGTTGTGTCCATA-1_6
CGACAGCCACAACGTT-1_6
CGAGGAAGTACGATCT-1_6
CGAGTGCTCGGCTGGT-1_6
CGATGCGCATGTGTCA-1_6
CGCAGGTGTACTCGAT-1_6
CGCATGGCACTTGGCG-1_6
CGGAGAAAGCATGCAG-1_6
CGGCAGTTCTGCCTGT-1_6
CGGGTGTAGTTCCGTA-1_6
CGGGTGTGTTGGAGAC-1_6
CGTAATGGTAAGACCG-1_6
CGTCCATTCCCATACC-1_6
CTACCCACAACGGCTC-1_6
CTAGACACATTGACAC-1_6
CTAGGTATCGGCCCAA-1_6
CTATAGGTCGGTTGTA-1_6
CTCAGTCAGGGAGATA-1_6
CTCAGTCCAAAGGGCT-1_6
CTCAGTCGTGTAACGG-1_6
CTCCAACAGGCTGTAG-1_6
CTCCAACAGTGCTCGC-1_6
CTCCCTCCAAACGGCA-1_6
CTCCTCCTCTTAGTTC-1_6
CTCTCGAGTTTCACTT-1_6
CTCTGGTCAATTCACG-1_6
CTGCAGGGTACTGAGG-1_6
CTGGTCTGTATTGCCA-1_6
CTTAGGAAGTCTGGAG-1_6
CTTCCGAGTTCGGGTC-1_6
CTTCTAAAGCGTTCCG-1_6
CTTCTAAGTGATTGGG-1_6
GAACACTGTGTCCTAA-1_6
GAAGCCCTCTCATAGG-1_6
GAAGGGTGTTCGGCGT-1_6
GAATCGTTCATCCTAT-1_6
GACACGCGTGCGTTTA-1_6
GACAGCCAGCTGAAGC-1_6
GACCAATGTGGCTGCT-1_6
GACCAATTCCGTGGCA-1_6
GACCAATTCTCGCCTA-1_6
GACCCTTAGCTAGAGC-1_6
GACCGTGCACTAGGTT-1_6
GACCTTCAGAGTGACC-1_6
GACCTTCGTGAATTAG-1_6
GACGCTGAGCGACTAG-1_6
GACTCAATCCACCTCA-1_6
GACTGATTCTCGAACA-1_6
GACTTCCCATAACTCG-1_6
GAGACCCCACTTGACA-1_6
GAGGCCTTCAGCTTGA-1_6
GAGGGTATCCTGGGAC-1_6
GAGTCATCAGCAGATG-1_6
GAGTCTAAGATCGGTG-1_6
GAGTGAGGTCATCTAG-1_6
GAGTTGTTCGCCAGAC-1_6
GATAGCTTCCTACCAC-1_6
GATCGTAGTCGTTTCC-1_6
GATGCTATCATGAGAA-1_6
GCAACCGAGGCACCAA-1_6
GCAGCCACAGACCTAT-1_6
GCAGTTAAGAAACCCG-1_6
GCAGTTAAGGGAGTGG-1_6
GCCAGTGTCTGAGGCC-1_6
GCCCGAAGTGTTGACT-1_6
GCGATCGTCTCGAGTA-1_6
GCGGAAAAGCGAACTG-1_6
GCTCAAATCACCTGTC-1_6
GCTGAATCAAGATGGC-1_6
GCTGCAGTCTTCGACC-1_6
GCTGGGTAGTGGTGAC-1_6
GCTTGGGGTGGGTATG-1_6
GGAAGTGCAGTTGCGC-1_6
GGAATCTGTAATCAAG-1_6
GGAGAACAGCGTGCCT-1_6
GGAGATGAGAAATTCG-1_6
GGAGATGAGCTGAAAT-1_6
GGCTTGGCAAAGGCTG-1_6
GGCTTTCAGCATCAGG-1_6
GGGAAGTAGTGTAGAT-1_6
GGGAAGTCAGGCACAA-1_6
GGGCTCAGTGGTCTCG-1_6
GGGTAGAGTACTGACT-1_6
GGGTGAAGTAAGACCG-1_6
GGGTTTAGTAGAGCTG-1_6
GGTAATCTCATTGCCC-1_6
GGTCACGTCCGCATAA-1_6
GGTGAAGTCTGTCCCA-1_6
GGTGTCGTCCGAGATT-1_6
GTAACCACACGTCGGT-1_6
GTAGGTTAGGATTTCC-1_6
GTAGGTTTCAAGAATG-1_6
GTCACGGAGTATGGCG-1_6
GTCCCATAGGTGCCAA-1_6
GTCCCATTCGCTTGAA-1_6
GTCCTCAAGCTTTCTT-1_6
GTCGAATTCTTCCCAG-1_6
GTCGTTCCACTGGACC-1_6
GTCTACCAGACGCAGT-1_6
GTCTACCAGGATACCG-1_6
GTCTACCGTTGTGGCC-1_6
GTCTAGAGTAGCTGTT-1_6
GTCTTTAGTGTTCCAA-1_6
GTGACGCTCTATTGTC-1_6
GTGCACGCATCTGGGC-1_6
GTGCTGGAGGTCACTT-1_6
GTGCTGGGTTTACTTC-1_6
GTGTAACAGTTGAAAC-1_6
GTGTAACGTCCTTGTC-1_6
GTGTGATTCTGAGATC-1_6
GTGTTAGAGTTCATCG-1_6
GTGTTCCGTCATACCA-1_6
GTTACCCCAAGTTCGT-1_6
GTTATGGGTGGTACAG-1_6
GTTATGGTCAAGGACG-1_6
GTTCTATGTGTAAATG-1_6
GTTGTGACACTATCCC-1_6
TAACGACGTAGTTACC-1_6
TAACTTCCAATCGCCG-1_6
TACAACGCAGATCATC-1_6
TACATTCTCAGAGCAG-1_6
TACCCACCAAGGTACG-1_6
TACCGGGCAACTTCTT-1_6
TACCGGGCACCCTTGT-1_6
TACGCTCCATCCAACA-1_6
TACGTCCCATAAGCAA-1_6
TAGACTGGTTCTCACC-1_6
TAGGAGGCAACCAGAG-1_6
TATATCCAGAGTAACT-1_6
TATCAGGGTTTACCAG-1_6
TATCGCCAGGAACGCT-1_6
TATCTGTGTTAGGGAC-1_6
TATCTTGGTACGAGCA-1_6
TATTGCTCATTGACAC-1_6
TATTTCGAGCTCCATA-1_6
TCAAGACCAAGACCTT-1_6
TCACACCAGATAACGT-1_6
TCAGCCTTCACGGTCG-1_6
TCAGTCCTCGGTCACG-1_6
TCAGTGAAGACATAAC-1_6
TCATCCGGTAGCGATG-1_6
TCATTCATCCGGTTCT-1_6
TCATTGTGTATGAAAC-1_6
TCCATGCCAGTTGAAA-1_6
TCCATGCTCACGGACC-1_6
TCCCAGTGTCGTACTA-1_6
TCCCATGGTTAGGCCC-1_6
TCCGAAAGTGAGTAAT-1_6
TCCGGGATCCATTGTT-1_6
TCCGTGTCATACATCG-1_6
TCCTAATGTGCGAACA-1_6
TCCTAATGTTACACAC-1_6
TCCTTTCGTTCATCGA-1_6
TCGAACAGTTGTGTTG-1_6
TCGAAGTGTAGCGTCC-1_6
TCGAAGTGTGAGCGAT-1_6
TCGCTCATCGGCATCG-1_6
TCGCTTGAGGAACGAA-1_6
TCGGATACAACACTAC-1_6
TCGGGTGAGGCGTTGA-1_6
TCGTAGATCTCTATAC-1_6
TCGTCCATCCCATTCG-1_6
TCGTGCTTCCTTTAGT-1_6
TCTAACTGTGGTCAAG-1_6
TCTACATAGGGTACGT-1_6
TCTACATTCAAGCCAT-1_6
TCTATCAGTCTCAAGT-1_6
TCTATCATCCGGCTTT-1_6
TCTCACGGTACCTAAC-1_6
TCTCAGCAGGATGGCT-1_6
TCTCCGAAGGCTCTAT-1_6
TCTGTCGCAGCACAGA-1_6
TGACAGTCACGATAGG-1_6
TGAGACTGTACCGTCG-1_6
TGAGGAGAGGCGTTGA-1_6
TGAGTCACATTCTGTT-1_6
TGATCAGCAGGTTCAT-1_6
TGCACGGGTAGTCGGA-1_6
TGCAGGCTCCATCACC-1_6
TGCAGTACATGATGCT-1_6
TGCGACGGTGTTCCAA-1_6
TGCGATATCGATGCTA-1_6
TGCGGGTGTGTCCCTT-1_6
TGGATGTCAATGGGTG-1_6
TGGTACAAGAATGTTG-1_6
TGGTTAGAGTAACCTC-1_6
TGTAAGCTCCGGGACT-1_6
TGTAGACTCGACACCG-1_6
TGTCAGAGTATCAAGA-1_6
TGTGATGCATGCGGTC-1_6
TGTGCGGCAAACACCT-1_6
TGTGGCGCAGCGACCT-1_6
TGTGTGATCCGCGATG-1_6
TGTTCATCAAAGTGTA-1_6
TGTTGAGGTATTGGCT-1_6
TTACCATCAGCTCGGT-1_6
TTACGTTAGTCAATCC-1_6
TTAGGGTGTATGTCAC-1_6
TTCAATCGTAAGCTCT-1_6
TTCACCGTCAAATAGG-1_6
TTCAGGAGTTATCTTC-1_6
TTCCTAAGTAACAGTA-1_6
TTCCTCTCAACGAGGT-1_6
TTCCTCTGTCTACACA-1_6
TTCGATTTCGGCAGTC-1_6
TTCTAACAGCAATAGT-1_6
TTCTGTAAGAAGCGCT-1_6
TTCTGTACAAATTAGG-1_6
TTGACCCGTAGTATAG-1_6
TTGATGGGTACATACC-1_6
TTGCCTGTCTGCTAGA-1_6
TTGGGATAGCCGTTGC-1_6
TTGGGTACACAATGTC-1_6
TTGTTCACAAGCACAG-1_6
TTTACGTTCGTTGTTT-1_6
TTTACTGCATGTTCAG-1_6
TTTCGATCAAGTGCTT-1_6
TTTGGAGAGCAGCAGT-1_6
TTTGGTTGTCCAGCAC-1_6

## Sheet: UMI-GRIK1-1136cells
Unique Molecular Identifier of GRIK1-expressing cells
AAAGAACGTACAGTAA-1_1
AACAGGGCAACGAGGT-1_1
AAGACAATCGGAATTC-1_1
AAGCATCTCTCAATCT-1_1
AAGCCATTCATTGCCC-1_1
AAGCGTTGTCATTCCC-1_1
AAGGAATCACAACCGC-1_1
AAGGTAACACGAAAGC-1_1
AAGTACCAGTGTGTTC-1_1
AAGTGAATCCATATGG-1_1
AATCGTGAGCTTCTAG-1_1
AATGGCTAGTAGCATA-1_1
ACAGCCGCATGGCCCA-1_1
ACATCCCCATAATGAG-1_1
ACCAACACACCAAATC-1_1
ACCACAAAGACAGCTG-1_1
ACGATGTAGGTTCCAT-1_1
ACGCACGCAGCATGCC-1_1
ACGTAGTCAATTGTGC-1_1
ACGTCCTTCGATTCCC-1_1
ACGTTCCTCCGTGACG-1_1
ACTCTCGGTAACGTTC-1_1
ACTCTCGTCAAGCTGT-1_1
ACTGATGAGTACAACA-1_1
ACTGATGGTCCTGGTG-1_1
ACTGTGACAACACACT-1_1
ACTTATCTCAAGGCTT-1_1
ACTTCCGGTATCTCTT-1_1
AGACCATTCGCTTGCT-1_1
AGACTCAAGTGGGAAA-1_1
AGACTCAGTATCGTTG-1_1
AGAGCAGCATAGATCC-1_1
AGAGCAGTCAGGTAAA-1_1
AGCATCAAGCTTTGTG-1_1
AGCCACGAGGGCAGGA-1_1
AGCCAGCCAAATGCTC-1_1
AGGAATATCTCGCAGG-1_1
AGGACGACACCTTCGT-1_1
AGGACTTTCGAGAATA-1_1
AGGAGGTAGGACACTG-1_1
AGGATCTTCTTCCCAG-1_1
AGGCTGCGTCGGCTAC-1_1
AGGTCATGTGATACTC-1_1
AGGTGTTCATATACCG-1_1
AGGTGTTTCTTCCACG-1_1
AGGTTACCAACTGATC-1_1
AGTAACCCAAACGTGG-1_1
AGTACTGCAAACACGG-1_1
AGTAGCTAGAGAGCAA-1_1
AGTCAACGTCTAGATC-1_1
AGTCACAGTATTTCTC-1_1
ATACCGAAGGGTCTTT-1_1
ATAGAGAAGCCGCTTG-1_1
ATAGGCTAGTTTCTTC-1_1
ATCCATTAGGTACCTT-1_1
ATCCATTTCCGCTAGG-1_1
ATCCCTGGTACTCCGG-1_1
ATCGATGTCACCGGTG-1_1
ATCGTCCCAATTGTGC-1_1
ATCGTCCTCAAGAGGC-1_1
ATCTCTACAGGGATAC-1_1
ATGAAAGCATCGGCCA-1_1
ATGACCAAGTGAGTGC-1_1
ATGAGTCAGGTTGAGC-1_1
ATGGATCAGCCATTCA-1_1
ATGTCCCTCTGAACGT-1_1
ATTACCTGTCGACTTA-1_1
ATTACTCAGTGCTACT-1_1
ATTCAGGGTACACGTT-1_1
ATTCAGGGTTTCGACA-1_1
ATTCCATGTGGCTGCT-1_1
ATTCTTGTCATGGATC-1_1
CAAGACTTCCCGTAAA-1_1
CACCAAAGTCGCTTAA-1_1
CACCAAATCGTCGACG-1_1
CACGAATAGAAGCTCG-1_1
CACGTGGTCAAAGGAT-1_1
CACTGAATCTGCCTCA-1_1
CACTTCGAGTGTTGAA-1_1
CAGCACGGTTCCGCTT-1_1
CAGCCAGAGGCCTTCG-1_1
CAGCGTGTCGACATCA-1_1
CAGGCCAAGGGCTGAT-1_1
CAGGCCACATGCCGAC-1_1
CAGGTATTCAGCTGAT-1_1
CAGTTCCCATTCGATG-1_1
CATAAGCAGAAAGCGA-1_1
CATGAGTCAGGTAGTG-1_1
CATGAGTTCGCGAAGA-1_1
CATGGATTCCGGTAGC-1_1
CATGGTATCCGGTAGC-1_1
CATTCATTCCAGCACG-1_1
CATTTCACAATACGAA-1_1
CCAATTTCACCCTTGT-1_1
CCACGAGTCTGACCCT-1_1
CCACGTTCAGGCATTT-1_1
CCATAAGGTGACCTGC-1_1
CCGATCTCATACAGAA-1_1
CCGCAAGGTTAGAGAT-1_1
CCGGACACACTGCGTG-1_1
CCGGGTACAAGACTGG-1_1
CCTACGTTCGGACCAC-1_1
CCTATCGAGGAAGAAC-1_1
CCTCCTCTCAAATGCC-1_1
CCTTCAGTCGTCAACA-1_1
CCTTTGGTCCCATTTA-1_1
CGAGGCTCAAGAGGCT-1_1
CGAGTTAGTATAGCTC-1_1
CGCAGGTGTGCATTTG-1_1
CGCAGGTTCCTCACTG-1_1
CGCATGGTCTTAATCC-1_1
CGGAACCTCTTCCACG-1_1
CGGACACCACCTGTCT-1_1
CGGGTGTAGATGGTCG-1_1
CGTGATAAGTCATTGC-1_1
CGTGTCTAGGTGCATG-1_1
CGTTAGAAGGAGCTGT-1_1
CTAACCCTCTTACCAT-1_1
CTAAGTGCAGAACCGA-1_1
CTAAGTGTCGAGAAAT-1_1
CTACGGGAGTATGAAC-1_1
CTAGACACAAACCGGA-1_1
CTATCTATCCGCTTAC-1_1
CTCAGGGTCGTGGAAG-1_1
CTCATTACAAGCACAG-1_1
CTCCACAAGGCGTTAG-1_1
CTCCTCCCAAGATGTA-1_1
CTCCTTTCAGCGCGTT-1_1
CTCTGGTTCACCCTTG-1_1
CTGCATCTCTTGGATG-1_1
CTGCCTAAGCCTTTGA-1_1
CTGCGAGTCCAAGCCG-1_1
CTGCTCATCGATGCTA-1_1
CTGTATTTCTTCTTCC-1_1
CTGTGAAAGGTGAGCT-1_1
CTTCAATTCGGCATAT-1_1
CTTGAGATCTGTCCCA-1_1
CTTGATTCAATCGCAT-1_1
GAAGCGACAGGTGTTT-1_1
GAATCACAGAACGTGC-1_1
GAATCACAGCAGCCTC-1_1
GAATCGTAGTAAGGGA-1_1
GACAGCCCAAACTCGT-1_1
GACCTTCAGAGGCGGA-1_1
GACCTTCGTAGGCTCC-1_1
GACTCAACATACCGTA-1_1
GACTCAATCTGGTCAA-1_1
GACTGATGTGCCGGTT-1_1
GACTTCCGTGAGCGAT-1_1
GAGACTTTCCAACTAG-1_1
GAGAGGTGTTGGGATG-1_1
GAGATGGCACTGTGAT-1_1
GAGCCTGGTAGGAAAG-1_1
GAGCTGCAGCTGAAGC-1_1
GAGGCCTGTTCCTTGC-1_1
GAGTTGTCAGGTACGA-1_1
GAGTTTGCACAGTACT-1_1
GATAGAACACTCCGGA-1_1
GATAGCTAGACCTTTG-1_1
GATCATGAGGCCTAAG-1_1
GATCATGGTGCAGTGA-1_1
GATCGTATCTCTTGCG-1_1
GATGATCAGCGATGCA-1_1
GATGATCCAAGTTTGC-1_1
GATGCTAAGTGGAAGA-1_1
GCACATACATGACTCA-1_1
GCACGGTTCGAGAACG-1_1
GCAGCTGCATGGCTGC-1_1
GCATCGGGTGTTTACG-1_1
GCCAACGCAGAGATGC-1_1
GCCTGTTCAGTAGATA-1_1
GCCTGTTTCACCTTGC-1_1
GCGATCGAGACAGCTG-1_1
GCGATCGGTAATACCC-1_1
GCGTGCATCGATGCTA-1_1
GCTCAAATCTACGGGC-1_1
GCTGCAGAGCATGAAT-1_1
GGCACGTCACGCGTCA-1_1
GGCACGTCATAGATCC-1_1
GGCAGTCCATTGAGGG-1_1
GGCGTCATCCGCGATG-1_1
GGGAAGTAGATCGCCC-1_1
GGGAAGTAGCCTATTG-1_1
GGGAAGTGTGTAGCAG-1_1
GGGACCTAGGTCACAG-1_1
GGGACTCAGCACTTTG-1_1
GGGAGTACACTGGCCA-1_1
GGGTATTGTGATCGTT-1_1
GGGTCACAGTATAGGT-1_1
GGGTTATTCGTGGACC-1_1
GGGTTTATCAAGCCCG-1_1
GGTAGAGCACTGAATC-1_1
GGTAGAGCATGTGGTT-1_1
GGTAGAGTCATACGGT-1_1
GGTCTGGTCATCTATC-1_1
GGTGTTAGTGGCTAGA-1_1
GTAAGTCCATCATCTT-1_1
GTAGAGGCACATGAAA-1_1
GTAGATCGTAGTCGGA-1_1
GTAGCTAAGTATTCCG-1_1
GTCAAGTCAAAGGCGT-1_1
GTCAAGTCACTGCATA-1_1
GTCAAGTTCAGAATAG-1_1
GTCATCCCAGTCGTTA-1_1
GTCTTTAAGGCCTTCG-1_1
GTGATGTAGGATTCCT-1_1
GTGCACGCAAGACGGT-1_1
GTGCACGGTTTGTTCT-1_1
GTGGAGATCGTCGACG-1_1
GTGGCGTGTTTGTGGT-1_1
GTGTGATCATGAATCC-1_1
GTTAGACGTGGACCTC-1_1
GTTGCTCCATTGCCGG-1_1
GTTGTAGAGCGTGCTC-1_1
TAACACGGTTGATCGT-1_1
TAACACGTCATGGATC-1_1
TAACGACAGGCATCTT-1_1
TAACTTCAGACAAGCC-1_1
TAATTCCTCTTAGCTT-1_1
TACCGGGGTCTACTGA-1_1
TACCGGGTCTTGGATG-1_1
TACGCTCTCACGGAGA-1_1
TACGGGCTCTAGTTCT-1_1
TACTGCCTCCATCTAT-1_1
TACTTACTCTATCACT-1_1
TACTTGTCAAGCTGTT-1_1
TAGACCACATGATCTG-1_1
TAGAGTCAGTTGAATG-1_1
TATACCTTCGAGATGG-1_1
TATCAGGGTTTACTTC-1_1
TATCTGTCATTCGGGC-1_1
TATTGGGGTGCTCTTC-1_1
TCAAGTGCAATTGCCA-1_1
TCACGCTAGTGCAACG-1_1
TCACTATTCGTCGACG-1_1
TCACTCGCACTAACCA-1_1
TCATGCCCACCAGACC-1_1
TCATTACCACGCTATA-1_1
TCCCAGTCAGAGGTTG-1_1
TCCCATGTCGAGAAAT-1_1
TCCTAATCATTGGCAT-1_1
TCCTCTTCAGTCTCTC-1_1
TCCTTCTGTATACAGA-1_1
TCGAACAGTGCAGATG-1_1
TCGCACTAGAGTTGCG-1_1
TCGCAGGGTCACTTCC-1_1
TCGGGCAGTAGGGAGG-1_1
TCGTCCAAGGTATTGA-1_1
TCGTCCAGTATCGCTA-1_1
TCTACATGTGGCACTC-1_1
TCTGTCGTCGTCGACG-1_1
TCTTAGTGTCAACACT-1_1
TCTTCCTGTGGTACAG-1_1
TGAGGAGAGCCTATTG-1_1
TGAGGAGAGCTCGACC-1_1
TGAGGTTAGAGTTGCG-1_1
TGCATGAGTACATTGC-1_1
TGCGACGAGTACTGGG-1_1
TGCGGCAGTTAATGAG-1_1
TGGAGAGAGGAGTATT-1_1
TGGAGAGTCTGCGTCT-1_1
TGGGATTTCGGACTGC-1_1
TGGGTTAAGCTACTAC-1_1
TGTCCTGTCATCGACA-1_1
TGTGAGTGTTATTCCT-1_1
TGTGCGGCAGAACTCT-1_1
TGTTCCGCATAATCGC-1_1
TGTTCCGGTTAGTCGT-1_1
TTACCATCATTGGGAG-1_1
TTACCGCAGCTGTCCG-1_1
TTACCGCTCGAGCACC-1_1
TTACGCCCACCGGCTA-1_1
TTACTGTCAAGCTACT-1_1
TTCAATCTCTTGCAGA-1_1
TTCCGTGAGATAACGT-1_1
TTCCTCTTCTGATGGT-1_1
TTCCTTCTCGAGTACT-1_1
TTCTTGACAGCGAGTA-1_1
TTGACCCAGAACTCCT-1_1
TTGAGTGAGCGGTATG-1_1
TTGCCTGCAATTTCTC-1_1
TTGGGCGCATCCTCAC-1_1
TTGGGTATCTTGTTAC-1_1
TTGTGGATCACCGCTT-1_1
TTGTGTTAGCCTCATA-1_1
TTGTGTTCAGTAACAA-1_1
TTTGACTTCCCGTGAG-1_1
TTTGGTTTCGGCGATC-1_1
TTTGTTGCAGCTGCCA-1_1
AAACGAACACAGCATT-1_2
AACCAACAGCACGTCC-1_2
AACCATGGTCGTTATG-1_2
AACGAAATCGGAGCAA-1_2
AAGAACATCTGTCCGT-1_2
AAGGAATCATACATCG-1_2
ACACCAATCGGATACT-1_2
ACAGAAAGTCCGGACT-1_2
ACGTACAAGTTGTCAC-1_2
ACTATTCTCGGAGCAA-1_2
ACTCTCGAGGTAGATT-1_2
ACTGTGACAAATGAGT-1_2
ACTTCCGAGACAACTA-1_2
AGACCATTCTTCTTCC-1_2
AGAGCAGTCTGACCCT-1_2
AGCGATTCATATCTGG-1_2
AGCGCTGCAGTCGCTG-1_2
AGCTACAGTCCATAGT-1_2
AGCTTCCGTGTTCATG-1_2
AGGAATACACCTAAAC-1_2
AGGCTGCGTGGACTGA-1_2
AGGGTCCGTCCTGTTC-1_2
AGTACTGTCCAACCAA-1_2
AGTAGTCCACGGTAGA-1_2
AGTCACACAATACCTG-1_2
ATGATCGAGGTAAACT-1_2
ATGATCGGTCGCATGC-1_2
ATTCACTTCGGTGTTA-1_2
ATTCCCGTCTTTACAC-1_2
ATTCTACAGGAGTCTG-1_2
ATTCTTGCAGTAGATA-1_2
CAAAGAATCTTCCAGC-1_2
CAACAGTTCCACAAGT-1_2
CAAGAGGGTTTGCAGT-1_2
CACAGATCAAATACGA-1_2
CACAGATTCCTGTTGC-1_2
CACATGACATGAATCC-1_2
CACCGTTCACCGTCGA-1_2
CACGAATGTTGATGTC-1_2
CACGAATTCCATTCAT-1_2
CAGCAATGTCACCGCA-1_2
CATGCTCAGGTGCGAT-1_2
CATTTCAAGTCTAGCT-1_2
CCAATGACAATTCTTC-1_2
CCCGGAAAGTCCTGCG-1_2
CCGAACGTCCGATGCG-1_2
CCGTTCAGTGCGAACA-1_2
CCTAACCAGAAACTCA-1_2
CCTAACCAGTCGGCAA-1_2
CCTGTTGCAAATCAAG-1_2
CCTTGTGAGCCATCCG-1_2
CGATGCGTCCGTCAAA-1_2
CGCCATTGTATGAGCG-1_2
CGCCATTGTTAGAAAC-1_2
CGGGCATGTGTCCACG-1_2
CGTAGTATCGTCTACC-1_2
CTAACCCGTTAGCGGA-1_2
CTAACTTGTTTACGTG-1_2
CTATCTATCGTGTGAT-1_2
CTCAACCTCGAGATAA-1_2
CTCAATTGTCTACGAT-1_2
CTCCAACTCAGTCTTT-1_2
CTCCATGTCCCAATAG-1_2
CTGAGGCCATATACCG-1_2
CTGCTCACATCGTGGC-1_2
CTGTCGTAGTCAATCC-1_2
CTTACCGTCCCAGGCA-1_2
GAAATGAGTGGCTCTG-1_2
GAACACTTCTCCTACG-1_2
GAAGCCCAGTACAACA-1_2
GAAGGGTAGTCTGGTT-1_2
GAAGGGTCACTCGATA-1_2
GAATCACGTAACGTTC-1_2
GACATCAAGCATTTCG-1_2
GACATCATCTGTCCCA-1_2
GACGTTAGTGATTAGA-1_2
GACTTCCTCGTTCATT-1_2
GAGCCTGTCCAGTGCG-1_2
GATGCTATCACTGTCC-1_2
GATGGAGCAGAGCCCT-1_2
GCACTAACAGATTTCG-1_2
GCATGATAGGTAATCA-1_2
GCCATTCTCAGGGATG-1_2
GCGTGCAGTTGCAAGG-1_2
GCTACCTTCACCATGA-1_2
GCTGAATTCATACGGT-1_2
GGAGGTAGTCCGAAGA-1_2
GGGACAATCCGTGACG-1_2
GGGCTCATCTCTTCAA-1_2
GGGTCACGTTCCTTGC-1_2
GGGTTTAAGGTGGTTG-1_2
GGTCACGAGCTGGTGA-1_2
GTCCCATAGCTGAGTG-1_2
GTCCCATCAGCTATAC-1_2
GTCTACCAGACATAGT-1_2
GTCTCACAGCCTGAAG-1_2
GTCTCACGTTCCGTTC-1_2
GTGAGGATCTTTCGAT-1_2
GTGATGTCATGAATAG-1_2
TAACCAGGTCTGTCAA-1_2
TAACCAGTCTTTCTAG-1_2
TAAGCACGTAGGTTTC-1_2
TACAACGTCACACGAT-1_2
TACACCCAGGTAAAGG-1_2
TACCGAAGTGTCTCCT-1_2
TACCGGGAGAAGCGAA-1_2
TACGGGCTCTGTACAG-1_2
TACGGTAAGCGTGTCC-1_2
TACGTCCCAGCGGATA-1_2
TACTGCCCAAAGAACT-1_2
TAGGAGGCAGCGATTT-1_2
TATGTTCGTATCCTTT-1_2
TCAAGCAAGAGTCAGC-1_2
TCAAGCAAGCCAGAGT-1_2
TCAAGCATCACTGGGC-1_2
TCAAGTGCAGGCTCTG-1_2
TCACACCGTGTTCAGT-1_2
TCACGGGTCTACTGCC-1_2
TCACTATGTGTGCCTG-1_2
TCACTCGCAGTAGAGC-1_2
TCAGCAAAGCTCGACC-1_2
TCATACTAGTGATTCC-1_2
TCATCATGTACGCTTA-1_2
TCCAGAAAGCCAGACA-1_2
TCCTAATAGAGCAGTC-1_2
TCGAAGTAGCGCCTAC-1_2
TCGCTCAGTCAGACTT-1_2
TCGGGACAGCGTCTGC-1_2
TCGTAGACAAGGTCGA-1_2
TCTACCGAGTCAGCCC-1_2
TGACAGTCAGGCATGA-1_2
TGACAGTTCACTAGCA-1_2
TGACCCTGTCGCTCGA-1_2
TGAGGAGAGACGACGT-1_2
TGCAGTAGTTCGAACT-1_2
TGCTCCATCGACCATA-1_2
TGCTCGTCATGCTGCG-1_2
TGCTGAACAGAGTTGG-1_2
TGGAACTAGCGATGGT-1_2
TGGAGAGAGACATGCG-1_2
TGGGTTAGTGAGTAAT-1_2
TGTAAGCGTCACCGCA-1_2
TGTCCCAGTCTGCCTT-1_2
TGTGCGGAGGGCTTCC-1_2
TGTGGCGGTTGCTCCT-1_2
TTAATCCTCATGGATC-1_2
TTACGTTCAGCCTTCT-1_2
TTACTGTGTCAGGCAA-1_2
TTCCGTGAGACATAAC-1_2
TTCTCTCTCCATACTT-1_2
TTGCCTGAGGAGGCAG-1_2
TTGGGATAGAAGCGAA-1_2
TTGGGATCAATGGCAG-1_2
TTTCCTCGTGTCTAAC-1_2
AAATGGAAGACGGATC-1_3
AACCAACTCTTCGGTC-1_3
AAGTACCCACTTTAGG-1_3
AATGGCTCAATACAGA-1_3
ACACAGTGTTATGTGC-1_3
ACATCCCTCAGTGGGA-1_3
ACCCTTGCAGTCTTCC-1_3
ACGCACGCAACACACT-1_3
ACGGAAGGTATGCAAA-1_3
ACGGGTCGTGAGTAAT-1_3
ACGTAACTCTTGTTAC-1_3
ACTACGAAGTGCACAG-1_3
ACTATTCTCCCGAGAC-1_3
ACTGATGCAAAGACTA-1_3
ACTGCAACACGAAGAC-1_3
ACTTAGGGTACTGCCG-1_3
ACTTTCACAACTGCCG-1_3
AGAACAAGTACAGAAT-1_3
AGAAGCGTCATGAGAA-1_3
AGACAGGAGCATATGA-1_3
AGACTCAGTGCCGAAA-1_3
AGATAGATCTGGTTGA-1_3
AGCATCACAACTCGTA-1_3
AGCCAGCCACCGTCTT-1_3
AGCGTATAGATTCGAA-1_3
AGCTCAACAATAAGGT-1_3
AGGAATAAGTGTTGTC-1_3
AGGATAAGTTGCATGT-1_3
AGGGTCCTCATCTACT-1_3
AGGTAGGTCTCTCGAC-1_3
AGGTTACTCGTTTACT-1_3
AGTAGTCGTCAAACGG-1_3
ATCGATGAGCTCCACG-1_3
ATCGGCGAGTTATGGA-1_3
ATGACCAGTCCAGGTC-1_3
ATGACCATCGCTAATG-1_3
ATGGGTTCACTTCAAG-1_3
ATGTCCCCATGTTACG-1_3
ATTCATCAGCATGCGA-1_3
ATTGTTCTCCAAGCCG-1_3
CAAGGGAGTTGGTAGG-1_3
CAATACGAGAAACCAT-1_3
CACCGTTCACAGAGAC-1_3
CACGTTCGTCCTTAAG-1_3
CACTGGGTCATTCTTG-1_3
CACTGGGTCTTCGTGC-1_3
CAGCAGCAGAAGGTAG-1_3
CATAAGCCACTGTGTA-1_3
CATCCGTTCCTCCACA-1_3
CATGCTCGTCCGGACT-1_3
CATTTCACAGGAGGTT-1_3
CCACAAACATGACTAC-1_3
CCGAACGCAAACGTGG-1_3
CCTACGTGTCGTCGGT-1_3
CCTCCTCTCGTGTCAA-1_3
CGGGCATCAATATCCG-1_3
CTAACCCCATAGAATG-1_3
CTACATTTCCTGTAAG-1_3
CTGTATTCACGACTAT-1_3
CTGTCGTGTAAGAACT-1_3
CTTCCGACAAAGTATG-1_3
CTTCGGTCAGACCATT-1_3
CTTCTCTCAGGCACAA-1_3
GAAACCTAGGCAGCTA-1_3
GAAGCGAAGATGATTG-1_3
GAAGCGATCTAACGGT-1_3
GACCAATAGTGGATAT-1_3
GACCCAGAGTTGCGCC-1_3
GACCCAGTCTTGGTGA-1_3
GACCCTTGTTCTCTAT-1_3
GACTATGCAGGAATCG-1_3
GAGATGGTCACCACAA-1_3
GAGCTGCGTAATGCGG-1_3
GAGTTACCACCTCGTT-1_3
GATAGAAGTATGCAAA-1_3
GATGAGGCAAGTGATA-1_3
GATTTCTTCGCTGACG-1_3
GCAACATTCGTGGGTC-1_3
GCAGGCTAGTAATCCC-1_3
GCGTGCATCAAGGACG-1_3
GCTTGGGCATACCACA-1_3
GGAGCAAAGCGCCTTG-1_3
GGAGGTACAGGGCTTC-1_3
GGCAGTCAGGCAATGC-1_3
GGCTGTGTCTCGAACA-1_3
GGCTTTCAGTCGCTAT-1_3
GGCTTTCCACTTGGCG-1_3
GGGAAGTGTAATACCC-1_3
GGGCGTTCAAGTGGAC-1_3
GGGCTACCAATGAACA-1_3
GGTGAAGCAGTCACGC-1_3
GGTTAACAGTAATTGG-1_3
GTGAGTTGTGACTATC-1_3
GTGCACGAGCTCTGTA-1_3
GTGCAGCCAATACGAA-1_3
GTGCGTGGTTGGGTTT-1_3
GTGGAGATCCTTCGAC-1_3
GTTACCCCAAATGCGG-1_3
GTTAGTGGTTAAGACA-1_3
GTTATGGCACTCCTGT-1_3
GTTCCGTGTCGCACGT-1_3
GTTGAACCAGTCAGTT-1_3
TAACACGGTGATACCT-1_3
TACCTGCCATGTGCCG-1_3
TACTGCCCAAATCAGA-1_3
TACTTCAGTATATGGA-1_3
TAGCACACACCGCTAG-1_3
TAGGGTTGTTGCATCA-1_3
TATATCCCACATCATG-1_3
TATCAGGTCCAAGCAT-1_3
TCAATCTAGCCAGACA-1_3
TCACAAGCACAGCGCT-1_3
TCACAAGTCTGACGCG-1_3
TCAGTCCTCAAAGGAT-1_3
TCATCATAGCTTCTAG-1_3
TCATCATCACTTGGGC-1_3
TCATGAGCAATAGGAT-1_3
TCCCACACAGCTACCG-1_3
TCCTCCCAGTGTACCT-1_3
TCCTCGATCTTCGCTG-1_3
TCCTGCATCACGGTCG-1_3
TCCTGCATCCGAGATT-1_3
TCCTTCTTCCACTAGA-1_3
TCGGATACAAGTGGAC-1_3
TCGGGACAGATCCGAG-1_3
TCGGGCAAGTGTACAA-1_3
TCGGGCAAGTTAACAG-1_3
TCTCTGGCACCAGCCA-1_3
TCTTTGACACAGTGTT-1_3
TGCGATACATTGAGCT-1_3
TGCTCGTGTTTCGTGA-1_3
TGGAGAGCACTTCAGA-1_3
TGGGAAGTCTGATGGT-1_3
TGTGCGGAGAGACAAG-1_3
TTCCTCTTCAGTGGGA-1_3
TTCGATTAGACAAGCC-1_3
TTGGGCGCATATGGCT-1_3
TTGTTTGAGTCGCCAC-1_3
TTGTTTGTCTCGAGTA-1_3
AACAAGAAGTGGTCAG-1_4
AACGAAAGTTCCATTT-1_4
AACGGGAGTCCGGCAT-1_4
AAGCATCTCTGGCCAG-1_4
AAGCCATCATGTTCGA-1_4
AAGGAATGTCCCTGAG-1_4
AAGTCGTAGTCTGCAT-1_4
AATGACCGTCTTCTAT-1_4
AATGGAACAATCGAAA-1_4
ACAGCCGCAAGCGGAT-1_4
ACATCCCAGCCAGAGT-1_4
ACATCCCAGGATATGT-1_4
ACCACAAAGCTACAAA-1_4
ACCATTTGTGGCTACC-1_4
ACCCAAATCTCTTCAA-1_4
ACGATGTAGCTGGCCT-1_4
ACTACGAGTCTTACAG-1_4
ACTGTGATCATACGAC-1_4
ACTTATCGTAGGCAAC-1_4
ACTTTCACATACCAGT-1_4
AGAGAATGTACCCGAC-1_4
AGAGCAGAGGTCACTT-1_4
AGAGCAGCAGTGTATC-1_4
AGAGCCCTCTTTCAGT-1_4
AGATGCTGTTGGGTAG-1_4
AGCCACGTCTGCGGCA-1_4
AGCGTATAGCGTGCTC-1_4
AGCTCAAGTGTCATGT-1_4
AGGACGAGTGGTCTCG-1_4
AGGACTTAGCTGACCC-1_4
AGGACTTCAAGCGAAC-1_4
AGGATAAGTATCAGCT-1_4
AGGATCTCAGATTAAG-1_4
AGGGTCCGTACCTAAC-1_4
AGGGTCCGTCTCGCGA-1_4
AGTACTGTCGTAGGAG-1_4
AGTCAACTCTTCCCGA-1_4
ATATCCTTCACGGGAA-1_4
ATCATTCTCTGTGTGA-1_4
ATCCCTGAGGTACCTT-1_4
ATCCGTCAGTGATTCC-1_4
ATCGCCTAGGTTCAGG-1_4
ATCGGCGCATCATGAC-1_4
ATCGTCCTCGGTAACT-1_4
ATCTCTAAGGTTGACG-1_4
ATCTTCAGTGCCGGTT-1_4
ATGAGTCAGAGAGGGC-1_4
ATGGTTGTCATCACAG-1_4
ATGTCTTGTGCCCTTT-1_4
ATGTCTTTCTCGCCTA-1_4
ATTACTCCAATTGAAG-1_4
ATTCCATAGAGGCGTT-1_4
ATTCCATGTCGAATGG-1_4
ATTCTACAGCCTATCA-1_4
ATTCTACAGTATGGAT-1_4
CAACCAACAGGCGTTC-1_4
CAATGACAGCATGATA-1_4
CAATTTCTCGTCCTTG-1_4
CACAGATAGGAATGTT-1_4
CACGTTCGTATACCTG-1_4
CACTTCGGTTCTTAGG-1_4
CAGATACCAGTATACC-1_4
CAGCAGCCAAGTGACG-1_4
CAGCAGCGTGTTACTG-1_4
CAGTGCGGTGGATTTC-1_4
CATACAGCACAGCTGC-1_4
CATAGACGTAGCTGCC-1_4
CATCAAGGTTGTCAGT-1_4
CATCAAGTCGCTGATA-1_4
CATCCACAGTAGCCAG-1_4
CATCGTCCACACGCCA-1_4
CATGAGTTCGATACGT-1_4
CATGGATCAGAGTGTG-1_4
CATTCTACAGTCGTTA-1_4
CCACAAATCGTAGGGA-1_4
CCACCATTCGTCCTCA-1_4
CCACTTGGTGTTAGCT-1_4
CCCGAAGGTAGCTTGT-1_4
CCCGGAAGTTGTGGCC-1_4
CCCTCTCAGACTCGAG-1_4
CCCTCTCTCGTAGGAG-1_4
CCCTGATGTGTTCGAT-1_4
CCGCAAGAGAGGCCAT-1_4
CCGGTGAAGAGCTGAC-1_4
CCTAAGATCTCATAGG-1_4
CCTCAGTTCAGACCCG-1_4
CCTCCAAAGTTAGTAG-1_4
CCTCTAGCAGTTAAAG-1_4
CCTCTAGCATCTTCGC-1_4
CCTCTCCCAACGTATC-1_4
CCTGCATGTTTGGGAG-1_4
CCTTTGGTCGATGCAT-1_4
CGACAGCAGCCTATCA-1_4
CGATCGGAGCTCGCAC-1_4
CGCATGGAGGAGTCTG-1_4
CGGGACTCACGTAGAG-1_4
CGGGCATAGATACTGA-1_4
CGGGTCACAACACGAG-1_4
CGGGTCATCATGAGGG-1_4
CGTCAAAAGGTCTTTG-1_4
CGTCCATGTTTGGCTA-1_4
CGTCCATTCACGAGGA-1_4
CGTGAATAGGATTTAG-1_4
CGTGATAGTATGCTAC-1_4
CGTGCTTTCATTGCCC-1_4
CTAACCCTCGGACCAC-1_4
CTAACCCTCTGCACCT-1_4
CTAGGTAGTTATAGCC-1_4
CTATCCGCAATACAGA-1_4
CTATCTATCACTTATC-1_4
CTCAAGATCAACTGGT-1_4
CTCACTGAGTTACGAA-1_4
CTCAGAAAGTGGAATT-1_4
CTCATGCCATTCTCTA-1_4
CTCATGCGTCGTCTCT-1_4
CTCATTAAGCTCTATG-1_4
CTCCAACGTCACTGAT-1_4
CTCCCAAAGATACAGT-1_4
CTCCTCCTCAGTGTTG-1_4
CTGAGGCCACTACTTT-1_4
CTGCATCCATTCCTAT-1_4
CTGTACCAGATGCAGC-1_4
CTGTATTTCTCTCCGA-1_4
CTTCGGTTCATTATCC-1_4
GAAATGAGTCCGAAAG-1_4
GAAGCGAGTTGTCAGT-1_4
GACCCAGAGCGCTGCT-1_4
GACCGTGTCACGTAGT-1_4
GAGATGGTCTTCCGTG-1_4
GAGCCTGGTCTTCTAT-1_4
GAGCTGCAGTGTAGTA-1_4
GAGGGTAGTCACTTCC-1_4
GAGTGTTGTGACTGTT-1_4
GATAGAAGTCATCGCG-1_4
GATGACTGTTCCCACT-1_4
GATGGAGAGTAGGAAG-1_4
GATTTCTAGCTTTCCC-1_4
GATTTCTCAAGTCATC-1_4
GATTTCTGTGACTATC-1_4
GCAACATCAATAGTGA-1_4
GCAACATGTCGCTGCA-1_4
GCACGGTCACTGCGTG-1_4
GCAGCCAGTGCGGCTT-1_4
GCATCGGTCATGGATC-1_4
GCCAGCACACTTGAAC-1_4
GCCAGTGAGGGTACAC-1_4
GCCCGAAGTGGCTAGA-1_4
GCGGAAAAGTCGAAGC-1_4
GCGGAAATCTAGGAAA-1_4
GGCGTCATCTCGTCAC-1_4
GGCTTGGAGTCAGCGA-1_4
GGGACAACACACACTA-1_4
GGGACTCCATGTGGCC-1_4
GGGACTCTCTACGGTA-1_4
GGGCCATTCAACTGAC-1_4
GGGCTCAGTAAGGTCG-1_4
GGGTATTAGTAACAGT-1_4
GGGTATTTCGGAATGG-1_4
GGGTCACCAATACAGA-1_4
GGGTGTCCAGACATCT-1_4
GTAAGTCCAAGCTCTA-1_4
GTAGAAAGTAGTCGTT-1_4
GTAGGTTAGCCTCCAG-1_4
GTAGGTTAGGGCAAGG-1_4
GTCAAGTTCAAAGGTA-1_4
GTCACGGCATGGGATG-1_4
GTCACTCGTCCCAAAT-1_4
GTCCACTAGTCATACC-1_4
GTCGAATAGTGATAAC-1_4
GTCTAGAGTGGACTGA-1_4
GTCTCACGTCTTACAG-1_4
GTGACGCAGGATTTAG-1_4
GTGAGTTCAATCCAGT-1_4
GTGCAGCAGTGAGGTC-1_4
GTGCTTCAGCGCCTAC-1_4
GTGGCGTCATTCATCT-1_4
GTGTTAGCAGTGAGCA-1_4
GTTCATTTCGGCCAAC-1_4
GTTGTGATCCGAGCTG-1_4
GTTGTGATCGGTAGAG-1_4
GTTTACTCAAGGCGTA-1_4
TAATCTCAGTCAGCGA-1_4
TACCTCGAGCTTTCCC-1_4
TAGATCGTCGAAATCC-1_4
TATACCTAGACACACG-1_4
TATCAGGCAAGGTCGA-1_4
TATTGGGCAAGCGATG-1_4
TCAATTCGTTGGGAAC-1_4
TCACATTTCTAGATCG-1_4
TCAGCCTGTGGTTTGT-1_4
TCATATCAGGCTTAGG-1_4
TCATATCCAGAGACTG-1_4
TCATCATTCCTTACCG-1_4
TCATGTTCAGCTACAT-1_4
TCATTCATCGTACCTC-1_4
TCATTGTCAGACAAAT-1_4
TCCAGAACATTCGGGC-1_4
TCCATCGGTTATTCCT-1_4
TCCTGCATCTCGTGAA-1_4
TCGAACATCCGTATGA-1_4
TCGAAGTCAACTAGAA-1_4
TCGACCTCATGGCGCT-1_4
TCGACCTTCGCGTCGA-1_4
TCGATTTCAGTTAAAG-1_4
TCGCTCAAGGAGGGTG-1_4
TCGGATACATGGAATA-1_4
TCGGGCAAGATTCGAA-1_4
TCGGGCATCGTCTAAG-1_4
TCGTAGACACACCTGG-1_4
TCTATACCACTTTAGG-1_4
TCTCTGGGTAGATGTA-1_4
TCTTAGTGTGTTGATC-1_4
TCTTAGTGTTTCACAG-1_4
TGAATGCTCGTTCCCA-1_4
TGACAGTTCACTGATG-1_4
TGACGCGTCTTCTGGC-1_4
TGATGCACAAATGCTC-1_4
TGATTTCTCATTTCGT-1_4
TGCATGAAGAGAGGTA-1_4
TGCATGAGTTATGGTC-1_4
TGCATGATCCCATAGA-1_4
TGCTTGCAGACAAGCC-1_4
TGGAGAGGTATCAGCT-1_4
TGGGAAGAGGCAGTCA-1_4
TGGTTAGTCGCAGAGA-1_4
TGTCCACTCCTCTAGC-1_4
TGTCCTGCAGGTTCGC-1_4
TGTCCTGCAGTGGTGA-1_4
TGTGATGAGGTTCCAT-1_4
TGTGCGGTCTTACCAT-1_4
TGTTCATAGTTGTCAC-1_4
TGTTTGTTCGACATCA-1_4
TTAGGCAAGCATCAGG-1_4
TTAGGCACATCTGGGC-1_4
TTCTGTAGTTTCAGAC-1_4
TTGAGTGAGTAGGATT-1_4
TTGGGCGCATCGGTTA-1_4
TTGGGTAGTGCAACGA-1_4
TTGGTTTTCTTGTGCC-1_4
TTTACCAGTATTCCTT-1_4
TTTACGTTCTCAGTCC-1_4
AAACGAATCTGCGGCA-1_5
AAAGTCCTCCGAACGC-1_5
AACAAAGGTAGAATGT-1_5
AACCCAAAGTTTGAGA-1_5
ACCCTCAAGCTGTGCC-1_5
ACCTGAAGTGAGTTTC-1_5
ACGCACGAGTTCTCTT-1_5
ACGCACGTCTTGCAGA-1_5
ACGGTTAGTGGTCTCG-1_5
ACTGTGATCTCTAGGA-1_5
ACTTAGGTCCATCTCG-1_5
AGCGCTGAGACCTTTG-1_5
AGGAGGTAGAAAGCGA-1_5
AGGTCATGTACATACC-1_5
AGTGTTGTCATTTGCT-1_5
ATAGGCTCAATGACCT-1_5
ATAGGCTTCCGTAATG-1_5
ATCGATGGTCGTATTG-1_5
ATTACCTTCTCTATGT-1_5
CAATGACAGCTTACGT-1_5
CACATGATCCCGGTAG-1_5
CACGTGGTCGTAACAC-1_5
CACTTCGTCCAATCTT-1_5
CAGCGTGGTCAGGTAG-1_5
CATCGGGAGCTGAGCA-1_5
CATGGTACATCTATCT-1_5
CCGTTCAAGAGTAACT-1_5
CCTCTAGCACGTACAT-1_5
CCTTTGGTCGTTCCCA-1_5
CGAGTGCGTGATGTAA-1_5
CGATCGGCACGCAGTC-1_5
CGTAAGTTCGCTCTAC-1_5
CGTTAGAAGGAGAGGC-1_5
CTAACCCGTACCTAGT-1_5
CTACAGAGTGCATGAG-1_5
CTATAGGTCTAAGGAA-1_5
CTCAAGACAGGCTATT-1_5
CTCTCGAAGTCGTCTA-1_5
GAACTGTAGGTTACAA-1_5
GAGACTTAGAGAAGGT-1_5
GAGACTTAGCTCCACG-1_5
GATCATGGTTAAACAG-1_5
GATTTCTAGGCATCGA-1_5
GCAGTTAGTTGGTGTT-1_5
GCCAGGTGTAGACACG-1_5
GCGAGAACAGAGATGC-1_5
GCTACAACAGGAGGAG-1_5
GCTACCTCAGTGGGTA-1_5
GCTACCTTCTCGCTTG-1_5
GCTGGGTGTCAGGAGT-1_5
GGAGATGCAGACAAAT-1_5
GGCTTTCCAGTATGAA-1_5
GGGAAGTAGACAGTCG-1_5
GGGTAGAAGGAGAGGC-1_5
GGGTGTCCACAGTATC-1_5
GTAATCGGTCCGGCAT-1_5
GTCAAGTCAATAGAGT-1_5
GTGGAAGCAGAACCGA-1_5
GTTGCTCAGTCTAGAA-1_5
TACCCGTCAGTGTGGA-1_5
TAGTGCATCCTCACGT-1_5
TCACTATAGATGCTTC-1_5
TCGATTTAGCTCGCAC-1_5
TCGTGGGAGTATGGAT-1_5
TCTGCCAGTAGCCAGA-1_5
TGAATCGTCTCACCCA-1_5
TGACAGTTCGATGCTA-1_5
TGCATGAAGCGATGAC-1_5
TGTCCACAGTTCTCTT-1_5
TTTCGATGTACATTGC-1_5
AAACCCATCTCACGAA-1_6
AAACGAACATGCCGGT-1_6
AAAGGATAGGACGCAT-1_6
AAAGGTAAGCATACTC-1_6
AAAGGTATCGTGCGAC-1_6
AACAAGAGTACCGGCT-1_6
AACACACCAGCTGGTC-1_6
AACCTTTGTACCACGC-1_6
AAGATAGCACTTGGCG-1_6
AAGCGTTAGTGTAGTA-1_6
AAGGAATGTACTGCGC-1_6
AAGGTAATCCTAGAGT-1_6
AATGAAGGTACATACC-1_6
AATGGAATCTGGTTGA-1_6
ACAAGCTTCCAGCACG-1_6
ACAGCCGAGGAACGCT-1_6
ACAGCCGAGTCCCAGC-1_6
ACAGCCGTCGCTACGG-1_6
ACATCCCAGCTCTGTA-1_6
ACATGCAGTGACCGAA-1_6
ACCCTTGAGGTGCTTT-1_6
ACGATCAGTCTACGTA-1_6
ACGATGTCATGGAGAC-1_6
ACGGTTAGTCTGTTAG-1_6
ACGTAACTCATTCTTG-1_6
ACGTACATCTTCCCGA-1_6
ACTACGATCAAAGGAT-1_6
ACTATTCAGCCGATAG-1_6
ACTTCGCAGTGTAGTA-1_6
AGAAGCGTCTTACTGT-1_6
AGACACTCACCCTGAG-1_6
AGACCATAGAAGTCCG-1_6
AGAGAATCAGTGTATC-1_6
AGATCGTTCATTACCT-1_6
AGATGAATCTTTGCAT-1_6
AGCCAGCTCTCGGTAA-1_6
AGCGCTGGTTCCTACC-1_6
AGCTCAAAGGAGGGTG-1_6
AGGATAAGTGGCTGCT-1_6
AGGATCTCATGGTACT-1_6
AGGTTACGTTGTATGC-1_6
AGGTTGTCAGGTTCCG-1_6
AGTAACCGTTCGAACT-1_6
AGTACCACAGCTCTGG-1_6
AGTACCATCCAAGCAT-1_6
AGTAGTCGTCCCTAAA-1_6
AGTTAGCTCGGAATTC-1_6
ATCCTATTCTGAACGT-1_6
ATCGGCGCACTACACA-1_6
ATCGTCCCATGGCTAT-1_6
ATTCAGGGTGAGTGAC-1_6
ATTTCTGCAAACCGGA-1_6
CAAAGAATCTCCTACG-1_6
CAACAACCACTTTAGG-1_6
CAACAGTTCTCGGGAC-1_6
CAATACGTCTTCCCGA-1_6
CACAGATCAGGACGAT-1_6
CACATGAGTACTCCCT-1_6
CACGGGTTCCGATTAG-1_6
CACTAAGGTCGTACAT-1_6
CACTAAGTCGCTATTT-1_6
CACTTCGCAGAGTTCT-1_6
CAGCACGCAGCTTCCT-1_6
CAGCAGCTCCACTTCG-1_6
CAGGTATTCGCATTAG-1_6
CATAAGCTCGGTAACT-1_6
CATACCCCAATACGCT-1_6
CATCAAGGTTGAGAGC-1_6
CATTGAGAGGGTGAGG-1_6
CCACGAGTCCACGTGG-1_6
CCACGTTAGTCACTGT-1_6
CCACGTTCAATTCGTG-1_6
CCACTTGCATATAGCC-1_6
CCATCACTCTTGAGCA-1_6
CCCGGAACAGTTGAAA-1_6
CCCGGAATCTAAGAAG-1_6
CCCTCTCGTGGATGAC-1_6
CCGGTGAAGGCGTCCT-1_6
CCTACGTTCAGCCTCT-1_6
CCTCAACTCCATGAGT-1_6
CCTCACACAGGTGAGT-1_6
CCTGTTGAGGGAGGGT-1_6
CGAAGGACACAGCCTG-1_6
CGAGGCTTCTGAGATC-1_6
CGGAACCTCTACTGCC-1_6
CGGAGAATCGCAATTG-1_6
CGGGACTAGTTTCGAC-1_6
CGGGCATCAGGTCAGA-1_6
CGGGTCAGTTATGACC-1_6
CGGTCAGTCCGTGCGA-1_6
CGTAAGTTCTCTGAGA-1_6
CGTGATACAGCGACCT-1_6
CGTGCTTAGGTCCTGC-1_6
CTAACCCGTTCGTACA-1_6
CTAACTTCACTTGGCG-1_6
CTACAGACAGACCTGC-1_6
CTACTATAGCTCTGTA-1_6
CTATAGGAGCTTCATG-1_6
CTCAAGAGTGTTCATG-1_6
CTCAGAACAGGTCCCA-1_6
CTCAGGGCAGTTTCGA-1_6
CTCCACAGTGCATACT-1_6
CTCCATGCAAGTAGTA-1_6
CTCTCAGGTACCCAGC-1_6
CTCTCGACAATTGCAC-1_6
CTGAGCGCATCAACCA-1_6
CTGCCATAGAGTCTTC-1_6
CTGCTCAGTCGATTCA-1_6
CTGTACCTCCGTTGAA-1_6
CTGTAGAAGCTGTTAC-1_6
CTGTCGTCATTCGATG-1_6
CTGTGAATCTGTTCAT-1_6
CTGTGGGAGGCGTTGA-1_6
CTTCCGAAGTTTCGAC-1_6
CTTCGGTTCGTTCGCT-1_6
GAAACCTCACCCGTAG-1_6
GAACTGTTCGGAGATG-1_6
GAAGGGTGTATGTCAC-1_6
GACAGCCCAAACACCT-1_6
GACCCTTTCTAGGAAA-1_6
GACCGTGGTGGTCAAG-1_6
GAGAGGTAGCTGACCC-1_6
GAGCCTGAGAGAGTGA-1_6
GAGTCTACAAGAGGCT-1_6
GATCATGAGGTAAACT-1_6
GATGCTAGTACTCGAT-1_6
GATTCGATCGGTAGAG-1_6
GCAACCGAGGCTCACC-1_6
GCAGCTGGTAGACAGC-1_6
GCAGGCTTCCTAGCTC-1_6
GCATGATAGCATATGA-1_6
GCCCAGAGTCATCCCT-1_6
GCGAGAACAGACATCT-1_6
GCGATCGAGCTAAATG-1_6
GCGTGCAAGGCTCTAT-1_6
GCGTTTCCAACTACGT-1_6
GCTGAATAGGCCCAAA-1_6
GCTGCAGTCGGAGATG-1_6
GCTTCACGTGAACGGT-1_6
GGAAGTGGTACCTAGT-1_6
GGATGTTCACCCTGAG-1_6
GGCAGTCTCACACCGG-1_6
GGGAGATCAACCGTGC-1_6
GGGAGTACACGGGCTT-1_6
GGGTATTTCGTAGAGG-1_6
GGGTCTGAGGCCCAAA-1_6
GGTGTTACACTTTAGG-1_6
GTACAGTTCCGTCCTA-1_6
GTAGCTAAGGTAGACC-1_6
GTAGCTATCCGGCTTT-1_6
GTAGGAGAGACTCAAA-1_6
GTCACTCCATTGGCAT-1_6
GTCCTCACAAGCGATG-1_6
GTCGCGACAAGTTTGC-1_6
GTGCAGCAGCCTTGAT-1_6
GTGCTTCGTCTCAGAT-1_6
GTGCTTCTCTGTCCGT-1_6
GTGGAAGCACATGAAA-1_6
GTGGGAAGTTATCTTC-1_6
GTGTGGCCAACAGATA-1_6
GTGTTAGCAGGCGTTC-1_6
GTTACGATCAGCCTCT-1_6
GTTAGTGCATACAGGG-1_6
GTTAGTGCATCGTCCT-1_6
GTTCTATAGGTAGACC-1_6
GTTGCGGGTTGATGTC-1_6
GTTTGGAGTTCTCTAT-1_6
TAACACGCAGAGGACT-1_6
TAAGCGTTCAATCTTC-1_6
TAAGTCGCAGCGTACC-1_6
TAAGTCGTCCACCCTA-1_6
TAATCTCAGTCATCGT-1_6
TACACCCCATCGGAGA-1_6
TACCCGTGTTTGTGGT-1_6
TACGGTAAGGCTCTAT-1_6
TACGTCCCAAAGCGTG-1_6
TAGAGTCTCGGCTGAC-1_6
TAGATCGCAATCGCGC-1_6
TAGGGTTTCTAGGCCG-1_6
TAGTGCACATTCAGGT-1_6
TATATCCTCATTTCGT-1_6
TATCCTATCTGCAGCG-1_6
TATCGCCCATAGCACT-1_6
TATCTGTTCCGATAAC-1_6
TATTGGGGTGATAGTA-1_6
TCAAGACAGGTTCTTG-1_6
TCAAGACCAACCACGC-1_6
TCACACCAGCGGTATG-1_6
TCACATTCAACAAGTA-1_6
TCAGCCTAGCAGTCTT-1_6
TCAGGTACAGTGACCC-1_6
TCATGGACAATCGCGC-1_6
TCATTGTCATGTCTAG-1_6
TCCATGCCAGTTGAAA-1_6
TCCTTCTAGACCAAAT-1_6
TCGCACTTCCCTCAAC-1_6
TCGCTCAAGAAGGTAG-1_6
TCTAACTAGATCCAAA-1_6
TCTCTGGCACTACCCT-1_6
TCTTCCTCACATTACG-1_6
TGAATCGTCGCATTGA-1_6
TGACTCCTCTTGGAAC-1_6
TGAGCATAGAGTTGCG-1_6
TGAGGAGCAGGTTTAC-1_6
TGAGGGAGTTAATCGC-1_6
TGAGGTTCATCCGATA-1_6
TGAGTCAAGCGAGGAG-1_6
TGATCTTAGTAGGAAG-1_6
TGATTTCGTACCGGCT-1_6
TGCGATAGTAGACTGG-1_6
TGCGGGTGTCAGGTAG-1_6
TGCTCGTGTCACGCTG-1_6
TGCTGAAAGAGTCACG-1_6
TGGAGAGGTGTAACGG-1_6
TGGATCAAGAAGCGAA-1_6
TGGATGTCACGTACAT-1_6
TGGGAAGGTTCAAGTC-1_6
TGGGCGTCAGCTAACT-1_6
TGGTACATCCTCCACA-1_6
TGGTAGTAGTGATGGC-1_6
TGGTAGTGTTCAAAGA-1_6
TGTAGACAGAGCTGAC-1_6
TGTCAGAAGGAACATT-1_6
TGTCCACTCGTTCTGC-1_6
TGTGAGTTCTTTGGAG-1_6
TGTGGCGGTTCCGCGA-1_6
TTACAGGCAGAGGGTT-1_6
TTCCGGTAGTGGACGT-1_6
TTCCTTCCAGGCACAA-1_6
TTCGATTTCGAACCAT-1_6
TTCTAGTCATGGACAG-1_6
TTCTGTAGTACTGAGG-1_6
TTCTTCCTCGTTCTGC-1_6
TTGCGTCGTCTGTAAC-1_6
TTGGTTTAGTAGCATA-1_6
TTGGTTTCAACCTATG-1_6
TTGTGTTAGTTGAAAC-1_6
TTTACTGAGTCTCCTC-1_6
TTTACTGCAACCGACC-1_6
TTTATGCCAAGGAGTC-1_6
TTTCACATCCAGTGTA-1_6
TTTCATGCAAGACCTT-1_6
TTTGTTGAGTGGAATT-1_6

## Sheet: NRLonly-degs-207
Single cell RNA-seq differentially expressed genes between control versus USH1B NRL+ cells
	p_val	avg_log2FC	pct.1	pct.2	p_val_adj	Function relevant for neurodegeneration and/or retina
CHCHD2	0	-2.34803	0.11	0.886	0
MTRNR2L8	0	-1.6488	0.22	0.671	0
RPS4Y1	0	2.09422	0.801	0	0
WAPL	8.17e-239	1.07165	0.773	0.425	2.03e-234
HSPA1A	1.07e-230	-1.14147	0.626	0.882	2.66e-226	HSPA1A (Heat Shock Protein family A (Hsp70) Member 1A), is a regulator of intracellular transport and proteostasis. Elevation of HSP70 protein was previously detected as an adaptive response to cellular stress at early stage of RP in mice harbouring seven different RP gene mutations, followed by downregulation, coinciding with the beginning of photoreceptor cell death (Jiang et al., 2020).
TTTY15	6.18e-226	0.785152	0.359	0	1.53e-221
COMT	2.14e-215	-0.808951	0.098	0.482	5.31e-211
DDX3Y	8.95e-197	0.686063	0.32	0	2.22e-192
XIST	6.99e-194	-1.10403	0.001	0.262	1.73e-189
RPS4X	3.6e-176	-0.719743	0.976	0.983	8.94e-172
EIF1AY	1.4e-161	0.581334	0.27	0	3.46e-157
UBB	5.17e-144	-0.647798	0.913	0.964	1.28e-139
TSTD1	2.94e-140	-0.640896	0.157	0.482	7.31e-136
DMD	1.22e-138	-0.86908	0.288	0.629	3.04e-134
SLC30A8	1.18e-127	-0.397034	0	0.178	2.93e-123
C6orf48	7.55e-107	-0.617779	0.656	0.808	1.87e-102
ZNF667-AS1	9.87e-101	0.509009	0.449	0.165	2.45e-96
USP9Y	1.04e-100	0.381236	0.176	0	2.59e-96
RPL13	1e-99	-0.330857	0.998	0.994	2.49e-95
FTH1	4.05e-99	-0.517652	0.993	0.993	1e-94
MAGEA12	3.14e-98	-0.326107	0	0.138	7.8e-94
PLPP2	3.07e-92	0.700171	0.411	0.163	7.61e-88
ZFY	3.32e-87	0.342482	0.154	0	8.23e-83
RPS26	2.97e-86	0.38545	0.954	0.903	7.38e-82
RCVRN	8.7e-86	-0.366759	0.997	0.997	2.16e-81
RPL3	3.26e-83	-0.302767	0.996	0.995	8.1e-79
UTY	1.83e-81	0.314587	0.145	0	4.54e-77
CSAG1	2.08e-77	-0.267289	0	0.109	5.16e-73
MPP4	2.56e-77	0.608087	0.711	0.5	6.36e-73
LDHA	3.43e-75	-0.625675	0.892	0.947	8.52e-71
PTMA	1.28e-70	0.256879	0.997	0.993	3.18e-66
PTMS	5.79e-68	0.322665	0.992	0.976	1.44e-63
PLCB1	1.1e-66	-0.284705	0.019	0.142	2.72e-62
HIST2H2AC	5.46e-65	0.503551	0.436	0.22	1.36e-60
AP1S2	1.92e-64	-0.565593	0.381	0.569	4.77e-60
ADRB2	3.6e-63	-0.254436	0.008	0.111	8.94e-59
KIF2A	4.09e-63	0.416494	0.889	0.757	1.02e-58
HLA-A	4.37e-62	-0.670133	0.113	0.285	1.09e-57
AANAT	8.87e-62	-0.578352	0.491	0.665	2.2e-57
CPLX4	2.69e-61	0.367571	0.939	0.866	6.68e-57
RPL8	4.45e-61	-0.286127	0.993	0.986	1.11e-56
STK39	6.65e-61	-0.413255	0.131	0.316	1.65e-56
HSP90AA1	8.89e-61	0.280284	0.999	0.997	2.21e-56
RALGPS2	6.62e-60	0.397984	0.774	0.594	1.64e-55
EIF1AX	2.96e-59	-0.464168	0.771	0.837	7.35e-55
BEX4	1.32e-58	-0.532896	0.696	0.781	3.27e-54
PRDX2	5.96e-58	-0.320994	0.968	0.961	1.48e-53
RIMS2	1.68e-56	0.372286	0.949	0.849	4.18e-52
PRDX4	2.23e-56	-0.497276	0.417	0.581	5.54e-52
FTL	7.76e-56	-0.513729	0.996	0.997	1.93e-51
TCEAL9	2.94e-55	-0.598116	0.472	0.617	7.3e-51
EPB41L2	3.6e-55	0.283836	0.988	0.969	8.95e-51
RACK1	1.66e-53	-0.281925	0.986	0.978	4.12e-49
CEBPD	1.08e-51	-0.42463	0.037	0.153	2.68e-47
TUBB	2.44e-51	-0.473084	0.49	0.643	6.07e-47
MALAT1	9.71e-51	0.294965	0.999	0.997	2.41e-46
GUK1	1.28e-50	-0.334958	0.968	0.969	3.18e-46
B2M	1.43e-50	-0.832106	0.442	0.596	3.55e-46
H2AFJ	1.81e-50	-0.476812	0.319	0.501	4.5e-46
CADM2	1.02e-49	0.306229	0.955	0.884	2.54e-45
LRRC34	1.24e-49	-0.283579	0.044	0.166	3.07e-45
SGIP1	1.35e-49	0.37661	0.825	0.676	3.34e-45
BLVRB	1.41e-49	-0.322791	0.044	0.163	3.49e-45
FAM118A	7.08e-49	-0.289444	0.065	0.197	1.76e-44
ATP6AP2	8.36e-49	-0.468738	0.636	0.723	2.07e-44
MTRNR2L12	1.18e-48	0.382234	0.769	0.612	2.92e-44
GNGT1	1.37e-48	0.299234	0.994	0.988	3.4e-44
RBBP7	6.8e-48	-0.467719	0.415	0.568	1.69e-43
CLIC1	1.7e-47	-0.567455	0.128	0.273	4.22e-43
HMGN1	5.83e-47	0.255847	0.998	0.997	1.45e-42
JPX	6.74e-47	-0.446375	0.471	0.618	1.67e-42
PRDX1	2.12e-46	-0.389168	0.989	0.985	5.27e-42
CD63	1.86e-45	-0.304577	0.968	0.959	4.62e-41
SYAP1	6.34e-45	-0.422922	0.348	0.509	1.57e-40
MXRA5	8.73e-45	-0.512922	0.116	0.26	2.17e-40
APOO	9.53e-45	-0.418288	0.317	0.475	2.37e-40
UNC13C	1.92e-44	0.315833	0.251	0.101	4.76e-40
NACA	8.54e-44	-0.258949	0.977	0.978	2.12e-39
TCEAL2	1.39e-43	-0.402642	0.217	0.382	3.44e-39
TPD52	2.75e-43	-0.418491	0.859	0.882	6.84e-39
LBH	3.75e-43	0.393766	0.288	0.132	9.3e-39
NRN1	1.46e-42	-0.46537	0.191	0.349	3.61e-38
CEBPZOS	1.31e-41	-0.398253	0.253	0.421	3.26e-37
MVP	6.04e-41	-0.426211	0.196	0.345	1.5e-36
FAM50B	7.21e-41	-0.299229	0.109	0.247	1.79e-36
PDE6H	1.26e-40	0.425481	0.762	0.631	3.12e-36
CCDC144NL-AS1	1.27e-40	-0.375351	0.184	0.342	3.15e-36
SPINK4	1.92e-40	0.392618	0.655	0.506	4.76e-36
BEX2	6.65e-40	-0.495955	0.702	0.763	1.65e-35
TMSB10	7.37e-40	0.396223	0.591	0.413	1.83e-35
MT-ND4	8.26e-40	0.296249	0.971	0.947	2.05e-35
PKN2	2.94e-39	0.320095	0.654	0.493	7.31e-35
SMS	4.9e-39	-0.412353	0.478	0.605	1.22e-34
TPI1	6.52e-39	-0.270927	0.99	0.987	1.62e-34
DAPL1	2.39e-38	0.311262	0.252	0.112	5.93e-34
MT-ND5	2.75e-38	0.332965	0.951	0.901	6.83e-34
TCEAL7	2.94e-38	-0.354409	0.096	0.222	7.31e-34
TCEAL4	1.11e-37	-0.424048	0.578	0.677	2.75e-33
TMEM244	1.56e-37	0.351388	0.609	0.447	3.88e-33
MT-ATP6	1.94e-37	0.273478	0.981	0.954	4.82e-33
ANK3	6.33e-37	0.340777	0.698	0.557	1.57e-32
TRIB3	1.25e-36	0.390724	0.32	0.174	3.09e-32
TLE4	1.66e-36	0.322025	0.682	0.508	4.12e-32
NSMCE1	7.55e-36	-0.282083	0.122	0.255	1.87e-31
NLRP1	8.84e-36	0.396247	0.537	0.388	2.2e-31
PRUNE2	1.65e-35	-0.276915	0.022	0.1	4.09e-31
GOLGA8B	1.89e-35	-0.26082	0.087	0.204	4.68e-31
TCEAL8	9.56e-35	-0.390275	0.406	0.538	2.37e-30
TMSB4X	1.72e-34	-0.690894	0.569	0.663	4.28e-30
MMP2-AS1	1.73e-34	0.255545	0.165	0.057	4.3e-30
TOMM7	2.14e-34	-0.275363	0.921	0.924	5.31e-30
HLA-B	8.96e-34	-0.409077	0.076	0.182	2.22e-29
LCORL	1.9e-33	0.349044	0.42	0.274	4.71e-29
RHO	3.64e-33	0.423751	0.826	0.715	9.03e-29
GABRR3	4.48e-33	-0.545246	0.312	0.437	1.11e-28
EIF2S3	8.57e-33	-0.409611	0.378	0.508	2.13e-28
UBAP1L	1.37e-32	0.31937	0.571	0.421	3.41e-28
ATP11C	1.55e-32	-0.301152	0.084	0.192	3.85e-28
RGS3	1.94e-32	-0.360978	0.15	0.275	4.82e-28
BEX3	2.48e-32	-0.417611	0.363	0.493	6.14e-28
MORF4L2	3.11e-32	-0.4361	0.436	0.556	7.72e-28
AC092966.1	3.71e-32	0.272417	0.14	0.044	9.2e-28
SSX2IP	6.18e-32	0.301186	0.83	0.73	1.53e-27
GNG5	6.41e-32	-0.353038	0.247	0.388	1.59e-27
CDH2	5.61e-31	0.29601	0.627	0.489	1.39e-26
BTBD8	1.91e-30	0.395584	0.461	0.318	4.75e-26
TCEAL3	3.9e-30	-0.358992	0.369	0.499	9.68e-26
TUT4	4.02e-30	0.310837	0.663	0.528	9.98e-26
DHRS7	5.21e-30	-0.317957	0.624	0.719	1.29e-25
SAT1	2.19e-29	-0.400573	0.343	0.47	5.42e-25
SOD1	5.46e-29	-0.351048	0.886	0.887	1.36e-24
TPM1	1.05e-28	0.274714	0.872	0.807	2.6e-24
NEU1	2.07e-28	-0.328087	0.238	0.368	5.13e-24
BAG6	2.79e-28	-0.342471	0.36	0.492	6.93e-24
TOP1	1.54e-27	0.268636	0.833	0.746	3.82e-23
AC087855.1	1.92e-27	0.371627	0.114	0.034	4.77e-23
USP11	2.43e-27	-0.343545	0.402	0.522	6.03e-23
TAGLN2	1.32e-26	-0.3662	0.607	0.676	3.27e-22
CTCF	4.06e-26	0.267358	0.48	0.342	1.01e-21
MRPS18B	4.46e-26	-0.294105	0.338	0.469	1.11e-21
POLR2J3.1	5.18e-26	0.29357	0.588	0.457	1.28e-21
POLR2L	5.54e-26	0.25626	0.791	0.698	1.38e-21
NXNL1	6.33e-26	-0.302206	0.126	0.234	1.57e-21
SERPINF1	8.55e-26	-0.456387	0.504	0.595	2.12e-21
VPS36	9.6e-26	0.262663	0.854	0.747	2.38e-21
NASP	1.37e-25	0.26221	0.654	0.524	3.4e-21
CDK16	1.84e-25	-0.291059	0.197	0.316	4.56e-21
ANO2	1.87e-25	0.253905	0.573	0.443	4.65e-21
PSME1	3.32e-25	-0.32967	0.228	0.348	8.23e-21
NCOA7	3.94e-25	0.273442	0.483	0.357	9.77e-21
CD47	6.31e-25	0.269831	0.662	0.557	1.57e-20
VDAC3	7.37e-25	-0.290483	0.471	0.575	1.83e-20
FRYL	1.34e-24	0.250231	0.511	0.382	3.32e-20
PPEF2	1.9e-24	0.273856	0.605	0.483	4.72e-20
HSPA1B	1.99e-24	-0.348356	0.497	0.603	4.95e-20
PRL	3.25e-24	0.286411	0.114	0.037	8.06e-20
CLUL1	4.48e-24	0.28801	0.737	0.635	1.11e-19
PIR	5.33e-24	-0.259866	0.071	0.155	1.32e-19
TXLNG	2.03e-23	-0.314873	0.317	0.435	5.03e-19
CST3	3.05e-23	-0.314185	0.538	0.631	7.57e-19
PRDX5	3.28e-23	-0.302149	0.802	0.835	8.15e-19
RPGRIP1	1.89e-22	0.256111	0.42	0.297	4.7e-18
BEX5	1.28e-21	-0.281594	0.183	0.287	3.17e-17
PPA1	1.81e-21	-0.298226	0.866	0.869	4.5e-17
WEE1	2.58e-21	-0.281494	0.231	0.345	6.41e-17
TP53INP2	2.63e-21	0.250604	0.551	0.426	6.54e-17
CSNK2B	3.23e-21	-0.27159	0.398	0.507	8.01e-17
PCLO	3.4e-21	0.25388	0.615	0.499	8.44e-17
CWF19L2	4.49e-21	0.257874	0.49	0.373	1.11e-16
GLUL	4.64e-21	-0.339223	0.236	0.341	1.15e-16
PGAM1	4.92e-21	-0.263269	0.915	0.909	1.22e-16
CTSD	9.04e-21	-0.319821	0.458	0.554	2.24e-16
GABPB1-AS1	2.59e-20	0.275989	0.453	0.336	6.43e-16
DPP7	4.99e-20	-0.283842	0.331	0.441	1.24e-15
CLSPN	5.34e-20	0.263973	0.469	0.355	1.33e-15
CNGA1	4.44e-19	0.411502	0.271	0.168	1.1e-14
ARL6IP4	7.83e-19	-0.267419	0.751	0.769	1.94e-14
PDE6B	1.39e-18	-0.25282	0.747	0.797	3.45e-14
CABP4	1.74e-18	0.251372	0.505	0.395	4.32e-14
JUN	3.01e-18	-0.375453	0.811	0.816	7.46e-14
DDX3X	3.75e-18	-0.297302	0.717	0.738	9.3e-14
CEP290	7.36e-18	0.250803	0.592	0.487	1.83e-13
EIF3G	1.06e-17	-0.278146	0.582	0.65	2.64e-13
SETD3	2.13e-17	-0.277777	0.581	0.655	5.28e-13
DDAH2	2.28e-17	-0.281912	0.434	0.523	5.65e-13
WBP2	5.27e-17	-0.282341	0.616	0.677	1.31e-12
R3HCC1	1.23e-16	-0.252631	0.628	0.693	3.05e-12
ZNF253	1.76e-16	-0.250426	0.287	0.389	4.37e-12
TIMM17B	3e-16	-0.289223	0.502	0.571	7.45e-12
NEDD4L	3.07e-16	-0.297244	0.239	0.329	7.62e-12
GNAS	1.36e-15	-0.290031	0.861	0.857	3.37e-11
AKR1A1	2.61e-15	-0.259876	0.394	0.479	6.48e-11
STC1	3.18e-15	-0.373895	0.39	0.461	7.88e-11
PSMB1	3.26e-15	-0.25194	0.868	0.862	8.08e-11
TKT	4.44e-15	-0.287111	0.429	0.511	1.1e-10
TMEM54	1.82e-14	-0.252952	0.368	0.454	4.52e-10
PTP4A3	3.37e-14	-0.259301	0.863	0.871	8.36e-10
GAMT	4.47e-14	-0.266682	0.405	0.48	1.11e-09
NEAT1	5.72e-14	-0.323543	0.176	0.255	1.42e-09
ITM2C	9.42e-14	-0.263262	0.631	0.675	2.34e-09
MYL4	1.01e-12	-0.265039	0.209	0.289	2.51e-08
UCHL1	2.86e-12	-0.357575	0.43	0.52	7.1e-08
GUCA1B	3.93e-12	-0.41944	0.626	0.665	9.75e-08
GPM6B	4.34e-12	-0.256249	0.695	0.72	1.08e-07
MSMO1	1.43e-11	-0.288376	0.337	0.409	3.55e-07
BNIP3	7.85e-10	-0.275977	0.541	0.595	1.95e-05
MLLT11	1.62e-09	-0.264944	0.643	0.676	4.02e-05
ARF4	4.24e-08	-0.253722	0.351	0.405	0.0010512

## Sheet: ARR3only-degs-196
Single cell RNA-seq differentially expressed genes between control versus USH1B ARR3+ cells
	p_val	avg_log2FC	pct.1	pct.2	p_val_adj
RPS4Y1	0	2.25754	0.929	0	0
DDX3Y	4.06683e-252	0.743925	0.656	0	1.00935e-247
TTTY15	1.07773e-225	0.675541	0.607	0	2.67482e-221
EIF1AY	4.16028e-168	0.517953	0.489	0	1.03254e-163
USP9Y	1.99596e-130	0.390109	0.402	0	4.95377e-126
UTY	6.40517e-94	0.306313	0.306	0	1.5897e-89
VAMP2	7.75554e-138	0.412911	0.991	0.98	1.92485e-133
HLA-DRB5	8.20129e-118	-0.276725	0	0.257	2.03548e-113
LINC02528	4.046e-104	-0.819926	0.621	0.832	1.00418e-99
NDUFB8	4.91283e-92	0.429238	0.986	0.945	1.21931e-87
HSP90AA1	1.10642e-81	0.322638	0.994	0.995	2.74603e-77
SLC12A1	1.20382e-74	-0.35299	0.043	0.269	2.98776e-70
NDUFC2	2.90115e-71	0.377552	0.986	0.94	7.20037e-67
RPL41	7.06267e-70	0.256471	0.995	0.993	1.75288e-65
GRK7	5.24406e-67	0.405474	0.706	0.376	1.30152e-62
NDUFA11	2.46115e-64	0.382763	0.963	0.815	6.10833e-60
SMIM37	5.04614e-62	-0.383981	0.302	0.602	1.2524e-57
PAM16	5.94241e-61	-0.291555	0.048	0.244	1.47485e-56
TTYH1	1.15853e-59	-0.483423	0.208	0.45	2.87536e-55
GABRA2	7.35009e-57	-0.292101	0.026	0.197	1.82422e-52
ASMT	1.30122e-56	0.617311	0.204	0.004	3.2295e-52
NME1-NME2	6.07522e-53	-0.269892	0.05	0.228	1.50781e-48
MINOS1	3.44416e-51	0.348254	0.912	0.73	8.54806e-47
EFR3A	1.25195e-49	0.324385	0.979	0.921	3.10721e-45
GUK1	4.02849e-48	-0.369722	0.991	0.996	9.9983e-44
RS1	2.75634e-47	-0.488424	0.989	0.989	6.84096e-43
MAP1LC3A	7.59283e-46	-0.389154	0.94	0.945	1.88447e-41
MSRA	7.91647e-46	-0.467977	0.201	0.411	1.96479e-41
GAPDH	3.71576e-45	0.426403	0.996	0.991	9.22215e-41
RPS10	6.05748e-45	0.334418	0.915	0.717	1.50341e-40
MLXIP	7.12246e-44	-0.347571	0.936	0.949	1.76772e-39
TAX1BP1	3.63545e-43	0.302759	0.986	0.944	9.02282e-39
ANK2	1.85646e-42	0.320014	0.988	0.941	4.60755e-38
CA2	9.08868e-42	0.420092	0.959	0.88	2.25572e-37
RPL13A	4.5617e-41	0.260216	0.99	0.984	1.13217e-36
LNP1	3.9735e-40	0.329017	0.779	0.553	9.86184e-36
LRRC39	5.56659e-40	0.287517	0.885	0.711	1.38157e-35
DHRS7	6.52853e-40	0.339081	0.989	0.979	1.62032e-35
EYS	2.01595e-39	0.326623	0.938	0.81	5.00337e-35
ALPK2	4.532e-39	0.272502	0.296	0.093	1.1248e-34
CELF4	7.19871e-38	0.317746	0.734	0.498	1.78665e-33
MCF2	1.57808e-37	-0.408706	0.53	0.665	3.91663e-33
HSPA8	2.32317e-37	0.261796	0.99	0.983	5.76588e-33
SLC29A4	2.91406e-37	-0.401221	0.35	0.549	7.2324e-33
ZNF83	5.57768e-37	-0.353213	0.726	0.81	1.38432e-32
GPC6	8.93682e-37	-0.310646	0.286	0.486	2.21803e-32
FRY	2.09424e-36	0.35119	0.64	0.425	5.19769e-32
TPBG	2.22666e-36	-0.349689	0.109	0.276	5.52636e-32
AC103740.1	2.85379e-36	0.385711	0.859	0.668	7.08282e-32
DDAH2	3.04293e-35	-0.388516	0.842	0.9	7.55226e-31
CSDE1	6.17816e-35	-0.304742	0.931	0.94	1.53336e-30
CCDC82	2.18874e-34	0.262635	0.983	0.936	5.43224e-30
PTGR1	2.96287e-34	0.283377	0.845	0.649	7.35354e-30
TMEM256	5.85878e-34	0.28286	0.847	0.669	1.45409e-29
RPS21	6.07651e-34	0.270558	0.987	0.944	1.50813e-29
SLC16A6	6.11146e-34	0.284541	0.649	0.428	1.5168e-29
SH3BGRL3	1.68153e-33	0.305574	0.778	0.583	4.17339e-29
MAP4K1	3.2364e-33	-0.307484	0.16	0.336	8.03241e-29
TRIB3	7.76049e-33	0.37252	0.566	0.358	1.92608e-28
ASPH	7.85755e-33	0.271743	0.987	0.958	1.95017e-28
UGCG	1.28026e-32	0.328021	0.893	0.751	3.17748e-28
SCG3	3.98797e-32	0.331189	0.987	0.976	9.89774e-28
IFI27L2	4.91723e-32	0.262659	0.978	0.943	1.22041e-27
JUND	2.9917e-31	-0.301704	0.973	0.968	7.42509e-27
CALD1	8.57747e-31	-0.256641	0.132	0.289	2.12884e-26
SBK1	2.56295e-30	-0.318279	0.352	0.508	6.361e-26
B3GALNT2	2.70563e-30	-0.372583	0.638	0.738	6.7151e-26
AGPAT3	2.93953e-30	0.256298	0.932	0.791	7.29561e-26
BCO2	1.27474e-29	0.286381	0.897	0.773	3.16378e-25
RPS17	2.35809e-29	-0.332026	0.41	0.54	5.85254e-25
PSAP	1.10945e-28	-0.293015	0.881	0.896	2.75354e-24
CRABP2	1.31108e-28	-0.545821	0.763	0.866	3.25397e-24
RPS26	2.45648e-28	-0.431517	0.985	0.982	6.09674e-24
KTN1	7.06872e-28	0.280978	0.984	0.951	1.75438e-23
TUBB2B	5.78743e-27	-0.368481	0.155	0.308	1.43638e-22
NEGR1	6.84705e-27	-0.275371	0.307	0.465	1.69937e-22
AC013394.1	1.87388e-26	-0.271321	0.202	0.346	4.65079e-22
RPL37	6.63548e-25	-0.256663	0.99	0.987	1.64686e-20
HIST3H2A	2.53193e-24	-0.377599	0.909	0.929	6.28399e-20
AHCY	2.71608e-24	0.252571	0.794	0.61	6.74105e-20
AL391650.1	6.99477e-24	-0.256845	0.197	0.343	1.73603e-19
CCSER1	1.95894e-23	0.252962	0.843	0.696	4.8619e-19
C7orf33	3.18097e-23	-0.256038	0.185	0.327	7.89486e-19
RDH10	7.96482e-23	-0.272015	0.429	0.566	1.97679e-18
PBX1	1.46026e-22	-0.339284	0.86	0.868	3.62423e-18
SNHG12	1.43292e-21	0.324344	0.725	0.589	3.55637e-17
ATP1B1	5.09313e-21	-0.284091	0.206	0.338	1.26406e-16
TTN	5.98154e-21	-0.485948	0.037	0.124	1.48456e-16
TMEM14A	7.59131e-21	-0.326611	0.597	0.651	1.88409e-16
IGFBP7	1.33946e-20	-0.254694	0.178	0.307	3.32442e-16
SLC39A5	1.57087e-20	-0.285461	0.236	0.374	3.89875e-16
PCDH9	1.63003e-20	-0.312281	0.57	0.672	4.04557e-16
TAPT1	1.83543e-20	0.282625	0.816	0.658	4.55536e-16
CABP2	1.86654e-20	0.262392	0.531	0.344	4.63256e-16
CNGB3	4.79433e-20	0.251661	0.877	0.737	1.1899e-15
RPL17	7.92289e-20	-0.269751	0.549	0.634	1.96638e-15
SLC4A8	4.19857e-19	-0.258035	0.335	0.468	1.04204e-14
HIST1H4C	4.58302e-19	-0.532787	0.95	0.963	1.13746e-14
AC138904.3	6.00196e-19	-0.255032	0.331	0.455	1.48963e-14
HOTAIRM1	6.04866e-19	-0.276443	0.423	0.549	1.50122e-14
SOX4	1.00088e-18	-0.460917	0.865	0.868	2.48408e-14
ACSL4	1.19941e-18	-0.292355	0.456	0.55	2.97682e-14
NXNL2	1.52808e-18	-0.256557	0.601	0.688	3.79253e-14
SH3KBP1	2.56222e-18	-0.252783	0.394	0.506	6.35918e-14
BNIP3	1.63077e-17	0.347908	0.937	0.858	4.04742e-13
HIST1H2AC	3.25637e-16	-0.501306	0.455	0.526	8.08198e-12
C4orf48	6.88985e-16	-0.280334	0.733	0.751	1.70999e-11
SYNE2	8.76669e-16	-0.262346	0.973	0.981	2.1758e-11
AANAT	8.91092e-16	-0.373522	0.311	0.423	2.2116e-11
NDUFA13	1.52678e-15	-0.26977	0.894	0.888	3.78932e-11
CST3	1.62163e-15	-0.330344	0.918	0.892	4.02471e-11
NEFL	2.04641e-15	-0.257961	0.106	0.208	5.07898e-11
SLC2A11	7.00783e-15	-0.280542	0.908	0.898	1.73927e-10
MT1X	9.29265e-14	-0.499902	0.564	0.617	2.30634e-09
CYP51A1	9.46442e-13	-0.26478	0.309	0.38	2.34898e-08
TRNP1	1.4042e-12	-0.295134	0.1	0.183	3.48508e-08
NANOS1	1.54454e-12	-0.258585	0.821	0.837	3.8334e-08
FJX1	4.92121e-12	-0.287628	0.715	0.74	1.2214e-07
STRADB	7.07005e-12	-0.290652	0.657	0.696	1.75472e-07
AMER2	2.3045e-11	-0.252265	0.839	0.852	5.71954e-07
XRCC4	3.21981e-11	-0.253776	0.427	0.534	7.99125e-07
SYT4	1.18766e-10	-0.307332	0.587	0.637	2.94766e-06
SLC38A5	1.61123e-10	-0.285289	0.684	0.738	3.99891e-06
TUBA1A	3.59562e-10	-0.261261	0.924	0.914	8.92398e-06
LPCAT1	6.3284e-09	-0.267632	0.798	0.817	0.000157065
NEUROD4	8.48502e-09	-0.267818	0.562	0.598	0.00021059
SMARCA1	9.9848e-09	-0.283244	0.769	0.783	0.000247813
RP1L1	2.39951e-07	-0.251005	0.686	0.687	0.00595536
MT2A	5.03714e-07	-0.44348	0.666	0.676	0.0125017
CHCHD2	3.59635e-222	-1.70757	0.286	0.801	8.92577e-218
MTRNR2L8	2.37894e-202	-1.58602	0.614	0.851	5.90428e-198
AC092966.1	2.26178e-198	0.977674	0.732	0.127	5.61352e-194
HRASLS	3.8062e-153	0.864278	0.967	0.773	9.44662e-149
HSPA1A	2.35154e-131	-1.01561	0.661	0.918	5.83628e-127
RPS4X	2.62093e-124	-0.564652	0.99	0.992	6.50489e-120
COMT	4.39267e-122	-0.555554	0.313	0.757	1.09022e-117
XIST	2.12637e-103	-0.778189	0.003	0.235	5.27743e-99
GUCA1B	7.32152e-99	-0.976903	0.989	0.992	1.81713e-94
DMD	8.9368e-99	-0.691497	0.466	0.778	2.21802e-94
HLA-C	4.6183e-88	-0.696472	0.658	0.834	1.14622e-83
MIF	2.82007e-77	-1.04277	0.953	0.965	6.99914e-73
BLOC1S1	3.07793e-77	0.455033	0.959	0.816	7.6391e-73
APOO	3.38245e-73	-0.516308	0.645	0.8	8.3949e-69
AC023905.1	1.02502e-70	0.522651	0.985	0.95	2.54401e-66
JPX	1.36354e-61	-0.477001	0.789	0.876	3.38418e-57
HMGN1	1.33167e-60	0.29677	0.995	0.991	3.30508e-56
CCDC144NL-AS1	1.62221e-56	-0.303297	0.101	0.331	4.02615e-52
HIST2H2AC	2.1721e-56	0.39576	0.719	0.434	5.39092e-52
PDE6G	3.36225e-55	0.530505	0.798	0.557	8.34477e-51
AC055733.2	4.48949e-54	0.458907	0.854	0.638	1.11425e-49
TMSB4X	2.14859e-53	-0.672857	0.346	0.568	5.33259e-49
SYAP1	2.70554e-53	-0.418446	0.593	0.742	6.71489e-49
UCHL1	1.11346e-51	-0.547789	0.755	0.901	2.76351e-47
CPLX4	7.31275e-49	0.280581	0.991	0.985	1.81495e-44
CLIC1	2.14105e-47	0.357792	0.634	0.335	5.31386e-43
USP11	2.85107e-47	-0.391521	0.783	0.839	7.07606e-43
PCP4	2.67625e-46	-0.789226	0.284	0.503	6.64218e-42
EIF2S3	1.44096e-45	-0.443754	0.673	0.768	3.57633e-41
HTRA1	5.73946e-44	0.3456	0.805	0.601	1.42448e-39
SAT1	8.64809e-42	-0.515613	0.722	0.818	2.14637e-37
ATP1B2	1.56045e-39	0.274627	0.989	0.961	3.87289e-35
MORF4L2	3.02249e-39	-0.454028	0.794	0.824	7.50153e-35
RIMS2	9.06892e-39	0.253802	0.994	0.986	2.25081e-34
HES6	1.13139e-38	-0.591313	0.663	0.787	2.80801e-34
GNGT2	9.17856e-38	0.307814	0.989	0.974	2.27803e-33
SGIP1	4.723e-36	0.338664	0.927	0.846	1.1722e-31
RBBP7	3.18265e-34	-0.316573	0.632	0.726	7.89903e-30
VPS36	3.19287e-34	0.268974	0.978	0.919	7.92439e-30
BEX2	9.90339e-34	-0.375188	0.965	0.958	2.45792e-29
KIF2A	4.60318e-33	0.368072	0.989	0.983	1.14246e-28
CEBPD	7.75443e-32	-0.285022	0.086	0.235	1.92457e-27
TCEAL8	1.08551e-29	-0.32709	0.79	0.816	2.69412e-25
TCEAL7	1.64978e-29	-0.267	0.196	0.369	4.09459e-25
DEFB119	2.27942e-29	-0.424231	0.302	0.473	5.6573e-25
TCEAL3	1.2289e-28	-0.321227	0.699	0.768	3.05e-24
TUBB	3.77573e-27	-0.388327	0.733	0.811	9.371e-23
RPGRIP1	6.53432e-27	0.273517	0.88	0.751	1.62175e-22
GOLGA8B	3.08722e-26	-0.292819	0.387	0.537	7.66216e-22
MT-ND3	5.25069e-26	-0.320064	0.992	0.987	1.30317e-21
SMS	1.16208e-25	-0.304784	0.753	0.806	2.88416e-21
EIF1AX	2.05118e-24	-0.289883	0.954	0.936	5.09081e-20
CDK16	2.75126e-24	-0.290573	0.553	0.643	6.82836e-20
BEX3	1.81208e-22	-0.318564	0.835	0.847	4.49741e-18
TXLNG	3.85711e-21	-0.293013	0.432	0.556	9.57297e-17
AP1S2	6.64987e-21	-0.3443	0.727	0.748	1.65043e-16
ZFX	2.05933e-19	-0.260176	0.344	0.466	5.11104e-15
JUN	2.36601e-19	-0.306288	0.971	0.955	5.87219e-15
TXNIP	2.94836e-19	-0.417587	0.614	0.726	7.31755e-15
TCEAL9	1.54619e-17	-0.261454	0.841	0.852	3.8375e-13
SPINK4	2.60068e-17	0.256348	0.754	0.62	6.45462e-13
PRDX4	1.95117e-15	-0.258473	0.731	0.752	4.84261e-11
RBP3	3.88378e-15	0.255272	0.974	0.927	9.63916e-11
RRAD	5.22013e-15	-0.641858	0.84	0.845	1.29559e-10
WEE1	5.43087e-12	-0.256204	0.205	0.3	1.34789e-07
B2M	1.77224e-11	-0.378362	0.614	0.633	4.39852e-07
NRL	1.86469e-06	0.382395	0.716	0.669	0.0462797

[truncated: 6 more sheets: VIMonly-degs-255, GRIK1PCP2only-degs-157, GO-bp-NRL, GO-bp-ARR3 , GO-bp-VIM, GO-bp-GRIK1PCP2]
